# Supplementary material for: Sequential inflammatory processes define human progression from M. tuberculosis infection to tuberculosis disease
Source: PLoS Pathog. 2017 Nov 16;13(11):e1006687. doi: 10.1371/journal.ppat.1006687 (PMC5689825; doi:10.1371/journal.ppat.1006687)
Supplement: S1 Table — (XLSX) [file ppat.1006687.s005.xlsx]

## Sheet: Table S1
		Table S1: Metadata for the adolescent cohort study (ACS) progressors and controls, listed by sampling time point.
		qRTPCRScore: is the percentage of pairs in the qRT-PCR formulation of the ACS signature of risk of TB that vote progressor
		RNASeqScore: is the percentage of pairs in the RNA-seq formulation of the ACS signature of risk of TB that vote progressor
		Proteomic Analysis: is an indication as to whether a sample was used for Somamer binding analysis
		SubjectID	Blood draw timepoint	Demographic bin	Group	Age	Gender	Ethnicity	PreviousDiagnosisOfTB	TST	QFT	qRTPCRScore	RNASeqScore	Proteomic Analysis	TimeToTB
		07_0386	0D	23	progressor	17	female	Coloured	Y	N/A	positive	0.0314961	0	Y	894
		01_0782	0D	5	progressor	13	female	Coloured	N	9.6	positive	0.0392157	0.00775194	N/A	843
		07_0262	0D	22	progressor	17	female	Coloured	N	22	positive	0.0348837	0.0039	Y	739
		07_1153	0D	6	progressor	14	female	Coloured	N	19	positive	0.224806	0.2752	Y	739
		09_0624	0D	25	progressor	17	female	Coloured	N	15	positive	0.0941176	0.407	Y	733
		07_0630	0D	17	progressor	16	female	Coloured	N	N/A	positive	N/A	N/A	Y	728
		03_0442	0D	19	progressor	16	female	Black African	N	23	positive	0.862205	0.9457	N/A	700
		09_0569	0D	31	progressor	18	female	Coloured	Y	19	positive	0.492126	0.0194	Y	698
		01_0524	0D	2	progressor	12	female	Coloured	N	18.1	positive	0.976744	0.9922	N/A	642
		07_1003	0D	22	progressor	17	female	Coloured	N	N/A	positive	N/A	N/A	Y	633
		03_0545	0D	15	progressor	15	male	Black African	N	14	positive	0.639535	0.151163	N/A	630
		03_0448	0D	32	progressor	18	male	Black African	N	14	positive	0.193676	0.4031	N/A	625
		07_0663	0D	13	progressor	15	male	Coloured	N	N/A	positive	N/A	N/A	Y	600
		04_0152	0D	17	progressor	16	female	Coloured	N	0	positive	0.0354331	0.0039	N/A	583
		07_1153	180D	6	progressor	14	female	Coloured	N	N/A	positive	0.984496	1	Y	574
		09_0278	0D	16	progressor	15	male	Coloured	N	20	positive	0.0697674	0.0775	Y	563
		07_0262	180D	22	progressor	17	female	Coloured	N	N/A	positive	0.0551181	0	Y	560
		07_0060	0D	29	progressor	18	female	Coloured	N	17	positive	0.133333	0.031	Y	557
		07_0259	0D	12	progressor	15	female	Coloured	Y	N/A	positive	0.356589	0	Y	554
		07_0386	360D	23	progressor	17	female	Coloured	Y	N/A	positive	0.0472441	0	Y	544
		07_0630	180D	17	progressor	16	female	Coloured	N	N/A	positive	0.836614	0.7946	Y	539
		01_0757	0D	16	progressor	15	female	Coloured	N	0	positive	N/A	0.5116	N/A	472
		04_1241	0D	24	progressor	17	male	Coloured	N	16	positive	N/A	N/A	Y	461
		07_0692	0D	6	progressor	14	female	Coloured	N	N/A	negative	N/A	N/A	Y	461
		09_0507	0D	21	progressor	16	male	Coloured	N	14	positive	0.200787	0.0155	Y	457
		07_0390	180D	17	progressor	16	female	Coloured	N	10	positive	N/A	N/A	Y	456
		04_0238	0D	3	progressor	13	female	Coloured	N	18.2	positive	0.034188	0.0543	N/A	449
		07_1003	180D	22	progressor	17	female	Coloured	N	N/A	positive	0.984496	1	Y	445
		01_0673	0D	21	progressor	16	male	Coloured	N	15.5	positive	0.338583	0.7674	N/A	435
		04_0718	0D	1	progressor	12	female	Coloured	N	16	positive	0.709302	0.876	Y	434
		04_0910	360D	4	progressor	13	female	Coloured	Y	N/A	negative	0.0588859	0.0543	Y	433
		04_0695	180D	8	progressor	14	male	Coloured	N	N/A	positive	0.378906	0.7597	Y	429
		07_0663	180D	13	progressor	15	male	Coloured	N	N/A	positive	0.720472	0.3643	Y	411
		04_0152	180D	17	progressor	16	female	Coloured	N	N/A	positive	0.96063	1	Y	409
		07_0262	360D	22	progressor	17	female	Coloured	N	12	positive	0.251969	0.0078	Y	389
		07_0414	0D	17	progressor	16	female	Coloured	N	N/A	positive	N/A	N/A	Y	389
		07_1153	360D	6	progressor	14	female	Coloured	N	14	positive	0.674419	0.8876	Y	388
		09_0314	0D	20	progressor	16	female	Coloured	N	16	positive	0.0905512	N/A	Y	385
		07_0060	180D	29	progressor	18	female	Coloured	N	N/A	positive	0.968627	1	Y	378
		07_0259	180D	12	progressor	15	female	Coloured	Y	N/A	positive	0.767442	0.6202	Y	375
		07_0630	360D	17	progressor	16	female	Coloured	N	13	positive	0.187008	0.1202	Y	373
		07_0386	540D	23	progressor	17	female	Coloured	Y	N/A	positive	0.0826446	0.0078	Y	351
		04_0859	0D	17	progressor	16	female	Coloured	N	13	positive	0.964844	0.9961	Y	308
		04_0511	0D	6	progressor	14	female	Coloured	N	18	negative	0.899225	0.8876	N/A	287
		07_0390	360D	17	progressor	16	female	Coloured	N	10	positive	0.875502	1	Y	284
		07_0425	0D	17	progressor	16	female	Coloured	N	22	positive	0.901575	0.9961	Y	284
		09_0789	0D	25	progressor	17	female	Coloured	N	17	positive	0.0666667	0.0388	Y	280
		04_0238	180D	3	progressor	13	female	Coloured	N	18.2	positive	N/A	N/A	Y	278
		07_1003	360D	22	progressor	17	female	Coloured	N	12	positive	0.802326	1	Y	275
		07_0692	180D	6	progressor	14	female	Coloured	N	N/A	negative	0.682171	0.969	Y	273
		02_0185	0D	16	progressor	15	male	Coloured	N	10	negative	N/A	N/A	Y	268
		02_0185	360D	16	progressor	15	male	Coloured	N	10	negative	0.972441	1	N/A	268
		04_0695	360D	8	progressor	14	male	Coloured	N	20	indeterminate	0.875	1	Y	266
		07_0257	0D	17	progressor	16	female	Coloured	N	19	positive	0.995833	0.9961	Y	258
		07_0150	0D	22	progressor	17	female	Coloured	N	14	positive	0.0387597	0.0891	Y	256
		04_0030	180D	24	progressor	17	male	Coloured	N	18.3	positive	N/A	N/A	Y	254
		04_0910	540D	4	progressor	13	female	Coloured	Y	N/A	positive	0.324803	0.5426	Y	251
		04_0718	180D	1	progressor	12	female	Coloured	N	N/A	positive	0.581395	0.9109	Y	243
		04_1241	180D	24	progressor	17	male	Coloured	N	16	positive	0.922481	N/A	Y	241
		07_0663	360D	13	progressor	15	male	Coloured	N	12	positive	0.418605	0.4147	Y	227
		04_0152	360D	17	progressor	16	female	Coloured	N	11	positive	0.968504	0.9651	Y	217
		07_0561	0D	12	progressor	15	female	Coloured	Y	N/A	positive	N/A	N/A	Y	211
		09_0453	0D	9	progressor	14	female	Coloured	N	12	positive	N/A	N/A	Y	210
		04_1056	180D	11	progressor	15	female	Coloured	N	N/A	positive	0.0354331	0.2597	Y	205
		07_0259	360D	12	progressor	15	female	Coloured	Y	N/A	positive	0.189922	0.2519	Y	204
		07_1153	540D	6	progressor	14	female	Coloured	N	N/A	positive	0.46124	0.9884	Y	203
		07_0262	540D	22	progressor	17	female	Coloured	N	N/A	positive	0.0387597	0.0775	Y	200
		01_0993	0D	5	progressor	13	female	Coloured	N	20	positive	0.054902	0.3333	Y	199
		04_0779	0D	13	progressor	15	male	Coloured	N	12	positive	0.782946	0.3992	Y	198
		07_0414	180D	17	progressor	16	female	Coloured	N	N/A	positive	0.870079	0.938	Y	196
		07_0060	360D	29	progressor	18	female	Coloured	N	16	positive	0.992157	1	Y	193
		07_0630	540D	17	progressor	16	female	Coloured	N	N/A	positive	0.972441	1	Y	188
		06_0127	0D	28	progressor	18	female	Black African	N	16	positive	0.992126	1	Y	184
		04_0859	180D	17	progressor	16	female	Coloured	N	13	positive	N/A	N/A	Y	113
		07_0425	180D	17	progressor	16	female	Coloured	N	N/A	positive	0.992126	1	Y	106
		07_0692	360D	6	progressor	14	female	Coloured	N	19	negative	0.0426357	0.0078	Y	103
		07_0390	540D	17	progressor	16	female	Coloured	N	N/A	positive	0.935743	1	Y	99
		07_0135	0D	30	progressor	18	male	Coloured	N	14	positive	0.829801	0.938	Y	91
		04_0030	360D	24	progressor	17	male	Coloured	N	18.3	positive	N/A	N/A	Y	79
		04_0718	360D	1	progressor	12	female	Coloured	N	14	positive	0.972868	1	Y	79
		07_0257	180D	17	progressor	16	female	Coloured	N	N/A	positive	0.996094	1	Y	79
		07_1003	540D	22	progressor	17	female	Coloured	N	N/A	positive	0.976744	1	Y	78
		04_0695	540D	8	progressor	14	male	Coloured	N	N/A	positive	0.917969	1	Y	70
		07_0150	180D	22	progressor	17	female	Coloured	N	N/A	positive	0.98062	1	Y	70
		07_0663	540D	13	progressor	15	male	Coloured	N	N/A	positive	0.178295	0.1047	Y	62
		04_0238	360D	3	progressor	13	female	Coloured	N	18.2	positive	N/A	N/A	Y	54
		07_0561	180D	12	progressor	15	female	Coloured	Y	N/A	positive	0.827309	0.8333	N/A	39
		04_0152	540D	17	progressor	16	female	Coloured	N	N/A	positive	0.377953	0.3411	Y	38
		04_1056	360D	11	progressor	15	female	Coloured	N	22	positive	0.976378	1	Y	37
		07_0414	360D	17	progressor	16	female	Coloured	N	17	positive	0.937008	1	Y	31
		07_0262	720D	22	progressor	17	female	Coloured	N	18	positive	0.782946	0.9961	N/A	14
		07_0060	540D	29	progressor	18	female	Coloured	N	N/A	positive	0.976471	1	Y	13
		07_0259	540D	12	progressor	15	female	Coloured	Y	N/A	positive	0.992248	1	Y	8
		04_0695	IC	8	progressor	14	male	Coloured	N	0.29	negative	0.871094	0.9961	Y	2
		06_0127	180D	28	progressor	18	female	Black African	N	N/A	positive	0.988189	1	Y	1
		01_0934	0D	5	control	13	female	Coloured	N	0	positive	0.0431373	0	Y	-
		01_0935	0D	5	control	13	female	Coloured	N	16	positive	N/A	N/A	Y	-
		01_0940	0D	2	control	13	female	Coloured	N	15	positive	0.55814	0.0194	Y	-
		01_0945	0D	10	control	14	male	Coloured	N	14	positive	0.968992	1	Y	-
		01_0945	720D	10	control	14	male	Coloured	N	14	positive	0.397638	0.1124	N/A	-
		01_0978	0D	20	control	16	female	Coloured	N	8	positive	0.972441	1	Y	-
		01_0978	720D	20	control	16	female	Coloured	N	8	positive	0.356589	0.7946	N/A	-
		03_0697	0D	15	control	15	male	Black African	N	14	positive	0.0474308	0.0116	Y	-
		03_0711	0D	26	control	17	male	Black African	N	11	positive	0.0310078	0	Y	-
		03_0714	0D	26	control	17	male	Black African	N	13	positive	0.0387597	0.0078	Y	-
		04_0333	0D	22	control	17	female	Coloured	N	0	positive	0.0348837	0.093	Y	-
		04_0333	180D	22	control	17	female	Coloured	N	0	positive	0.0581395	0.0194	Y	-
		04_0333	360D	22	control	17	female	Coloured	N	0	positive	0.0930233	0.1279	Y	-
		04_0333	540D	22	control	17	female	Coloured	N	0	positive	0.0426357	0.0543	Y	-
		04_0333	720D	22	control	17	female	Coloured	N	0	positive	0.362205	0.0659	Y	-
		04_0699	0D	6	control	14	female	Coloured	N	13	positive	0.0348837	0	Y	-
		04_0699	180D	6	control	14	female	Coloured	N	13	positive	N/A	N/A	Y	-
		04_0699	360D	6	control	14	female	Coloured	N	13	positive	N/A	N/A	Y	-
		04_0699	540D	6	control	14	female	Coloured	N	13	positive	N/A	N/A	Y	-
		04_0741	0D	12	control	14	female	Coloured	Y	0	positive	0.537549	0.3915	Y	-
		04_0741	180D	12	control	14	female	Coloured	Y	0	positive	N/A	N/A	Y	-
		04_0741	360D	12	control	14	female	Coloured	Y	0	positive	N/A	N/A	Y	-
		04_0741	540D	12	control	14	female	Coloured	Y	0	positive	N/A	N/A	Y	-
		04_0741	720D	12	control	14	female	Coloured	Y	0	positive	0.405512	0.1667	N/A	-
		04_0778	0D	12	control	14	female	Coloured	Y	0	positive	0.0311284	0.2132	Y	-
		04_0778	180D	12	control	14	female	Coloured	Y	0	positive	N/A	N/A	Y	-
		04_0778	360D	12	control	14	female	Coloured	Y	0	positive	N/A	N/A	Y	-
		04_0778	720D	12	control	14	female	Coloured	Y	0	positive	0.0426357	0.0039	N/A	-
		04_0811	0D	6	control	14	female	Coloured	N	9	positive	0.0387597	0.0039	Y	-
		04_0811	180D	6	control	14	female	Coloured	N	9	positive	0.0352941	0	Y	-
		04_0811	360D	6	control	14	female	Coloured	N	9	positive	0.0284553	0	N/A	-
		04_0811	540D	6	control	14	female	Coloured	N	9	positive	0.806202	0.9109	N/A	-
		04_0843	0D	13	control	15	male	Coloured	N	11	positive	0.0465116	0	Y	-
		04_0843	180D	13	control	15	male	Coloured	N	11	positive	N/A	0.0543	Y	-
		04_0843	360D	13	control	15	male	Coloured	N	11	positive	0.0329457	0.0039	Y	-
		04_0843	540D	13	control	15	male	Coloured	N	11	positive	0.108527	0.0698	Y	-
		04_0886	0D	1	control	13	female	Coloured	N	18	positive	N/A	N/A	Y	-
		04_0886	180D	1	control	13	female	Coloured	N	18	positive	N/A	N/A	Y	-
		04_0886	360D	1	control	13	female	Coloured	N	18	positive	0.96875	0.9729	Y	-
		04_0886	540D	1	control	13	female	Coloured	N	18	positive	0.145669	0.0194	Y	-
		04_0979	0D	11	control	15	female	Coloured	N	10	positive	0.0708661	0.0039	Y	-
		04_0979	180D	11	control	15	female	Coloured	N	10	positive	0.0354331	0	Y	-
		04_0979	360D	11	control	15	female	Coloured	N	10	positive	0.0354331	0.0078	Y	-
		04_0979	540D	11	control	15	female	Coloured	N	10	positive	0.0354331	0	Y	-
		04_1003	0D	12	control	15	female	Coloured	Y	0	positive	0.22093	0.0736	Y	-
		04_1003	180D	12	control	15	female	Coloured	Y	0	positive	0.306202	0.0504	Y	-
		04_1003	360D	12	control	15	female	Coloured	Y	0	positive	0.131783	0.0194	Y	-
		04_1003	540D	12	control	15	female	Coloured	Y	0	positive	0.24031	0.1628	Y	-
		04_1020	0D	8	control	14	male	Coloured	N	15	positive	0.0585938	0.4884	Y	-
		04_1020	180D	8	control	14	male	Coloured	N	15	positive	0.0664062	0.3217	Y	-
		04_1020	360D	8	control	14	male	Coloured	N	15	positive	0.0273438	0.062	Y	-
		04_1020	540D	8	control	14	male	Coloured	N	15	positive	0.03125	0.1279	Y	-
		04_1033	0D	24	control	17	male	Coloured	N	18	positive	0.0581395	0.0233	Y	-
		04_1033	180D	24	control	17	male	Coloured	N	18	positive	0.0348837	0	Y	-
		04_1033	360D	24	control	17	male	Coloured	N	18	positive	0.0503876	0.0581	Y	-
		04_1033	540D	24	control	17	male	Coloured	N	18	positive	N/A	0	Y	-
		04_1033	720D	24	control	17	male	Coloured	N	18	positive	0.0295359	0	N/A	-
		04_1037	0D	18	control	16	male	Coloured	N	9	positive	0.0426357	0.1163	Y	-
		04_1037	180D	18	control	16	male	Coloured	N	9	positive	N/A	N/A	Y	-
		04_1037	360D	18	control	16	male	Coloured	N	9	positive	N/A	N/A	Y	-
		04_1037	540D	18	control	16	male	Coloured	N	9	positive	N/A	N/A	Y	-
		04_1037	720D	18	control	16	male	Coloured	N	9	positive	0.151163	0.0775	N/A	-
		04_1058	0D	6	control	14	female	Coloured	N	8	positive	0.895349	1	Y	-
		04_1058	180D	6	control	14	female	Coloured	N	8	positive	N/A	N/A	Y	-
		04_1058	360D	6	control	14	female	Coloured	N	8	positive	N/A	N/A	Y	-
		04_1058	540D	6	control	14	female	Coloured	N	8	positive	0.546512	0.3798	Y	-
		04_1067	0D	12	control	15	female	Coloured	Y	0	positive	0.0542636	0.0116	Y	-
		04_1067	180D	12	control	15	female	Coloured	Y	0	positive	N/A	N/A	Y	-
		04_1067	360D	12	control	15	female	Coloured	Y	0	positive	N/A	N/A	Y	-
		04_1067	540D	12	control	15	female	Coloured	Y	0	positive	N/A	0.907	Y	-
		04_1073	0D	17	control	16	female	Coloured	N	14	positive	N/A	N/A	Y	-
		04_1073	180D	17	control	16	female	Coloured	N	14	positive	N/A	N/A	Y	-
		04_1073	360D	17	control	16	female	Coloured	N	14	positive	N/A	N/A	Y	-
		04_1073	540D	17	control	16	female	Coloured	N	14	positive	N/A	N/A	Y	-
		04_1104	0D	24	control	17	male	Coloured	N	15	positive	0.0348837	0	Y	-
		04_1104	180D	24	control	17	male	Coloured	N	15	positive	N/A	N/A	Y	-
		04_1104	360D	24	control	17	male	Coloured	N	15	positive	N/A	N/A	Y	-
		04_1104	540D	24	control	17	male	Coloured	N	15	positive	0.0348837	0	Y	-
		04_1119	0D	6	control	14	female	Coloured	N	18	negative	N/A	N/A	Y	-
		04_1119	180D	6	control	14	female	Coloured	N	18	negative	N/A	N/A	Y	-
		04_1119	360D	6	control	14	female	Coloured	N	18	negative	0.844358	0.9264	Y	-
		04_1119	540D	6	control	14	female	Coloured	N	18	negative	N/A	N/A	Y	-
		04_1120	0D	7	control	14	female	Coloured	Y	0	positive	0.0436508	0	Y	-
		04_1120	180D	7	control	14	female	Coloured	Y	0	positive	0.0209205	0	Y	-
		04_1120	360D	7	control	14	female	Coloured	Y	0	positive	0.792969	0.9419	Y	-
		04_1120	540D	7	control	14	female	Coloured	Y	0	positive	0.0390625	N/A	Y	-
		04_1125	0D	3	control	13	female	Coloured	N	14	positive	0.0392157	0.0504	Y	-
		04_1125	180D	3	control	13	female	Coloured	N	14	positive	0.0313725	0.0155	Y	-
		04_1125	360D	3	control	13	female	Coloured	N	14	positive	0.0313725	0.0116	Y	-
		04_1125	540D	3	control	13	female	Coloured	N	14	positive	0.964706	1	Y	-
		04_1140	0D	13	control	15	male	Coloured	N	15	positive	N/A	N/A	Y	-
		04_1140	180D	13	control	15	male	Coloured	N	15	positive	0.0325203	0	Y	-
		04_1140	360D	13	control	15	male	Coloured	N	15	positive	0.155039	0	Y	-
		04_1140	540D	13	control	15	male	Coloured	N	15	positive	0.170543	0.0271	Y	-
		06_0129	0D	28	control	18	female	Black African	N	3	positive	0.814961	0.8915	Y	-
		06_0129	180D	28	control	18	female	Black African	N	3	positive	N/A	N/A	Y	-
		06_0129	360D	28	control	18	female	Black African	N	3	positive	N/A	N/A	Y	-
		06_0129	540D	28	control	18	female	Black African	N	3	positive	0.665354	0.8372	Y	-
		06_0231	0D	28	control	18	female	Black African	N	8	positive	0.0472441	0	Y	-
		06_0231	180D	28	control	18	female	Black African	N	8	positive	0.0472441	0	Y	-
		06_0231	360D	28	control	18	female	Black African	N	8	positive	0.0454545	0	Y	-
		06_0231	540D	28	control	18	female	Black African	N	8	positive	0.228346	0.2907	Y	-
		07_0056	0D	29	control	18	female	Coloured	N	15	positive	0.0313725	0	Y	-
		07_0056	180D	29	control	18	female	Coloured	N	15	positive	N/A	N/A	Y	-
		07_0056	360D	29	control	18	female	Coloured	N	15	positive	N/A	N/A	Y	-
		07_0056	540D	29	control	18	female	Coloured	N	15	positive	0.0288066	0	Y	-
		07_0074	0D	29	control	18	female	Coloured	N	19	positive	0.0557769	0.1202	Y	-
		07_0074	180D	29	control	18	female	Coloured	N	19	positive	0.412	0.6202	Y	-
		07_0074	360D	29	control	18	female	Coloured	N	19	positive	0.0474308	0.1473	Y	-
		07_0074	540D	29	control	18	female	Coloured	N	19	positive	N/A	N/A	Y	-
		07_0080	0D	22	control	17	female	Coloured	N	14	positive	0.0348837	0.0078	Y	-
		07_0080	180D	22	control	17	female	Coloured	N	14	positive	N/A	N/A	Y	-
		07_0080	360D	22	control	17	female	Coloured	N	14	positive	N/A	N/A	Y	-
		07_0080	720D	22	control	17	female	Coloured	N	14	positive	0.647287	1	N/A	-
		07_0119	0D	24	control	17	male	Coloured	N	5	positive	0.306202	0.5039	Y	-
		07_0119	180D	24	control	17	male	Coloured	N	5	positive	N/A	N/A	Y	-
		07_0119	360D	24	control	17	male	Coloured	N	5	positive	N/A	N/A	Y	-
		07_0119	540D	24	control	17	male	Coloured	N	5	positive	N/A	N/A	Y	-
		07_0119	720D	24	control	17	male	Coloured	N	5	positive	0.352713	0.7248	N/A	-
		07_0140	0D	17	control	16	female	Coloured	N	6	positive	0.03125	0	Y	-
		07_0140	360D	17	control	16	female	Coloured	N	6	positive	N/A	N/A	Y	-
		07_0140	540D	17	control	16	female	Coloured	N	6	positive	0.779528	0.6163	N/A	-
		07_0143	0D	22	control	17	female	Coloured	N	8	positive	0.0387597	0.0078	Y	-
		07_0143	180D	22	control	17	female	Coloured	N	8	positive	0.0348837	0	Y	-
		07_0143	360D	22	control	17	female	Coloured	N	8	positive	0.0387597	0	Y	-
		07_0143	540D	22	control	17	female	Coloured	N	8	positive	0.0387597	0.0039	Y	-
		07_0157	0D	30	control	18	male	Coloured	N	9	positive	0.42765	0.0504	Y	-
		07_0157	180D	30	control	18	male	Coloured	N	9	positive	0.152212	0	Y	-
		07_0157	360D	30	control	18	male	Coloured	N	9	positive	0.200664	0	Y	-
		07_0157	540D	30	control	18	male	Coloured	N	9	positive	0.193146	0.0116	Y	-
		07_0167	0D	23	control	17	female	Coloured	Y	16	positive	0.0542636	0.0039	Y	-
		07_0167	180D	23	control	17	female	Coloured	Y	16	positive	N/A	N/A	Y	-
		07_0167	360D	23	control	17	female	Coloured	Y	16	positive	N/A	N/A	Y	-
		07_0167	540D	23	control	17	female	Coloured	Y	16	positive	N/A	N/A	Y	-
		07_0167	720D	23	control	17	female	Coloured	Y	16	positive	0.0387597	0.0078	N/A	-
		07_0177	0D	17	control	16	female	Coloured	N	9	positive	0.511811	0.2132	Y	-
		07_0177	180D	17	control	16	female	Coloured	N	9	positive	0.0472441	0	Y	-
		07_0177	360D	17	control	16	female	Coloured	N	9	positive	0.056	0	Y	-
		07_0177	540D	17	control	16	female	Coloured	N	9	positive	0.0562249	0.0039	Y	-
		07_0180	0D	23	control	17	female	Coloured	Y	0	positive	0.641732	0.4535	Y	-
		07_0180	180D	23	control	17	female	Coloured	Y	0	positive	0.0551181	0	Y	-
		07_0180	360D	23	control	17	female	Coloured	Y	0	positive	0.0748031	0	Y	-
		07_0180	540D	23	control	17	female	Coloured	Y	0	positive	0.586614	0.7248	Y	-
		07_0200	0D	24	control	17	male	Coloured	N	13	positive	0.0748031	0	Y	-
		07_0200	180D	24	control	17	male	Coloured	N	13	positive	N/A	N/A	Y	-
		07_0200	360D	24	control	17	male	Coloured	N	13	positive	N/A	N/A	Y	-
		07_0200	540D	24	control	17	male	Coloured	N	13	positive	N/A	N/A	Y	-
		07_0202	0D	17	control	16	female	Coloured	N	15	positive	0.0310078	0.0426	Y	-
		07_0202	180D	17	control	16	female	Coloured	N	15	positive	0.0852713	0	Y	-
		07_0202	360D	17	control	16	female	Coloured	N	15	positive	0.0365854	0	Y	-
		07_0202	540D	17	control	16	female	Coloured	N	15	positive	0.0348837	0	Y	-
		07_0202	720D	17	control	16	female	Coloured	N	15	positive	0.0284553	0	N/A	-
		07_0203	0D	23	control	17	female	Coloured	Y	0	positive	0.322835	0	Y	-
		07_0203	180D	23	control	17	female	Coloured	Y	0	positive	N/A	N/A	Y	-
		07_0203	360D	23	control	17	female	Coloured	Y	0	positive	N/A	N/A	Y	-
		07_0203	540D	23	control	17	female	Coloured	Y	0	positive	N/A	N/A	Y	-
		07_0203	720D	23	control	17	female	Coloured	Y	0	positive	0.675781	0.8101	N/A	-
		07_0208	0D	23	control	17	female	Coloured	Y	0	positive	0.0551181	0	Y	-
		07_0208	180D	23	control	17	female	Coloured	Y	0	positive	N/A	N/A	Y	-
		07_0208	360D	23	control	17	female	Coloured	Y	0	positive	N/A	N/A	Y	-
		07_0208	540D	23	control	17	female	Coloured	Y	0	positive	0.0472441	0	Y	-
		07_0214	0D	22	control	17	female	Coloured	N	0	positive	0.0310078	0	Y	-
		07_0214	180D	22	control	17	female	Coloured	N	0	positive	0.236434	0.376	Y	-
		07_0214	360D	22	control	17	female	Coloured	N	0	positive	0.255814	0	Y	-
		07_0214	540D	22	control	17	female	Coloured	N	0	positive	0.328	0.1744	Y	-
		07_0214	720D	22	control	17	female	Coloured	N	0	positive	N/A	0	N/A	-
		07_0218	0D	17	control	16	female	Coloured	N	12	positive	0.0393701	0.0155	Y	-
		07_0218	180D	17	control	16	female	Coloured	N	12	positive	0.0669291	0	Y	-
		07_0218	360D	17	control	16	female	Coloured	N	12	positive	0.0511811	0	Y	-
		07_0218	540D	17	control	16	female	Coloured	N	12	positive	0.874016	0.7481	Y	-
		07_0229	0D	17	control	16	female	Coloured	N	17	positive	0.149606	0.0039	Y	-
		07_0229	180D	17	control	16	female	Coloured	N	17	positive	0.136364	0	Y	-
		07_0229	360D	17	control	16	female	Coloured	N	17	positive	0.0393701	0	Y	-
		07_0229	540D	17	control	16	female	Coloured	N	17	positive	0.727273	0.4341	Y	-
		07_0236	0D	17	control	16	female	Coloured	N	16	positive	0.0314961	0.0116	Y	-
		07_0236	180D	17	control	16	female	Coloured	N	16	positive	N/A	N/A	Y	-
		07_0236	360D	17	control	16	female	Coloured	N	16	positive	N/A	N/A	Y	-
		07_0236	540D	17	control	16	female	Coloured	N	16	positive	N/A	N/A	Y	-
		07_0240	0D	18	control	16	male	Coloured	N	14	positive	0.232558	0.1008	Y	-
		07_0240	180D	18	control	16	male	Coloured	N	14	positive	N/A	N/A	Y	-
		07_0240	360D	18	control	16	male	Coloured	N	14	positive	N/A	N/A	Y	-
		07_0240	540D	18	control	16	male	Coloured	N	14	positive	N/A	N/A	Y	-
		07_0240	720D	18	control	16	male	Coloured	N	14	positive	0.027668	0.0233	N/A	-
		07_0276	0D	24	control	17	male	Coloured	N	0	positive	0.468992	0.1667	Y	-
		07_0276	180D	24	control	17	male	Coloured	N	0	positive	0.925197	1	Y	-
		07_0276	360D	24	control	17	male	Coloured	N	0	positive	0.0542636	0.0039	Y	-
		07_0276	540D	24	control	17	male	Coloured	N	0	positive	0.573643	0.7597	Y	-
		07_0276	720D	24	control	17	male	Coloured	N	0	positive	0.975904	1	N/A	-
		07_0282	0D	24	control	17	male	Coloured	N	9	positive	0.0627451	0.0116	Y	-
		07_0282	180D	24	control	17	male	Coloured	N	9	positive	0.0352941	0.0543	Y	-
		07_0282	360D	24	control	17	male	Coloured	N	9	positive	0.792157	0.3953	Y	-
		07_0282	540D	24	control	17	male	Coloured	N	9	positive	0.0901961	0.0078	Y	-
		07_0290	0D	17	control	16	female	Coloured	N	16	positive	0.968504	0.9961	Y	-
		07_0290	180D	17	control	16	female	Coloured	N	16	positive	N/A	N/A	Y	-
		07_0290	360D	17	control	16	female	Coloured	N	16	positive	N/A	N/A	Y	-
		07_0290	540D	17	control	16	female	Coloured	N	16	positive	N/A	N/A	Y	-
		07_0293	0D	17	control	16	female	Coloured	N	0	positive	0.0944882	0.0233	Y	-
		07_0293	180D	17	control	16	female	Coloured	N	0	positive	1	1	Y	-
		07_0293	360D	17	control	16	female	Coloured	N	0	positive	0.102362	0.0465	Y	-
		07_0293	540D	17	control	16	female	Coloured	N	0	positive	0.0354331	0	Y	-
		07_0308	0D	11	control	15	female	Coloured	N	8	positive	0.287402	0.5969	Y	-
		07_0308	180D	11	control	15	female	Coloured	N	8	positive	N/A	N/A	Y	-
		07_0308	360D	11	control	15	female	Coloured	N	8	positive	N/A	N/A	Y	-
		07_0308	540D	11	control	15	female	Coloured	N	8	positive	0.980315	1	Y	-
		07_0313	0D	17	control	16	female	Coloured	N	16	positive	0.0426357	0	Y	-
		07_0313	180D	17	control	16	female	Coloured	N	16	positive	0.496063	0.5194	Y	-
		07_0313	360D	17	control	16	female	Coloured	N	16	positive	0.0542636	0	Y	-
		07_0313	540D	17	control	16	female	Coloured	N	16	positive	0.0310078	0	Y	-
		07_0313	720D	17	control	16	female	Coloured	N	16	positive	0.0387597	0	N/A	-
		07_0355	0D	24	control	17	male	Coloured	N	11	positive	0.0352941	0.0543	Y	-
		07_0355	180D	24	control	17	male	Coloured	N	11	positive	0.0745098	0.0194	Y	-
		07_0355	360D	24	control	17	male	Coloured	N	11	positive	0.529644	0.7171	Y	-
		07_0355	540D	24	control	17	male	Coloured	N	11	positive	0.145098	0.124	Y	-
		07_0360	0D	11	control	15	female	Coloured	N	17	positive	0.0590551	0.0155	Y	-
		07_0360	180D	11	control	15	female	Coloured	N	17	positive	N/A	1	Y	-
		07_0360	360D	11	control	15	female	Coloured	N	17	positive	N/A	0.2054	Y	-
		07_0360	540D	11	control	15	female	Coloured	N	17	positive	N/A	1	Y	-
		07_0361	0D	13	control	15	male	Coloured	N	12	positive	0.0620155	0	Y	-
		07_0361	180D	13	control	15	male	Coloured	N	12	positive	0.0264317	0.0039	Y	-
		07_0361	360D	13	control	15	male	Coloured	N	12	positive	0.98062	1	Y	-
		07_0361	540D	13	control	15	male	Coloured	N	12	positive	N/A	N/A	Y	-
		07_0369	0D	13	control	15	male	Coloured	N	19	positive	0.0348837	0	Y	-
		07_0369	180D	13	control	15	male	Coloured	N	19	positive	0.0393701	0	Y	-
		07_0369	360D	13	control	15	male	Coloured	N	19	positive	0.635659	0.9574	Y	-
		07_0369	540D	13	control	15	male	Coloured	N	19	positive	0.0393701	0	N/A	-
		07_0388	0D	24	control	17	male	Coloured	N	11	negative	0.0697674	0.0078	Y	-
		07_0388	180D	24	control	17	male	Coloured	N	11	negative	N/A	N/A	Y	-
		07_0388	360D	24	control	17	male	Coloured	N	11	negative	N/A	N/A	Y	-
		07_0388	540D	24	control	17	male	Coloured	N	11	negative	N/A	N/A	Y	-
		07_0388	720D	24	control	17	male	Coloured	N	11	negative	0.0393701	0	N/A	-
		07_0391	0D	17	control	16	female	Coloured	N	19	positive	N/A	N/A	Y	-
		07_0391	180D	17	control	16	female	Coloured	N	19	positive	0.330677	0.0581	Y	-
		07_0391	360D	17	control	16	female	Coloured	N	19	positive	N/A	N/A	Y	-
		07_0391	540D	17	control	16	female	Coloured	N	19	positive	0.389764	0.0504	Y	-
		07_0392	0D	17	control	16	female	Coloured	N	20	positive	0.194444	0.1473	Y	-
		07_0392	180D	17	control	16	female	Coloured	N	20	positive	0.0664062	0.0271	Y	-
		07_0392	360D	17	control	16	female	Coloured	N	20	positive	0.197674	0.2946	Y	-
		07_0392	540D	17	control	16	female	Coloured	N	20	positive	0.968992	0.9264	Y	-
		07_0407	0D	22	control	17	female	Coloured	N	14	positive	0.0393701	0.0039	Y	-
		07_0407	180D	22	control	17	female	Coloured	N	14	positive	N/A	N/A	Y	-
		07_0407	360D	22	control	17	female	Coloured	N	14	positive	N/A	N/A	Y	-
		07_0407	540D	22	control	17	female	Coloured	N	14	positive	N/A	N/A	Y	-
		07_0407	720D	22	control	17	female	Coloured	N	14	positive	0.0348837	0	N/A	-
		07_0424	0D	17	control	16	female	Coloured	N	21	positive	0.106299	0.0736	Y	-
		07_0424	180D	17	control	16	female	Coloured	N	21	positive	N/A	N/A	Y	-
		07_0424	360D	17	control	16	female	Coloured	N	21	positive	N/A	N/A	Y	-
		07_0424	540D	17	control	16	female	Coloured	N	21	positive	N/A	N/A	Y	-
		07_0438	0D	30	control	18	male	Coloured	N	16	positive	0.0355737	0.0969	Y	-
		07_0438	180D	30	control	18	male	Coloured	N	16	positive	N/A	N/A	Y	-
		07_0438	360D	30	control	18	male	Coloured	N	16	positive	N/A	N/A	Y	-
		07_0438	540D	30	control	18	male	Coloured	N	16	positive	0.0451526	0.0039	Y	-
		07_0440	0D	17	control	16	female	Coloured	N	15	negative	0.976378	1	Y	-
		07_0440	180D	17	control	16	female	Coloured	N	15	negative	N/A	N/A	Y	-
		07_0440	360D	17	control	16	female	Coloured	N	15	negative	N/A	N/A	Y	-
		07_0440	540D	17	control	16	female	Coloured	N	15	negative	0.968504	0.5155	Y	-
		07_1112	0D	6	control	14	female	Coloured	N	16	positive	0.0426357	0	Y	-
		07_1112	180D	6	control	14	female	Coloured	N	16	positive	0.984496	1	Y	-
		07_1112	360D	6	control	14	female	Coloured	N	16	positive	0.169291	0.0116	Y	-
		07_1112	540D	6	control	14	female	Coloured	N	16	positive	0.0354331	0	Y	-
		07_1115	0D	3	control	13	female	Coloured	N	0	positive	0.423529	0.9264	Y	-
		07_1115	180D	3	control	13	female	Coloured	N	0	positive	N/A	N/A	Y	-
		07_1115	360D	3	control	13	female	Coloured	N	0	positive	N/A	N/A	Y	-
		07_1115	540D	3	control	13	female	Coloured	N	0	positive	0.629482	0.9302	Y	-
		07_1132	0D	4	control	13	female	Coloured	Y	0	positive	0.38873	0.4767	Y	-
		07_1132	180D	4	control	13	female	Coloured	Y	0	positive	0.0431379	0.1008	Y	-
		07_1132	360D	4	control	13	female	Coloured	Y	0	positive	0.0133333	0	Y	-
		07_1132	540D	4	control	13	female	Coloured	Y	0	positive	0.0253165	0	Y	-
		07_1135	0D	6	control	14	female	Coloured	N	14	positive	0.0281124	0	Y	-
		07_1135	180D	6	control	14	female	Coloured	N	14	positive	0.0348837	0	Y	-
		07_1135	360D	6	control	14	female	Coloured	N	14	positive	0.0387597	0.0388	Y	-
		07_1135	540D	6	control	14	female	Coloured	N	14	positive	0.0321285	0.0659	Y	-
		07_1147	0D	1	control	13	female	Coloured	N	15	negative	0.255814	0.624	Y	-
		07_1147	180D	1	control	13	female	Coloured	N	15	negative	N/A	N/A	Y	-
		07_1147	360D	1	control	13	female	Coloured	N	15	negative	N/A	N/A	Y	-
		07_1147	540D	1	control	13	female	Coloured	N	15	negative	0.0387597	0.0116	Y	-
		07_1158	0D	17	control	16	female	Coloured	N	17	positive	0.122047	0.1279	Y	-
		07_1158	180D	17	control	16	female	Coloured	N	17	positive	0.0354331	0	Y	-
		07_1158	360D	17	control	16	female	Coloured	N	17	positive	0.586614	0.7713	Y	-
		07_1158	540D	17	control	16	female	Coloured	N	17	positive	0.0314961	0	Y	-
		09_0226	0D	2	control	13	female	Coloured	N	10	positive	0.534884	0.3605	Y	-
		09_0248	0D	19	control	16	female	Black African	N	12	positive	0.988372	1	Y	-
		09_0248	720D	19	control	16	female	Black African	N	12	positive	0.0387597	0.031	N/A	-
		09_0272	0D	10	control	14	male	Coloured	N	10	positive	0.0330579	0	Y	-
		09_0272	720D	10	control	14	male	Coloured	N	10	positive	0.0355731	0	N/A	-
		09_0296	0D	16	control	15	male	Coloured	N	21	negative	0.0187793	0	Y	-
		09_0296	720D	16	control	15	male	Coloured	N	21	negative	0.0658915	0.0465	N/A	-
		09_0345	0D	16	control	15	male	Coloured	N	13	positive	0.287402	0.0039	Y	-
		09_0345	720D	16	control	15	male	Coloured	N	13	positive	0.182171	0	N/A	-
		09_0350	0D	14	control	15	female	Coloured	Y	0	positive	0.108527	0.1705	Y	-
		09_0377	0D	21	control	16	male	Coloured	N	15	positive	0.0590551	0	Y	-
		09_0397	0D	16	control	15	male	Coloured	N	10	positive	0.488372	0.2597	Y	-
		09_0398	0D	16	control	15	male	Coloured	N	12	positive	0.0387597	0	Y	-
		09_0402	0D	20	control	16	female	Coloured	N	6	positive	0.200803	0.0659	Y	-
		09_0402	720D	20	control	16	female	Coloured	N	6	positive	0.0348837	0	N/A	-
		09_0406	0D	16	control	15	male	Coloured	N	0	positive	0.224806	0.0543	Y	-
		09_0428	0D	5	control	13	female	Coloured	N	17	positive	0.211155	0	Y	-
		09_0460	0D	9	control	14	female	Coloured	N	0	positive	0.224806	0.1899	Y	-
		09_0462	0D	21	control	16	male	Coloured	N	16	positive	0.0472441	0	Y	-
		09_0467	0D	5	control	13	female	Coloured	N	15	negative	0.182927	0	Y	-
		09_0474	0D	14	control	15	female	Coloured	Y	0	positive	0.317829	0.0155	Y	-
		09_0474	720D	14	control	15	female	Coloured	Y	0	positive	0.124498	0	N/A	-
		09_0489	0D	14	control	15	female	Coloured	Y	0	positive	0.395349	0.0659	Y	-
		09_0520	0D	21	control	16	male	Coloured	N	8	positive	0.0393701	0	Y	-
		09_0529	0D	31	control	18	female	Coloured	Y	0	positive	0.0465116	0.031	Y	-
		09_0529	720D	31	control	18	female	Coloured	Y	0	positive	0.236434	0.062	N/A	-
		09_0532	0D	25	control	17	female	Coloured	N	0	positive	0.0431373	0	Y	-
		09_0578	0D	25	control	17	female	Coloured	N	10	positive	0.0313725	0.0078	N/A	-
		09_0581	0D	32	control	17	male	Coloured	N	20	positive	0.0284553	0	Y	-
		09_0581	720D	32	control	17	male	Coloured	N	20	positive	0.174419	0.0775	N/A	-
		09_0587	0D	21	control	16	male	Coloured	N	19	positive	0.0590551	0	Y	-
		09_0590	0D	32	control	18	male	Black African	N	26	positive	0.162791	0.1977	N/A	-
		09_0590	720D	32	control	18	male	Black African	N	26	positive	0.0426357	0.0116	N/A	-
		09_0625	0D	25	control	17	female	Coloured	N	0	positive	0.0431373	0.0155	Y	-
		09_0628	0D	27	control	17	male	Coloured	N	0	positive	0.0864702	0.1473	Y	-
		09_0636	0D	14	control	15	female	Coloured	Y	0	positive	0.75969	0.7132	Y	-
		09_0636	720D	14	control	15	female	Coloured	Y	0	positive	0.802326	0.9574	N/A	-
		09_0647	0D	19	control	16	female	Black African	N	15	positive	0.0433071	0	Y	-
		09_0647	720D	19	control	16	female	Black African	N	15	positive	0.901575	0.8566	N/A	-
		09_0652	0D	31	control	18	female	Coloured	Y	0	positive	0.0387597	0	Y	-
		09_0652	720D	31	control	18	female	Coloured	Y	0	positive	0.251938	0.0116	N/A	-
		09_0712	0D	25	control	17	female	Coloured	N	8	positive	0.123506	0.0581	Y	-
		09_0721	0D	27	control	17	male	Coloured	N	0	positive	0.0705893	0.0194	Y	-
		09_0745	0D	9	control	14	female	Coloured	N	8	positive	0.0387597	0	Y	-
		09_0796	0D	16	control	15	male	Coloured	N	12	positive	0.0314961	0	Y	-
		09_0818	0D	15	control	15	male	Black African	N	9	positive	0.0620155	0	Y	-
