# Supplementary material for: Sequential inflammatory processes define human progression from M. tuberculosis infection to tuberculosis disease
Source: PLoS Pathog. 2017 Nov 16;13(11):e1006687. doi: 10.1371/journal.ppat.1006687 (PMC5689825; doi:10.1371/journal.ppat.1006687)
Supplement: S2 Table — (XLSX) [file ppat.1006687.s006.xlsx]

## Sheet:  Table S2
		Table S2: List of whole blood genes with significant splines.
		Deviation Day: day before TB diagnosis on which the 99% CI deviated from a log2 fold change of 0, between progressors and controls
		Interferon,Inflammation,ACS signature of risk of TB: 1 if the gene is present in that module
		ensembl_geneID	gene_name	deviation_day	foldchange_diagnosisday	spline_pval	spline_fdr	regulation	Inflammation	Interferon	ACS signature of risk of TB
		ENSG00000074660	SCARF1	-894	1.84114	0.000669322	0.0348531	up	0	0	1
		ENSG00000096093	EFHC1	-894	-0.29259	0.000924671	0.0348531	down	0	0	0
		ENSG00000132170	PPARG	-894	1.07528	0.00161584	0.0348531	up	0	0	0
		ENSG00000026508	CD44	-894	0.365751	0.00211878	0.0348531	up	1	0	0
		ENSG00000152684	PELO	-886.499	0.336969	0.000561291	0.0348531	up	0	0	0
		ENSG00000214595	EML6	-819.561	-0.896836	0.00140323	0.0348531	down	0	0	0
		ENSG00000075826	SEC31B	-811.837	-0.387315	0.000610565	0.0348531	down	0	0	0
		ENSG00000197771	MCMBP	-809.262	0.325648	0.00275807	0.0348531	up	0	0	0
		ENSG00000010030	ETV7	-780.942	2.70349	0.000563268	0.0348531	up	0	1	1
		ENSG00000221978	CCNL2	-768.069	-0.233073	0.000561291	0.0348531	down	0	0	0
		ENSG00000197930	ERO1L	-757.771	0.301469	0.0039992	0.0363746	up	0	0	0
		ENSG00000145020	AMT	-755.196	-0.319584	0.000658305	0.0348531	down	0	0	0
		ENSG00000004534	RBM6	-739.749	-0.200204	0.00561291	0.0426292	down	0	0	0
		ENSG00000007392	LUC7L	-739.749	-0.34167	0.000577502	0.0348531	down	0	0	0
		ENSG00000099622	CIRBP	-739.749	-0.220354	0.000981399	0.0348531	down	0	0	0
		ENSG00000064601	CTSA	-734.6	0.802863	0.000723837	0.0348531	up	0	0	0
		ENSG00000135473	PAN2	-734.6	-0.31773	0.000903774	0.0348531	down	0	0	0
		ENSG00000187961	KLHL17	-732.025	-0.220085	0.00111866	0.0348531	down	0	0	0
		ENSG00000185324	CDK10	-729.451	-0.288428	0.000647644	0.0348531	down	0	0	0
		ENSG00000205047	NA	-729.451	-0.41238	0.000632285	0.0348531	down	0	0	0
		ENSG00000114735	HEMK1	-726.876	-0.362729	0.000603653	0.0348531	down	0	0	0
		ENSG00000243789	JMJD7	-724.302	-0.230612	0.00124006	0.0348531	down	0	0	0
		ENSG00000132635	PCED1A	-721.727	-0.265863	0.00131121	0.0348531	down	0	0	0
		ENSG00000167208	SNX20	-719.153	0.420078	0.00069855	0.0348531	up	0	0	0
		ENSG00000165359	DDX26B	-716.578	-0.240873	0.00112654	0.0348531	down	0	0	0
		ENSG00000148384	INPP5E	-714.004	-0.408174	0.00235247	0.0348531	down	0	0	0
		ENSG00000108773	KAT2A	-711.429	-0.319118	0.000583825	0.0348531	down	0	0	0
		ENSG00000174652	ZNF266	-711.429	-0.313303	0.00112654	0.0348531	down	0	0	0
		ENSG00000204410	MSH5	-711.429	-0.351186	0.00082885	0.0348531	down	0	0	0
		ENSG00000109920	FNBP4	-708.854	-0.234596	0.00106645	0.0348531	down	0	0	0
		ENSG00000171045	TSNARE1	-708.854	-0.215727	0.00126959	0.0348531	down	0	0	0
		ENSG00000176834	VSIG10	-708.854	0.998387	0.000637323	0.0348531	up	0	0	0
		ENSG00000102901	CENPT	-706.28	-0.327022	0.00081202	0.0348531	down	0	0	0
		ENSG00000114857	NKTR	-706.28	-0.228973	0.00171089	0.0348531	down	0	0	0
		ENSG00000132965	ALOX5AP	-706.28	0.61948	0.00150913	0.0348531	up	0	0	0
		ENSG00000178761	FAM219B	-706.28	-0.280785	0.00127974	0.0348531	down	0	0	0
		ENSG00000213809	KLRK1	-706.28	-0.563236	0.00104554	0.0348531	down	0	0	0
		ENSG00000183347	GBP6	-703.705	2.56753	0.000603653	0.0348531	up	0	1	0
		ENSG00000198169	ZNF251	-703.705	-0.499482	0.000761752	0.0348531	down	0	0	0
		ENSG00000240303	ACAD11	-703.705	-0.423405	0.000747514	0.0348531	down	0	0	0
		ENSG00000100445	SDR39U1	-701.131	-0.462312	0.00067497	0.0348531	down	0	0	0
		ENSG00000145860	RNF145	-701.131	0.187503	0.000695513	0.0348531	up	0	0	0
		ENSG00000074582	BCS1L	-698.556	-0.359133	0.000632285	0.0348531	down	0	0	0
		ENSG00000104375	STK3	-698.556	0.752847	0.00163233	0.0348531	up	1	0	0
		ENSG00000141574	SECTM1	-695.982	1.43046	0.000603653	0.0348531	up	0	0	0
		ENSG00000132275	RRP8	-693.407	-0.136528	0.00108822	0.0348531	down	0	0	0
		ENSG00000140398	NEIL1	-693.407	-0.572016	0.00159968	0.0348531	down	0	0	0
		ENSG00000160255	ITGB2	-693.407	0.428483	0.00144115	0.0348531	up	0	0	0
		ENSG00000104907	TRMT1	-690.832	-0.243729	0.00117624	0.0348531	down	0	0	0
		ENSG00000181045	SLC26A11	-690.832	-0.350024	0.000740593	0.0348531	down	0	0	0
		ENSG00000260943	RP11-476D10.1	-690.832	1.93903	0.000969503	0.0348531	up	0	0	0
		ENSG00000272994	RP11-332H14.2	-690.832	-0.289721	0.00367743	0.035533	down	0	0	0
		ENSG00000147576	ADHFE1	-688.258	-0.3572	0.00108822	0.0348531	down	0	0	0
		ENSG00000196954	CASP4	-685.683	0.808293	0.000869391	0.0348531	up	0	0	0
		ENSG00000136059	VILL	-683.109	-0.306511	0.00175789	0.0348531	down	0	0	0
		ENSG00000103168	TAF1C	-680.534	-0.316851	0.000730448	0.0348531	down	0	0	0
		ENSG00000184381	PLA2G6	-680.534	-0.408999	0.000914103	0.0348531	down	0	0	0
		ENSG00000111321	LTBR	-677.96	0.745468	0.00170179	0.0348531	up	0	0	0
		ENSG00000112159	MDN1	-677.96	-0.405081	0.000769077	0.0348531	down	0	0	0
		ENSG00000068784	SRBD1	-675.385	0.542843	0.000710969	0.0348531	up	0	1	0
		ENSG00000148399	DPH7	-675.385	-0.27808	0.00372019	0.035533	down	0	0	0
		ENSG00000137070	IL11RA	-672.811	-0.511723	0.00073718	0.0348531	down	0	0	0
		ENSG00000168395	ING5	-672.811	-0.331476	0.00099359	0.0348531	down	0	0	0
		ENSG00000172508	CARNS1	-672.811	-0.655809	0.00150913	0.0348531	down	0	0	0
		ENSG00000176953	NFATC2IP	-672.811	-0.184799	0.0009998	0.0348531	down	0	0	0
		ENSG00000181513	ACBD4	-672.811	-0.270867	0.000758142	0.0348531	down	0	0	0
		ENSG00000104957	CCDC130	-670.236	-0.29096	0.000683624	0.0348531	down	0	0	0
		ENSG00000111181	SLC6A12	-670.236	1.3617	0.000717345	0.0348531	up	0	0	0
		ENSG00000140749	IGSF6	-670.236	0.733871	0.00123052	0.0348531	up	1	0	0
		ENSG00000090920	NA	-667.661	-1.08775	0.000833167	0.0348531	down	0	0	0
		ENSG00000134470	IL15RA	-667.661	0.885139	0.00073718	0.0348531	up	0	0	0
		ENSG00000136630	HLX	-667.661	0.609857	0.00210484	0.0348531	up	0	0	0
		ENSG00000139832	RAB20	-667.661	1.22982	0.000855444	0.0348531	up	1	0	0
		ENSG00000159433	STARD9	-667.661	-0.564998	0.00081202	0.0348531	down	0	0	0
		ENSG00000163516	ANKZF1	-667.661	-0.174025	0.00126959	0.0348531	down	0	0	0
		ENSG00000164896	FASTK	-667.661	-0.14869	0.00244226	0.0348531	down	0	0	0
		ENSG00000169031	COL4A3	-667.661	-0.766699	0.0129704	0.0705103	down	0	0	0
		ENSG00000177570	SAMD12	-667.661	-0.762388	0.00103205	0.0348531	down	0	0	0
		ENSG00000140474	ULK3	-665.087	-0.318259	0.00141565	0.0348531	down	0	0	0
		ENSG00000185897	FFAR3	-665.087	2.08593	0.00205087	0.0348531	up	0	0	0
		ENSG00000263126	CTC-479C5.10	-665.087	-0.352583	0.00107361	0.0348531	down	0	0	0
		ENSG00000160072	ATAD3B	-662.512	-0.345523	0.000720577	0.0348531	down	0	0	0
		ENSG00000185513	L3MBTL1	-662.512	-0.357444	0.000669322	0.0348531	down	0	0	0
		ENSG00000196605	ZNF846	-662.512	-0.384521	0.00225307	0.0348531	down	0	0	0
		ENSG00000122965	RBM19	-659.938	-0.290442	0.00148119	0.0348531	down	0	0	0
		ENSG00000132825	PPP1R3D	-659.938	0.501561	0.00202491	0.0348531	up	0	0	0
		ENSG00000149527	PLCH2	-657.363	-0.750018	0.000740593	0.0348531	down	0	0	0
		ENSG00000162645	GBP2	-657.363	1.1734	0.000645032	0.0348531	up	0	1	1
		ENSG00000175455	CCDC14	-657.363	-0.383241	0.00133307	0.0348531	down	0	0	0
		ENSG00000255284	AP006621.5	-657.363	-0.496204	0.00155309	0.0348531	down	0	0	0
		ENSG00000261326	LINC01355	-657.363	-0.291419	0.00112654	0.0348531	down	0	0	0
		ENSG00000265787	CYP4F35P	-657.363	-0.771476	0.000969503	0.0348531	down	0	0	0
		ENSG00000100416	TRMU	-654.789	-0.154074	0.00112654	0.0348531	down	0	0	0
		ENSG00000106404	CLDN15	-654.789	-0.156956	0.00188198	0.0348531	down	0	0	0
		ENSG00000128191	DGCR8	-654.789	-0.303766	0.00163233	0.0348531	down	0	0	0
		ENSG00000128928	IVD	-654.789	-0.250088	0.00258013	0.0348531	down	0	0	0
		ENSG00000143753	DEGS1	-654.789	0.436843	0.00140323	0.0348531	up	0	0	0
		ENSG00000255398	HCAR3	-654.789	1.27478	0.00179739	0.0348531	up	0	0	0
		ENSG00000163126	ANKRD23	-652.214	-0.291505	0.00121188	0.0348531	down	0	0	0
		ENSG00000163636	PSMD6	-652.214	0.200563	0.0020641	0.0348531	up	0	0	0
		ENSG00000065029	ZNF76	-649.639	-0.297548	0.000695513	0.0348531	down	0	0	0
		ENSG00000105971	CAV2	-649.639	1.23488	0.00106645	0.0348531	up	0	0	0
		ENSG00000122783	C7orf49	-649.639	0.624841	0.00115919	0.0348531	up	0	0	0
		ENSG00000127586	CHTF18	-649.639	-0.465821	0.00142829	0.0348531	down	0	0	0
		ENSG00000135334	AKIRIN2	-649.639	0.481339	0.000981399	0.0348531	up	0	0	0
		ENSG00000139192	TAPBPL	-649.639	0.427687	0.00081202	0.0348531	up	0	0	0
		ENSG00000147118	ZNF182	-649.639	-0.151161	0.0027345	0.0348531	down	0	0	0
		ENSG00000164251	F2RL1	-649.639	0.676518	0.00280646	0.0348531	up	0	0	0
		ENSG00000168404	MLKL	-649.639	0.699708	0.00183871	0.0348531	up	0	0	0
		ENSG00000231925	TAPBP	-649.639	0.598188	0.000710969	0.0348531	up	0	0	0
		ENSG00000104805	NUCB1	-647.065	0.7002	0.00130055	0.0348531	up	0	0	0
		ENSG00000127603	MACF1	-647.065	-0.286994	0.00181782	0.0348531	down	0	0	0
		ENSG00000128731	HERC2	-647.065	-0.441354	0.000816163	0.0348531	down	0	0	0
		ENSG00000166261	ZNF202	-647.065	-0.311144	0.00124006	0.0348531	down	0	0	0
		ENSG00000183762	KREMEN1	-647.065	2.03382	0.00207751	0.0348531	up	1	0	0
		ENSG00000138433	CIR1	-644.49	0.620361	0.000903774	0.0348531	up	0	0	0
		ENSG00000251230	RP11-701P16.5	-644.49	1.44193	0.000919356	0.0348531	up	0	0	0
		ENSG00000101384	JAG1	-641.916	0.480726	0.00503836	0.0404278	up	0	0	0
		ENSG00000108100	CCNY	-641.916	0.235593	0.0014676	0.0348531	up	0	0	0
		ENSG00000184465	WDR27	-641.916	-0.438293	0.000975415	0.0348531	down	0	0	0
		ENSG00000198019	FCGR1B	-641.916	2.12809	0.000672134	0.0348531	up	1	0	1
		ENSG00000223501	VPS52	-641.916	-0.167499	0.00255949	0.0348531	down	0	0	0
		ENSG00000070614	NDST1	-639.341	0.588723	0.00216173	0.0348531	up	0	0	0
		ENSG00000143337	TOR1AIP1	-639.341	0.309744	0.00216173	0.0348531	up	1	0	0
		ENSG00000165792	METTL17	-639.341	-0.27174	0.000803859	0.0348531	down	0	0	0
		ENSG00000183307	CECR6	-639.341	0.814054	0.00163233	0.0348531	up	0	0	0
		ENSG00000099899	TRMT2A	-636.767	-0.165131	0.00228526	0.0348531	down	0	0	0
		ENSG00000138061	CYP1B1	-636.767	0.947452	0.0023353	0.0348531	up	0	0	0
		ENSG00000161010	C5orf45	-636.767	-0.334649	0.00457051	0.0384143	down	0	0	0
		ENSG00000101367	MAPRE1	-634.192	0.113491	0.00761752	0.0504472	up	0	0	0
		ENSG00000106683	LIMK1	-634.192	0.72944	0.00228526	0.0348531	up	0	0	0
		ENSG00000109861	CTSC	-634.192	0.316639	0.00271132	0.0348531	up	0	0	0
		ENSG00000113532	ST8SIA4	-634.192	0.518199	0.00188198	0.0348531	up	0	0	0
		ENSG00000128335	APOL2	-634.192	0.970016	0.00122113	0.0348531	up	0	0	0
		ENSG00000131100	ATP6V1E1	-634.192	0.333394	0.00186009	0.0348531	up	0	0	0
		ENSG00000135604	STX11	-634.192	0.932473	0.00213291	0.0348531	up	1	0	0
		ENSG00000136444	RSAD1	-634.192	-0.267565	0.00141565	0.0348531	down	0	0	0
		ENSG00000150337	FCGR1A	-634.192	2.58626	0.000791921	0.0348531	up	1	0	1
		ENSG00000157551	KCNJ15	-634.192	1.41048	0.00183871	0.0348531	up	1	0	0
		ENSG00000163823	CCR1	-634.192	0.917712	0.00126959	0.0348531	up	1	0	0
		ENSG00000188878	FBF1	-634.192	-0.439808	0.000677831	0.0348531	down	0	0	0
		ENSG00000062524	LTK	-631.618	-0.717435	0.000893676	0.0348531	down	0	0	0
		ENSG00000079385	CEACAM1	-631.618	1.21662	0.00129006	0.0348531	up	0	1	0
		ENSG00000124608	AARS2	-631.618	-0.269423	0.00163233	0.0348531	down	0	0	0
		ENSG00000132109	TRIM21	-631.618	0.69955	0.00158384	0.0348531	up	0	1	0
		ENSG00000141140	NA	-631.618	-0.235794	0.00551614	0.0420854	down	0	0	0
		ENSG00000168394	TAP1	-631.618	1.0349	0.000704705	0.0348531	up	0	1	1
		ENSG00000094631	HDAC6	-629.043	-0.20643	0.00111866	0.0348531	down	0	0	0
		ENSG00000108515	ENO3	-629.043	-0.403375	0.000733798	0.0348531	down	0	0	0
		ENSG00000124602	UNC5CL	-629.043	-0.453475	0.0010189	0.0348531	down	0	0	0
		ENSG00000087253	LPCAT2	-626.468	1.02518	0.000791921	0.0348531	up	0	0	0
		ENSG00000100647	KIAA0247	-626.468	0.421047	0.000824577	0.0348531	up	0	0	0
		ENSG00000132182	NUP210	-626.468	-0.389237	0.00181782	0.0348531	down	0	0	0
		ENSG00000132781	MUTYH	-626.468	-0.342704	0.00253917	0.0348531	down	0	0	0
		ENSG00000152766	ANKRD22	-626.468	3.14178	0.000919356	0.0348531	up	0	0	1
		ENSG00000166341	DCHS1	-626.468	-0.830731	0.000850894	0.0348531	down	0	0	0
		ENSG00000069966	GNB5	-623.894	-0.244128	0.00226905	0.0348531	down	0	0	0
		ENSG00000086300	SNX10	-623.894	0.683459	0.00202491	0.0348531	up	0	0	0
		ENSG00000165819	METTL3	-623.894	-0.219593	0.000935485	0.0348531	down	0	0	0
		ENSG00000213930	GALT	-623.894	-0.19213	0.00170179	0.0348531	down	0	0	0
		ENSG00000258289	CHURC1	-623.894	0.370591	0.00130055	0.0348531	up	0	0	0
		ENSG00000096433	ITPR3	-621.319	-0.543828	0.00175789	0.0348531	down	0	0	0
		ENSG00000123191	ATP7B	-621.319	0.561864	0.00123052	0.0348531	up	0	0	0
		ENSG00000143110	C1orf162	-621.319	0.444605	0.00533227	0.0414386	up	0	0	0
		ENSG00000166704	ZNF606	-621.319	-0.3296	0.00195083	0.0348531	down	0	0	0
		ENSG00000232956	SNHG15	-621.319	-0.243	0.000747514	0.0348531	down	0	0	0
		ENSG00000064607	SUGP2	-618.745	-0.20457	0.000846392	0.0348531	down	0	0	0
		ENSG00000139083	ETV6	-618.745	0.606445	0.000981399	0.0348531	up	0	0	0
		ENSG00000142303	ADAMTS10	-618.745	-0.670297	0.00216173	0.0348531	down	0	0	0
		ENSG00000160959	LRRC14	-618.745	-0.335681	0.00197491	0.0348531	down	0	0	0
		ENSG00000105576	TNPO2	-616.17	-0.169307	0.00363564	0.0353992	down	0	0	0
		ENSG00000123700	KCNJ2	-616.17	1.1247	0.00164915	0.0348531	up	1	0	0
		ENSG00000166348	USP54	-616.17	-0.315225	0.00213291	0.0348531	down	0	0	0
		ENSG00000178188	SH2B1	-616.17	-0.299914	0.000695513	0.0348531	down	0	0	0
		ENSG00000184205	TSPYL2	-616.17	-0.540559	0.00073718	0.0348531	down	0	0	0
		ENSG00000234571	RP5-998N21.4	-616.17	3.70903	0.000692502	0.0348531	up	0	0	0
		ENSG00000237940	AC093642.3	-616.17	-0.530092	0.000878945	0.0348531	down	0	0	0
		ENSG00000164111	ANXA5	-613.596	0.397644	0.00222178	0.0348531	up	1	0	0
		ENSG00000168758	SEMA4C	-613.596	-0.518437	0.00155309	0.0348531	down	0	0	0
		ENSG00000023318	ERP44	-611.021	0.462254	0.00155309	0.0348531	up	0	0	0
		ENSG00000141524	TMC6	-611.021	-0.374281	0.000769077	0.0348531	down	0	0	0
		ENSG00000176871	WSB2	-611.021	0.537046	0.00164915	0.0348531	up	0	0	0
		ENSG00000181666	HKR1	-611.021	-0.419585	0.00156831	0.0348531	down	0	0	0
		ENSG00000270580	RP11-1186N24.5	-611.021	-0.580541	0.000855444	0.0348531	down	0	0	0
		ENSG00000004777	ARHGAP33	-608.446	-0.457469	0.00111866	0.0348531	down	0	0	0
		ENSG00000026103	FAS	-608.446	0.909244	0.00111866	0.0348531	up	0	0	0
		ENSG00000124785	NRN1	-608.446	2.11023	0.00133307	0.0348531	up	0	0	0
		ENSG00000204514	ZNF814	-608.446	-0.412251	0.00761752	0.0504472	down	0	0	0
		ENSG00000109113	RAB34	-605.872	0.418265	0.00175789	0.0348531	up	0	0	0
		ENSG00000121417	ZNF211	-605.872	-0.333104	0.00110323	0.0348531	down	0	0	0
		ENSG00000121858	TNFSF10	-605.872	1.1636	0.00136725	0.0348531	up	0	1	0
		ENSG00000166508	MCM7	-605.872	-0.23208	0.000919356	0.0348531	down	0	0	0
		ENSG00000179532	DNHD1	-605.872	-0.346712	0.00217644	0.0348531	down	0	0	0
		ENSG00000198917	C9orf114	-605.872	-0.307644	0.00177742	0.0348531	down	0	0	0
		ENSG00000204264	PSMB8	-605.872	0.614146	0.00222178	0.0348531	up	0	0	0
		ENSG00000143545	RAB13	-603.297	1.04996	0.00188198	0.0348531	up	0	0	0
		ENSG00000168781	PPIP5K1	-603.297	-0.432517	0.00197491	0.0348531	down	0	0	0
		ENSG00000174669	SLC29A2	-603.297	-0.401125	0.00173878	0.0348531	down	0	0	0
		ENSG00000215041	NEURL4	-603.297	-0.277054	0.0010189	0.0348531	down	0	0	0
		ENSG00000168062	BATF2	-600.723	2.79851	0.000869391	0.0348531	up	0	1	1
		ENSG00000198276	UCKL1	-600.723	-0.303333	0.0019996	0.0348531	down	0	0	0
		ENSG00000125347	IRF1	-598.148	0.759032	0.00129006	0.0348531	up	0	0	0
		ENSG00000149131	SERPING1	-598.148	2.84457	0.000740593	0.0348531	up	0	1	1
		ENSG00000249115	HAUS5	-598.148	-0.384806	0.0010189	0.0348531	down	0	0	0
		ENSG00000008710	PKD1	-595.574	-0.414997	0.00099359	0.0348531	down	0	0	0
		ENSG00000085563	ABCB1	-595.574	-0.485877	0.00188198	0.0348531	down	0	0	0
		ENSG00000090565	RAB11FIP3	-595.574	-0.333448	0.00179739	0.0348531	down	0	0	0
		ENSG00000162241	SLC25A45	-595.574	-0.361747	0.00142829	0.0348531	down	0	0	0
		ENSG00000196313	POM121	-595.574	-0.391974	0.00111089	0.0348531	down	0	0	0
		ENSG00000148450	MSRB2	-592.999	0.779966	0.00280646	0.0348531	up	0	0	0
		ENSG00000156875	HIAT1	-592.999	0.294234	0.00210484	0.0348531	up	0	0	0
		ENSG00000138161	CUZD1	-590.425	-0.570924	0.00155309	0.0348531	down	0	0	0
		ENSG00000147437	GNRH1	-590.425	-0.345638	0.00280646	0.0348531	down	0	0	0
		ENSG00000008226	DLEC1	-587.85	-0.567182	0.000723837	0.0348531	down	0	0	0
		ENSG00000070190	DAPP1	-587.85	0.777767	0.00103875	0.0348531	up	0	0	0
		ENSG00000127951	FGL2	-587.85	0.753525	0.00186009	0.0348531	up	0	0	0
		ENSG00000158863	FAM160B2	-587.85	-0.247207	0.00175789	0.0348531	down	0	0	0
		ENSG00000254470	AP5B1	-587.85	0.89558	0.00205087	0.0348531	up	0	0	0
		ENSG00000198089	SFI1	-585.275	-0.386969	0.00105939	0.0348531	down	0	0	0
		ENSG00000083223	ZCCHC6	-582.701	0.627732	0.00181782	0.0348531	up	0	0	0
		ENSG00000171793	CTPS1	-582.701	-0.217807	0.00235247	0.0348531	down	0	0	0
		ENSG00000197283	SYNGAP1	-582.701	-0.467434	0.00266613	0.0348531	down	0	0	0
		ENSG00000105048	TNNT1	-580.126	1.13721	0.00280646	0.0348531	up	0	0	0
		ENSG00000049860	HEXB	-577.552	0.255779	0.00188198	0.0348531	up	1	0	0
		ENSG00000171163	ZNF692	-577.552	-0.158263	0.00296237	0.0348531	down	0	0	0
		ENSG00000080573	COL5A3	-574.977	-0.947335	0.00126959	0.0348531	down	0	0	0
		ENSG00000101019	UQCC1	-574.977	-0.198342	0.00170179	0.0348531	down	0	0	0
		ENSG00000108292	NA	-574.977	-0.269262	0.00166633	0.0348531	down	0	0	0
		ENSG00000128159	TUBGCP6	-574.977	-0.328299	0.000701614	0.0348531	down	0	0	0
		ENSG00000139233	LLPH	-574.977	0.245697	0.00188198	0.0348531	up	0	0	0
		ENSG00000169764	UGP2	-574.977	0.186352	0.00156831	0.0348531	up	0	0	0
		ENSG00000167615	LENG8	-569.828	-0.245134	0.000924671	0.0348531	down	0	0	0
		ENSG00000167702	KIFC2	-569.828	-0.276903	0.00100609	0.0348531	down	0	0	0
		ENSG00000198814	GK	-569.828	1.34202	0.00150913	0.0348531	up	0	0	0
		ENSG00000121716	PILRB	-567.254	-0.295201	0.00122113	0.0348531	down	0	0	0
		ENSG00000143224	PPOX	-567.254	-0.204959	0.0046034	0.038669	down	0	0	0
		ENSG00000159079	C21orf59	-567.254	-0.272987	0.0015235	0.0348531	down	0	0	0
		ENSG00000174365	SNHG11	-567.254	-0.30576	0.00275807	0.0348531	down	0	0	0
		ENSG00000185189	NRBP2	-567.254	-0.275583	0.00186009	0.0348531	down	0	0	0
		ENSG00000241014	RP11-244H3.1	-567.254	-0.339076	0.0024995	0.0348531	down	0	0	0
		ENSG00000025708	TYMP	-564.679	1.01841	0.00195083	0.0348531	up	0	0	0
		ENSG00000115282	TTC31	-564.679	-0.224097	0.00166633	0.0348531	down	0	0	0
		ENSG00000130827	PLXNA3	-562.104	-0.501431	0.000754566	0.0348531	down	0	0	0
		ENSG00000155229	MMS19	-559.53	-0.293962	0.00102544	0.0348531	down	0	0	0
		ENSG00000091527	CDV3	-556.955	0.0820327	0.00121188	0.0348531	up	0	0	0
		ENSG00000124181	PLCG1	-556.955	-0.465365	0.00126959	0.0348531	down	0	0	0
		ENSG00000151006	PRSS53	-556.955	-0.381997	0.000874142	0.0348531	down	0	0	0
		ENSG00000164715	LMTK2	-556.955	0.674381	0.00173878	0.0348531	up	0	0	0
		ENSG00000165502	RPL36AL	-556.955	0.404467	0.000946556	0.0348531	up	0	0	0
		ENSG00000114841	DNAH1	-551.806	-0.231813	0.00253917	0.0348531	down	0	0	0
		ENSG00000133460	SLC2A11	-551.806	-0.377778	0.00134427	0.0348531	down	0	0	0
		ENSG00000006025	OSBPL7	-549.232	-0.389511	0.00111089	0.0348531	down	0	0	0
		ENSG00000100038	TOP3B	-549.232	-0.249357	0.000883801	0.0348531	down	0	0	0
		ENSG00000113273	ARSB	-549.232	0.424359	0.000903774	0.0348531	up	0	0	0
		ENSG00000198216	CACNA1E	-549.232	1.85194	0.000987457	0.0348531	up	0	0	0
		ENSG00000213694	S1PR3	-549.232	0.672564	0.00103205	0.0348531	up	0	0	0
		ENSG00000100342	APOL1	-546.657	1.27884	0.000883801	0.0348531	up	0	0	1
		ENSG00000151849	CENPJ	-546.657	-0.322607	0.00226905	0.0348531	down	0	0	0
		ENSG00000267454	ZNF582-AS1	-541.508	-0.561965	0.00111866	0.0348531	down	0	0	0
		ENSG00000272849	RP11-347I19.8	-541.508	-0.402314	0.000952191	0.0348531	down	0	0	0
		ENSG00000152229	PSTPIP2	-538.933	1.41781	0.000841937	0.0348531	up	0	0	0
		ENSG00000125459	MSTO1	-536.359	-0.28426	0.000940988	0.0348531	down	0	0	0
		ENSG00000144233	AMMECR1L	-536.359	-0.211263	0.00188198	0.0348531	down	0	0	0
		ENSG00000111674	ENO2	-533.784	-0.477008	0.000860043	0.0348531	down	0	0	0
		ENSG00000139645	ANKRD52	-533.784	-0.230712	0.00216173	0.0348531	down	0	0	0
		ENSG00000095397	DFNB31	-531.21	-0.581712	0.00285657	0.0348531	down	0	0	0
		ENSG00000120217	CD274	-531.21	2.27844	0.000883801	0.0348531	up	0	0	0
		ENSG00000138496	PARP9	-531.21	1.10301	0.00106645	0.0348531	up	0	1	0
		ENSG00000212734	NA	-531.21	-0.545811	0.00258013	0.0348531	down	0	0	0
		ENSG00000068831	RASGRP2	-528.635	-0.250064	0.000893676	0.0348531	down	0	0	0
		ENSG00000111364	DDX55	-528.635	-0.337179	0.00158384	0.0348531	down	0	0	0
		ENSG00000156265	MAP3K7CL	-528.635	0.409464	0.00470494	0.0389568	up	0	0	0
		ENSG00000100311	PDGFB	-526.061	-0.778133	0.00363564	0.0353992	down	0	0	0
		ENSG00000116209	TMEM59	-526.061	0.417328	0.00242376	0.0348531	up	0	0	0
		ENSG00000187860	CCDC157	-526.061	-0.313153	0.00188198	0.0348531	down	0	0	0
		ENSG00000106682	EIF4H	-523.486	0.191192	0.00222178	0.0348531	up	0	0	0
		ENSG00000126246	IGFLR1	-523.486	0.498544	0.00177742	0.0348531	up	0	0	0
		ENSG00000154760	SLFN13	-523.486	-0.285302	0.00355484	0.0352278	down	0	0	0
		ENSG00000163161	ERCC3	-523.486	-0.201478	0.00105939	0.0348531	down	0	0	0
		ENSG00000198863	RUNDC1	-523.486	0.196166	0.00183871	0.0348531	up	0	0	0
		ENSG00000108588	CCDC47	-520.911	0.119516	0.00470494	0.0389568	up	0	0	0
		ENSG00000117228	GBP1	-520.911	1.91275	0.000846392	0.0348531	up	0	1	1
		ENSG00000154328	NEIL2	-520.911	-0.328396	0.00666533	0.0468847	down	0	0	0
		ENSG00000177989	ODF3B	-520.911	1.27397	0.00139103	0.0348531	up	0	0	0
		ENSG00000103064	SLC7A6	-515.762	-0.372975	0.00363564	0.0353992	down	0	0	0
		ENSG00000197646	PDCD1LG2	-515.762	2.40787	0.0014676	0.0348531	up	0	0	0
		ENSG00000115415	STAT1	-513.188	1.08949	0.00102544	0.0348531	up	0	1	1
		ENSG00000154451	GBP5	-513.188	2.09313	0.000878945	0.0348531	up	0	1	1
		ENSG00000185880	TRIM69	-513.188	0.585423	0.00216173	0.0348531	up	0	0	0
		ENSG00000106333	PCOLCE	-510.613	-0.336181	0.00313663	0.0348531	down	0	0	0
		ENSG00000169714	CNBP	-510.613	0.146217	0.00340357	0.0350678	up	0	0	0
		ENSG00000163568	AIM2	-508.039	1.68783	0.00105242	0.0348531	up	0	1	0
		ENSG00000173239	LIPM	-505.464	3.34142	0.0015235	0.0348531	up	0	0	0
		ENSG00000237753	FLJ42351	-505.464	-0.474586	0.00940988	0.0575801	down	0	0	0
		ENSG00000073737	DHRS9	-502.889	1.08035	0.00110323	0.0348531	up	0	1	0
		ENSG00000074219	TEAD2	-502.889	-0.771876	0.00390166	0.0360981	down	0	0	0
		ENSG00000057608	GDI2	-500.315	0.174351	0.00186009	0.0348531	up	0	0	0
		ENSG00000100359	SGSM3	-500.315	-0.246889	0.000940988	0.0348531	down	0	0	0
		ENSG00000119917	IFIT3	-500.315	1.70516	0.00112654	0.0348531	up	0	1	0
		ENSG00000156587	UBE2L6	-500.315	1.11282	0.0014676	0.0348531	up	0	1	0
		ENSG00000182979	MTA1	-500.315	-0.248175	0.00202491	0.0348531	down	0	0	0
		ENSG00000197150	ABCB8	-500.315	-0.222404	0.00266613	0.0348531	down	0	0	0
		ENSG00000212694	LINC01089	-500.315	-0.404589	0.00181782	0.0348531	down	0	0	0
		ENSG00000269086	CTC-523E23.5	-500.315	-1.09566	0.00120277	0.0348531	down	0	0	0
		ENSG00000145431	PDGFC	-495.166	0.623432	0.00888711	0.0557872	up	0	0	0
		ENSG00000104267	CA2	-490.017	0.699667	0.00925435	0.0573039	up	0	0	0
		ENSG00000129636	ITFG1	-490.017	0.291135	0.00166633	0.0348531	up	0	0	0
		ENSG00000167207	NOD2	-490.017	0.810597	0.00141565	0.0348531	up	1	0	0
		ENSG00000188215	DCUN1D3	-490.017	0.467926	0.00122113	0.0348531	up	0	0	0
		ENSG00000106479	ZNF862	-487.442	-0.250063	0.00121188	0.0348531	down	0	0	0
		ENSG00000023697	DERA	-484.868	0.271998	0.00111089	0.0348531	up	0	0	0
		ENSG00000073417	PDE8A	-484.868	-0.397793	0.00258013	0.0348531	down	0	0	0
		ENSG00000105127	AKAP8	-482.293	-0.121892	0.00164915	0.0348531	down	0	0	0
		ENSG00000124226	RNF114	-482.293	0.183557	0.00116765	0.0348531	up	0	0	0
		ENSG00000177084	POLE	-482.293	-0.263849	0.00125959	0.0348531	down	0	0	0
		ENSG00000177706	FAM20C	-482.293	0.832042	0.00158384	0.0348531	up	0	0	0
		ENSG00000197272	IL27	-482.293	2.00897	0.00195083	0.0348531	up	0	0	0
		ENSG00000221963	APOL6	-482.293	1.23475	0.00103205	0.0348531	up	0	1	0
		ENSG00000105486	LIG1	-479.718	-0.373179	0.00190438	0.0348531	down	0	0	0
		ENSG00000161996	WDR90	-479.718	-0.473442	0.00106645	0.0348531	down	0	0	0
		ENSG00000131067	GGT7	-477.144	-0.394876	0.00323168	0.0348531	down	0	0	0
		ENSG00000187922	LCN10	-477.144	-1.12595	0.00275807	0.0348531	down	0	0	0
		ENSG00000221968	FADS3	-474.569	-0.485262	0.0014676	0.0348531	down	0	0	0
		ENSG00000100911	PSME2	-471.995	0.755616	0.00183871	0.0348531	up	0	0	0
		ENSG00000107954	NEURL1	-471.995	-0.663989	0.00172009	0.0348531	down	0	0	0
		ENSG00000168259	DNAJC7	-469.42	0.166856	0.00258013	0.0348531	up	0	0	0
		ENSG00000173064	HECTD4	-469.42	-0.221765	0.00253917	0.0348531	down	0	0	0
		ENSG00000184428	TOP1MT	-469.42	-0.295744	0.00136725	0.0348531	down	0	0	0
		ENSG00000185379	RAD51D	-469.42	-0.15113	0.00336775	0.0350678	down	0	0	0
		ENSG00000256812	CAPNS2	-466.846	0.817626	0.00188198	0.0348531	up	0	0	0
		ENSG00000009830	POMT2	-464.271	-0.278628	0.00179739	0.0348531	down	0	0	0
		ENSG00000107566	ERLIN1	-464.271	0.697023	0.0015235	0.0348531	up	0	0	0
		ENSG00000130584	ZBTB46	-464.271	-0.467258	0.00188198	0.0348531	down	0	0	0
		ENSG00000163840	DTX3L	-464.271	0.745162	0.0010189	0.0348531	up	0	0	0
		ENSG00000186866	POFUT2	-464.271	-0.174232	0.00123052	0.0348531	down	0	0	0
		ENSG00000137411	VARS2	-461.696	-0.194194	0.0202776	0.0952385	down	0	0	0
		ENSG00000172548	NIPAL4	-461.696	-0.684134	0.00258013	0.0348531	down	0	0	0
		ENSG00000204267	TAP2	-461.696	0.647249	0.00113452	0.0348531	up	0	1	0
		ENSG00000105643	ARRDC2	-459.122	-0.220359	0.00104554	0.0348531	down	0	0	0
		ENSG00000111752	PHC1	-459.122	-0.539348	0.00202491	0.0348531	down	0	0	0
		ENSG00000100603	SNW1	-456.547	0.161619	0.00183871	0.0348531	up	0	0	0
		ENSG00000141258	SGSM2	-456.547	-0.218399	0.00132205	0.0348531	down	0	0	0
		ENSG00000204397	CARD16	-456.547	0.902764	0.00188198	0.0348531	up	0	0	0
		ENSG00000162654	GBP4	-453.973	1.10281	0.00120277	0.0348531	up	0	1	1
		ENSG00000182782	HCAR2	-453.973	1.17737	0.00181782	0.0348531	up	0	0	0
		ENSG00000134243	SORT1	-451.398	1.07744	0.00166633	0.0348531	up	0	0	0
		ENSG00000139625	MAP3K12	-451.398	-0.277587	0.00179739	0.0348531	down	0	0	0
		ENSG00000068697	LAPTM4A	-448.824	0.431618	0.00161584	0.0348531	up	0	0	0
		ENSG00000136205	TNS3	-448.824	0.36648	0.00872553	0.0552335	up	0	0	0
		ENSG00000119403	PHF19	-446.249	-0.239367	0.0014676	0.0348531	down	0	0	0
		ENSG00000145685	LHFPL2	-446.249	1.31376	0.00133307	0.0348531	up	0	1	0
		ENSG00000165168	CYBB	-446.249	0.641368	0.00173878	0.0348531	up	0	0	0
		ENSG00000127418	FGFRL1	-441.1	-0.376588	0.00161584	0.0348531	down	0	0	0
		ENSG00000146830	GIGYF1	-441.1	-0.209801	0.00172009	0.0348531	down	0	0	0
		ENSG00000171055	FEZ2	-441.1	0.313108	0.00142829	0.0348531	up	0	0	0
		ENSG00000111641	NOP2	-438.525	-0.26491	0.0024995	0.0348531	down	0	0	0
		ENSG00000162572	SCNN1D	-438.525	-0.407638	0.00110323	0.0348531	down	0	0	0
		ENSG00000177595	PIDD1	-438.525	-0.357016	0.00213291	0.0348531	down	0	0	0
		ENSG00000005175	RPAP3	-435.951	0.223671	0.00307631	0.0348531	up	0	0	0
		ENSG00000131149	GSE1	-435.951	-0.368302	0.00136725	0.0348531	down	0	0	0
		ENSG00000184385	C21orf128	-435.951	-0.67682	0.00633537	0.0457173	down	0	0	0
		ENSG00000010322	NISCH	-433.376	-0.178148	0.00172009	0.0348531	down	0	0	0
		ENSG00000137343	ATAT1	-433.376	-0.224972	0.00121188	0.0348531	down	0	0	0
		ENSG00000103091	WDR59	-430.802	-0.228261	0.00202491	0.0348531	down	0	0	0
		ENSG00000101361	NOP56	-428.227	-0.222992	0.00333267	0.0348864	down	0	0	0
		ENSG00000162526	TSSK3	-428.227	-0.185584	0.00179739	0.0348531	down	0	0	0
		ENSG00000163703	CRELD1	-428.227	-0.211878	0.00134427	0.0348531	down	0	0	0
		ENSG00000165923	AGBL2	-428.227	-0.428114	0.00262243	0.0348531	down	0	0	0
		ENSG00000079974	RABL2B	-425.653	-0.333953	0.00372019	0.035533	down	0	0	0
		ENSG00000080371	RAB21	-425.653	0.198253	0.00228526	0.0348531	up	0	0	0
		ENSG00000140688	C16orf58	-425.653	-0.240677	0.00351578	0.0352278	down	0	0	0
		ENSG00000144848	ATG3	-425.653	0.732709	0.0019996	0.0348531	up	1	0	0
		ENSG00000160285	LSS	-425.653	-0.3689	0.00140323	0.0348531	down	0	0	0
		ENSG00000178498	DTX3	-425.653	-0.452433	0.00210484	0.0348531	down	0	0	0
		ENSG00000117226	GBP3	-423.078	0.975946	0.00150913	0.0348531	up	0	1	0
		ENSG00000119673	ACOT2	-423.078	-0.282021	0.00310617	0.0348531	down	0	0	0
		ENSG00000175073	VCPIP1	-423.078	0.58471	0.00210484	0.0348531	up	0	0	0
		ENSG00000112053	SLC26A8	-420.504	2.21457	0.00141565	0.0348531	up	0	0	0
		ENSG00000135218	CD36	-420.504	0.692196	0.00231838	0.0348531	up	0	0	0
		ENSG00000272666	CTA-384D8.35	-420.504	1.1441	0.00148119	0.0348531	up	0	0	0
		ENSG00000007516	BAIAP3	-417.929	-0.934388	0.00109567	0.0348531	down	0	0	0
		ENSG00000049239	H6PD	-417.929	0.292528	0.00177742	0.0348531	up	0	0	0
		ENSG00000116574	RHOU	-415.354	0.265025	0.00131121	0.0348531	up	0	0	0
		ENSG00000132768	DPH2	-415.354	-0.198434	0.00173878	0.0348531	down	0	0	0
		ENSG00000137221	TJAP1	-415.354	-0.159614	0.00262243	0.0348531	down	0	0	0
		ENSG00000162711	NLRP3	-415.354	0.33982	0.00326465	0.0348531	up	1	0	0
		ENSG00000126858	RHOT1	-412.78	0.462284	0.00158384	0.0348531	up	0	0	0
		ENSG00000010704	HFE	-410.205	0.299978	0.00123052	0.0348531	up	0	0	0
		ENSG00000112659	CUL9	-410.205	-0.211229	0.00228526	0.0348531	down	0	0	0
		ENSG00000114978	MOB1A	-410.205	0.332086	0.00197491	0.0348531	up	0	0	0
		ENSG00000133106	EPSTI1	-410.205	1.54682	0.00139103	0.0348531	up	0	1	0
		ENSG00000137757	CASP5	-410.205	1.6357	0.00150913	0.0348531	up	1	0	0
		ENSG00000170873	MTSS1	-410.205	-0.541679	0.00155309	0.0348531	down	0	0	0
		ENSG00000137802	MAPKBP1	-407.631	-0.265182	0.00307631	0.0348531	down	0	0	0
		ENSG00000143434	SEMA6C	-407.631	-0.449454	0.00123052	0.0348531	down	0	0	0
		ENSG00000155313	USP25	-407.631	0.281877	0.00271132	0.0348531	up	0	0	0
		ENSG00000159753	RLTPR	-407.631	-0.496513	0.00159968	0.0348531	down	0	0	0
		ENSG00000185024	BRF1	-407.631	-0.287941	0.00195083	0.0348531	down	0	0	0
		ENSG00000137752	CASP1	-405.056	0.907316	0.00136725	0.0348531	up	0	1	0
		ENSG00000178467	P4HTM	-405.056	-0.292077	0.00141565	0.0348531	down	0	0	0
		ENSG00000198574	SH2D1B	-405.056	-0.683933	0.00210484	0.0348531	down	0	0	0
		ENSG00000242498	C15orf38	-405.056	1.08433	0.00415501	0.0370575	up	0	0	0
		ENSG00000103253	HAGHL	-399.907	-0.512294	0.00271132	0.0348531	down	0	0	0
		ENSG00000115267	IFIH1	-399.907	0.869601	0.00156831	0.0348531	up	0	1	0
		ENSG00000171219	CDC42BPG	-399.907	-0.464231	0.00213291	0.0348531	down	0	0	0
		ENSG00000173914	RBM4B	-399.907	-0.161215	0.00275807	0.0348531	down	0	0	0
		ENSG00000116171	SCP2	-397.332	0.157425	0.00210484	0.0348531	up	0	0	0
		ENSG00000130787	HIP1R	-397.332	-0.490421	0.00202491	0.0348531	down	0	0	0
		ENSG00000134321	RSAD2	-397.332	2.12295	0.00186009	0.0348531	up	0	1	0
		ENSG00000169592	INO80E	-397.332	-0.158916	0.00372019	0.035533	down	0	0	0
		ENSG00000176444	CLK2	-397.332	-0.132508	0.00142829	0.0348531	down	0	0	0
		ENSG00000204947	ZNF425	-397.332	-0.38636	0.00313663	0.0348531	down	0	0	0
		ENSG00000184588	PDE4B	-394.758	0.274302	0.00141565	0.0348531	up	0	0	0
		ENSG00000198467	TPM2	-394.758	-0.466302	0.0106203	0.0625861	down	0	0	0
		ENSG00000232677	LINC00665	-394.758	-0.976572	0.00258013	0.0348531	down	0	0	0
		ENSG00000164430	MB21D1	-392.183	0.591267	0.00170179	0.0348531	up	0	0	0
		ENSG00000178809	TRIM73	-392.183	-0.456242	0.0019996	0.0348531	down	0	0	0
		ENSG00000077044	DGKD	-389.609	-0.330336	0.00130055	0.0348531	down	0	0	0
		ENSG00000103642	LACTB	-389.609	0.768343	0.00145425	0.0348531	up	1	0	0
		ENSG00000105875	WDR91	-389.609	-0.226778	0.00135566	0.0348531	down	0	0	0
		ENSG00000121413	ZSCAN18	-389.609	-0.777627	0.00124006	0.0348531	down	0	0	0
		ENSG00000133574	GIMAP4	-389.609	0.312332	0.00142829	0.0348531	up	0	0	0
		ENSG00000162433	AK4	-389.609	1.34907	0.00210484	0.0348531	up	0	0	0
		ENSG00000179044	EXOC3L1	-389.609	1.51201	0.00190438	0.0348531	up	0	0	0
		ENSG00000198026	ZNF335	-389.609	-0.172266	0.00205087	0.0348531	down	0	0	0
		ENSG00000214872	SMTNL1	-389.609	2.00805	0.00164915	0.0348531	up	0	0	0
		ENSG00000119922	IFIT2	-387.034	1.19479	0.00172009	0.0348531	up	0	1	0
		ENSG00000124574	ABCC10	-387.034	-0.25667	0.00135566	0.0348531	down	0	0	0
		ENSG00000153029	MR1	-387.034	0.505973	0.00175789	0.0348531	up	0	0	0
		ENSG00000173193	PARP14	-387.034	0.928948	0.00135566	0.0348531	up	0	1	0
		ENSG00000258227	CLEC5A	-387.034	0.775647	0.00228526	0.0348531	up	0	0	0
		ENSG00000136811	ODF2	-384.46	-0.295344	0.00213291	0.0348531	down	0	0	0
		ENSG00000178971	CTC1	-384.46	-0.313547	0.00170179	0.0348531	down	0	0	0
		ENSG00000183474	GTF2H2C	-384.46	0.617541	0.00205087	0.0348531	up	0	0	0
		ENSG00000160953	MUM1	-381.885	-0.346542	0.00216173	0.0348531	down	0	0	0
		ENSG00000122515	ZMIZ2	-379.311	-0.274548	0.0014676	0.0348531	down	0	0	0
		ENSG00000141295	SCRN2	-379.311	-0.244277	0.00564593	0.0426799	down	0	0	0
		ENSG00000158714	SLAMF8	-379.311	1.12109	0.0014676	0.0348531	up	0	0	0
		ENSG00000164050	PLXNB1	-379.311	-0.514098	0.00067497	0.0348531	down	0	0	0
		ENSG00000166278	C2	-379.311	1.79446	0.00168387	0.0348531	up	0	0	0
		ENSG00000002016	RAD52	-376.736	-0.28658	0.00603653	0.0442395	down	0	0	0
		ENSG00000142166	IFNAR1	-376.736	0.532814	0.00159968	0.0348531	up	0	0	0
		ENSG00000171503	ETFDH	-374.161	0.190932	0.00129006	0.0348531	up	0	0	0
		ENSG00000102054	RBBP7	-371.587	-0.184138	0.00319936	0.0348531	down	0	0	0
		ENSG00000119599	DCAF4	-371.587	-0.408467	0.00155309	0.0348531	down	0	0	0
		ENSG00000136878	USP20	-371.587	-0.297054	0.00326465	0.0348531	down	0	0	0
		ENSG00000269554	NA	-371.587	-0.305545	0.00235247	0.0348531	down	0	0	0
		ENSG00000123610	TNFAIP6	-369.012	1.7037	0.00161584	0.0348531	up	0	1	0
		ENSG00000132600	PRMT7	-369.012	-0.281304	0.00228526	0.0348531	down	0	0	0
		ENSG00000136807	CDK9	-369.012	-0.178109	0.00344017	0.0352278	down	0	0	0
		ENSG00000159733	ZFYVE28	-369.012	-0.455437	0.00551614	0.0420854	down	0	0	0
		ENSG00000165630	PRPF18	-369.012	0.270789	0.00652931	0.0464708	up	0	0	0
		ENSG00000224420	ADM5	-369.012	-0.842081	0.00666533	0.0468847	down	0	0	0
		ENSG00000163565	IFI16	-366.438	0.77072	0.00145425	0.0348531	up	0	1	0
		ENSG00000170458	CD14	-366.438	0.664162	0.00158384	0.0348531	up	0	0	0
		ENSG00000185101	ANO9	-366.438	-0.63213	0.00149503	0.0348531	down	0	0	0
		ENSG00000101882	NKAP	-363.863	0.200259	0.00285657	0.0348531	up	0	0	0
		ENSG00000126561	STAT5A	-363.863	0.409933	0.00181782	0.0348531	up	0	0	0
		ENSG00000133466	C1QTNF6	-363.863	-0.507852	0.00188198	0.0348531	down	0	0	0
		ENSG00000139433	GLTP	-363.863	0.180867	0.00470494	0.0389568	up	0	0	0
		ENSG00000171049	FPR2	-363.863	0.82231	0.00197491	0.0348531	up	1	0	0
		ENSG00000172732	MUS81	-363.863	-0.200599	0.00190438	0.0348531	down	0	0	0
		ENSG00000109133	TMEM33	-361.289	0.433478	0.00150913	0.0348531	up	0	0	0
		ENSG00000163131	CTSS	-361.289	0.54485	0.00177742	0.0348531	up	0	0	0
		ENSG00000076555	ACACB	-358.714	-0.495426	0.00136725	0.0348531	down	0	0	0
		ENSG00000110274	CEP164	-358.714	-0.223092	0.0015235	0.0348531	down	0	0	0
		ENSG00000153936	HS2ST1	-358.714	0.324702	0.00246105	0.0348531	up	0	0	0
		ENSG00000184887	BTBD6	-358.714	-0.200195	0.00507835	0.0407052	down	0	0	0
		ENSG00000269728	RP11-145M9.4	-358.714	0.647507	0.00144115	0.0348531	up	0	0	0
		ENSG00000065357	DGKA	-356.139	-0.376697	0.00666533	0.0468847	down	0	0	0
		ENSG00000121671	CRY2	-356.139	-0.232484	0.00181782	0.0348531	down	0	0	0
		ENSG00000176945	MUC20	-356.139	-0.703843	0.00561291	0.0426292	down	0	0	0
		ENSG00000197054	ZNF763	-356.139	-0.552477	0.00864692	0.0548282	down	0	0	0
		ENSG00000258839	MC1R	-356.139	-0.408304	0.00207751	0.0348531	down	0	0	0
		ENSG00000112062	MAPK14	-353.565	1.00361	0.00170179	0.0348531	up	1	0	0
		ENSG00000070501	POLB	-350.99	0.676743	0.00181782	0.0348531	up	0	0	0
		ENSG00000075975	MKRN2	-350.99	-0.209885	0.00197491	0.0348531	down	0	0	0
		ENSG00000129347	KRI1	-350.99	-0.289693	0.00177742	0.0348531	down	0	0	0
		ENSG00000154025	SLC5A10	-350.99	-0.38469	0.00457051	0.0384143	down	0	0	0
		ENSG00000168488	ATXN2L	-350.99	-0.17888	0.00470494	0.0389568	down	0	0	0
		ENSG00000198728	LDB1	-350.99	-0.154011	0.00207751	0.0348531	down	0	0	0
		ENSG00000261087	KB-1460A1.5	-350.99	-0.331822	0.00246105	0.0348531	down	0	0	0
		ENSG00000108469	RECQL5	-348.416	-0.211748	0.00296237	0.0348531	down	0	0	0
		ENSG00000127511	SIN3B	-348.416	-0.1605	0.00219134	0.0348531	down	0	0	0
		ENSG00000177951	BET1L	-348.416	-0.212815	0.00132205	0.0348531	down	0	0	0
		ENSG00000224950	RP5-1086K13.1	-348.416	0.519747	0.00155309	0.0348531	up	0	0	0
		ENSG00000112511	PHF1	-345.841	-0.253706	0.00231838	0.0348531	down	0	0	0
		ENSG00000133195	SLC39A11	-345.841	0.211887	0.00258013	0.0348531	up	0	0	0
		ENSG00000145191	EIF2B5	-345.841	-0.164909	0.00484752	0.0394857	down	0	0	0
		ENSG00000154832	CXXC1	-345.841	-0.163342	0.00347757	0.0352278	down	0	0	0
		ENSG00000103423	DNAJA3	-343.267	-0.207317	0.0126291	0.0694068	down	0	0	0
		ENSG00000113716	HMGXB3	-343.267	-0.174756	0.00533227	0.0414386	down	0	0	0
		ENSG00000184867	ARMCX2	-343.267	-0.338212	0.0123052	0.0683508	down	0	0	0
		ENSG00000197006	METTL9	-343.267	0.551199	0.00205087	0.0348531	up	0	0	0
		ENSG00000226479	TMEM185B	-343.267	0.398817	0.00179739	0.0348531	up	1	0	0
		ENSG00000099840	IZUMO4	-340.692	-0.337064	0.00524485	0.0412707	down	0	0	0
		ENSG00000124374	PAIP2B	-340.692	-0.36634	0.00888711	0.0557872	down	0	0	0
		ENSG00000133104	SPG20	-340.692	0.257366	0.00319936	0.0348531	up	0	0	0
		ENSG00000149532	CPSF7	-340.692	-0.156026	0.00225307	0.0348531	down	0	0	0
		ENSG00000099889	ARVCF	-338.118	-0.506228	0.00347757	0.0352278	down	0	0	0
		ENSG00000140280	LYSMD2	-338.118	0.443938	0.00177742	0.0348531	up	0	0	0
		ENSG00000185252	ZNF74	-338.118	-0.359147	0.00168387	0.0348531	down	0	0	0
		ENSG00000086061	DNAJA1	-335.543	0.492903	0.00301826	0.0348531	up	0	0	0
		ENSG00000105122	RASAL3	-335.543	-0.303973	0.00219134	0.0348531	down	0	0	0
		ENSG00000115694	STK25	-335.543	-0.188934	0.00275807	0.0348531	down	0	0	0
		ENSG00000121807	CCR2	-335.543	0.756313	0.00183871	0.0348531	up	0	0	0
		ENSG00000137414	FAM8A1	-335.543	0.728924	0.00155309	0.0348531	up	0	0	0
		ENSG00000167193	CRK	-335.543	0.299162	0.00253917	0.0348531	up	0	0	0
		ENSG00000175505	CLCF1	-335.543	-0.602497	0.00246105	0.0348531	down	0	0	0
		ENSG00000185483	ROR1	-335.543	-1.07218	0.00319936	0.0348531	down	0	0	0
		ENSG00000078081	LAMP3	-332.968	1.10124	0.00326465	0.0348531	up	0	1	0
		ENSG00000108861	DUSP3	-332.968	1.09516	0.00164915	0.0348531	up	0	0	0
		ENSG00000119943	PYROXD2	-332.968	-0.404721	0.00521635	0.0411971	down	0	0	0
		ENSG00000121236	TRIM6	-332.968	1.23733	0.0019996	0.0348531	up	0	1	0
		ENSG00000135828	RNASEL	-332.968	0.503238	0.00183871	0.0348531	up	0	0	0
		ENSG00000167895	TMC8	-332.968	-0.333317	0.00197491	0.0348531	down	0	0	0
		ENSG00000213199	ASIC3	-332.968	-0.479345	0.00183871	0.0348531	down	0	0	0
		ENSG00000257017	HP	-332.968	1.5843	0.0142194	0.0748145	up	0	0	0
		ENSG00000002549	LAP3	-330.394	1.26455	0.00155309	0.0348531	up	0	1	0
		ENSG00000087087	SRRT	-330.394	-0.177063	0.00188198	0.0348531	down	0	0	0
		ENSG00000102096	PIM2	-330.394	0.422621	0.00319936	0.0348531	up	0	0	0
		ENSG00000132274	TRIM22	-330.394	1.02743	0.00170179	0.0348531	up	0	1	0
		ENSG00000138002	IFT172	-330.394	-0.580298	0.00197491	0.0348531	down	0	0	0
		ENSG00000139626	ITGB7	-330.394	-0.296751	0.00202491	0.0348531	down	0	0	0
		ENSG00000144559	TAMM41	-330.394	-0.32054	0.00727127	0.0490607	down	0	0	0
		ENSG00000174080	CTSF	-330.394	-0.467365	0.00266613	0.0348531	down	0	0	0
		ENSG00000271605	MILR1	-330.394	0.87636	0.00163233	0.0348531	up	0	0	0
		ENSG00000084774	CAD	-327.819	-0.374201	0.00186009	0.0348531	down	0	0	0
		ENSG00000135148	TRAFD1	-327.819	0.787191	0.00181782	0.0348531	up	0	1	1
		ENSG00000148175	STOM	-327.819	0.557506	0.00319936	0.0348531	up	0	0	0
		ENSG00000165684	SNAPC4	-327.819	-0.226007	0.00207751	0.0348531	down	0	0	0
		ENSG00000182220	ATP6AP2	-327.819	0.224281	0.0039992	0.0363746	up	0	0	0
		ENSG00000123358	NR4A1	-325.245	-1.04261	0.00153815	0.0348531	down	0	0	0
		ENSG00000166582	CENPV	-325.245	-0.324282	0.00888711	0.0557872	down	0	0	0
		ENSG00000107959	PITRM1	-322.67	-0.27795	0.00219134	0.0348531	down	0	0	0
		ENSG00000043462	LCP2	-320.096	0.344656	0.00253917	0.0348531	up	0	0	0
		ENSG00000079616	KIF22	-320.096	-0.317799	0.0019996	0.0348531	down	0	0	0
		ENSG00000112096	SOD2	-320.096	0.704992	0.00210484	0.0348531	up	0	0	0
		ENSG00000136436	CALCOCO2	-320.096	0.375915	0.00168387	0.0348531	up	0	0	0
		ENSG00000142765	SYTL1	-320.096	-0.253035	0.00290851	0.0348531	down	0	0	0
		ENSG00000145365	TIFA	-320.096	1.12237	0.00158384	0.0348531	up	0	0	0
		ENSG00000188313	PLSCR1	-320.096	1.24546	0.00181782	0.0348531	up	0	1	0
		ENSG00000049245	VAMP3	-317.521	0.478334	0.00181782	0.0348531	up	0	0	0
		ENSG00000062194	GPBP1	-317.521	0.152117	0.00581702	0.0432413	up	0	0	0
		ENSG00000092010	PSME1	-317.521	0.514345	0.00195083	0.0348531	up	0	0	0
		ENSG00000144535	DIS3L2	-317.521	-0.32679	0.00181782	0.0348531	down	0	0	0
		ENSG00000163013	FBXO41	-317.521	-0.278668	0.00242376	0.0348531	down	0	0	0
		ENSG00000165028	NIPSNAP3B	-317.521	-0.574161	0.00197491	0.0348531	down	0	0	0
		ENSG00000170037	CNTROB	-317.521	-0.219196	0.0024995	0.0348531	down	0	0	0
		ENSG00000246526	RP11-539L10.2	-317.521	-0.533251	0.009998	0.0599601	down	0	0	0
		ENSG00000273472	RP11-102N12.3	-317.521	-0.748323	0.00420968	0.0370575	down	0	0	0
		ENSG00000144566	RAB5A	-314.946	0.301219	0.00222178	0.0348531	up	1	0	0
		ENSG00000166886	NAB2	-314.946	-0.463882	0.00216173	0.0348531	down	0	0	0
		ENSG00000168306	ACOX2	-314.946	1.12397	0.00213291	0.0348531	up	0	0	0
		ENSG00000180340	FZD2	-314.946	0.578217	0.00301826	0.0348531	up	0	0	0
		ENSG00000182197	EXT1	-314.946	0.432856	0.0133307	0.0714116	up	0	0	0
		ENSG00000254614	AP003068.23	-314.946	0.664046	0.0266613	0.11421	up	0	0	0
		ENSG00000103494	RPGRIP1L	-312.372	-0.369926	0.00355484	0.0352278	down	0	0	0
		ENSG00000106066	CPVL	-312.372	0.515016	0.00183871	0.0348531	up	0	0	0
		ENSG00000123843	C4BPB	-312.372	0.836018	0.00190438	0.0348531	up	0	0	0
		ENSG00000161681	SHANK1	-312.372	-1.43903	0.00164915	0.0348531	down	0	0	0
		ENSG00000165661	QSOX2	-312.372	-0.292819	0.00666533	0.0468847	down	0	0	0
		ENSG00000167972	ABCA3	-312.372	-0.413875	0.00186009	0.0348531	down	0	0	0
		ENSG00000185745	IFIT1	-312.372	1.3783	0.00296237	0.0348531	up	0	1	0
		ENSG00000121060	TRIM25	-309.797	0.961152	0.00190438	0.0348531	up	0	1	0
		ENSG00000102524	TNFSF13B	-307.223	1.03518	0.00179739	0.0348531	up	1	0	0
		ENSG00000106804	C5	-307.223	0.550209	0.00275807	0.0348531	up	0	0	0
		ENSG00000167554	ZNF610	-307.223	-0.754109	0.0019996	0.0348531	down	0	0	0
		ENSG00000230415	RP5-902P8.10	-307.223	-0.586446	0.00190438	0.0348531	down	0	0	0
		ENSG00000122643	NT5C3A	-304.648	0.755714	0.00173878	0.0348531	up	0	0	0
		ENSG00000137337	MDC1	-304.648	-0.429905	0.00205087	0.0348531	down	0	0	0
		ENSG00000138600	SPPL2A	-304.648	0.506622	0.00205087	0.0348531	up	1	0	0
		ENSG00000160753	RUSC1	-304.648	-0.135494	0.034993	0.137893	down	0	0	0
		ENSG00000185339	TCN2	-304.648	1.13039	0.00246105	0.0348531	up	0	1	0
		ENSG00000188735	TMEM120B	-304.648	-0.306046	0.00307631	0.0348531	down	0	0	0
		ENSG00000189127	ANKRD34B	-304.648	1.12604	0.00652931	0.0464708	up	0	0	0
		ENSG00000078246	TULP3	-302.074	-0.261055	0.00290851	0.0348531	down	0	0	0
		ENSG00000118564	FBXL5	-302.074	0.681696	0.0019996	0.0348531	up	0	0	0
		ENSG00000164828	SUN1	-302.074	-0.390114	0.00188198	0.0348531	down	0	0	0
		ENSG00000168056	LTBP3	-302.074	-0.529146	0.00695513	0.0479156	down	0	0	0
		ENSG00000175294	CATSPER1	-302.074	0.416952	0.014997	0.077074	up	0	0	0
		ENSG00000109854	HTATIP2	-299.499	0.53711	0.00192733	0.0348531	up	0	0	0
		ENSG00000119820	YIPF4	-299.499	0.278368	0.00172009	0.0348531	up	1	0	0
		ENSG00000130489	SCO2	-299.499	1.03549	0.00186009	0.0348531	up	0	1	0
		ENSG00000135899	SP110	-299.499	0.603714	0.00186009	0.0348531	up	0	1	0
		ENSG00000182685	BRICD5	-299.499	-0.281956	0.00290851	0.0348531	down	0	0	0
		ENSG00000005379	BZRAP1	-296.925	-0.435061	0.00372019	0.035533	down	0	0	0
		ENSG00000101236	RNF24	-296.925	0.735302	0.00231838	0.0348531	up	0	0	0
		ENSG00000103485	QPRT	-296.925	-0.539388	0.00285657	0.0348531	down	0	0	0
		ENSG00000158079	PTPDC1	-296.925	-0.556674	0.00190438	0.0348531	down	0	0	0
		ENSG00000163634	THOC7	-296.925	0.326187	0.00355484	0.0352278	up	0	0	0
		ENSG00000175707	KDF1	-296.925	-0.593356	0.00432346	0.0374459	down	0	0	0
		ENSG00000108963	DPH1	-294.35	-0.327844	0.00484752	0.0394857	down	0	0	0
		ENSG00000121753	BAI2	-294.35	-0.536661	0.00940988	0.0575801	down	0	0	0
		ENSG00000126709	IFI6	-294.35	1.42756	0.00219134	0.0348531	up	0	0	0
		ENSG00000138449	SLC40A1	-294.35	0.649137	0.00326465	0.0348531	up	0	0	0
		ENSG00000143771	CNIH4	-294.35	0.672888	0.00205087	0.0348531	up	0	0	0
		ENSG00000148834	GSTO1	-294.35	0.618677	0.0019996	0.0348531	up	1	0	0
		ENSG00000149573	MPZL2	-294.35	0.6488	0.00222178	0.0348531	up	0	0	0
		ENSG00000162004	CCDC78	-294.35	-0.574818	0.00207751	0.0348531	down	0	0	0
		ENSG00000165672	PRDX3	-294.35	0.325518	0.00222178	0.0348531	up	0	0	0
		ENSG00000174944	P2RY14	-294.35	1.53644	0.00186009	0.0348531	up	0	0	0
		ENSG00000179918	SEPHS2	-294.35	0.373761	0.00164915	0.0348531	up	0	0	0
		ENSG00000187091	PLCD1	-294.35	-0.377792	0.00202491	0.0348531	down	0	0	0
		ENSG00000099910	KLHL22	-291.775	-0.297479	0.00195083	0.0348531	down	0	0	0
		ENSG00000121316	PLBD1	-291.775	0.736547	0.00275807	0.0348531	up	0	0	0
		ENSG00000126945	HNRNPH2	-291.775	0.481762	0.00213291	0.0348531	up	0	0	0
		ENSG00000129667	RHBDF2	-291.775	0.78114	0.00205087	0.0348531	up	0	1	0
		ENSG00000131724	IL13RA1	-291.775	0.501811	0.00186009	0.0348531	up	0	0	0
		ENSG00000136048	DRAM1	-291.775	0.643545	0.00275807	0.0348531	up	0	0	0
		ENSG00000140545	MFGE8	-291.775	-0.611361	0.00188198	0.0348531	down	0	0	0
		ENSG00000171824	EXOSC10	-291.775	-0.306683	0.00262243	0.0348531	down	0	0	0
		ENSG00000175606	TMEM70	-291.775	0.426279	0.0254495	0.111558	up	0	0	0
		ENSG00000184677	ZBTB40	-291.775	-0.378926	0.00225307	0.0348531	down	0	0	0
		ENSG00000240065	PSMB9	-291.775	0.755023	0.0019996	0.0348531	up	0	1	0
		ENSG00000023171	GRAMD1B	-289.201	0.918952	0.00195083	0.0348531	up	0	0	0
		ENSG00000079215	SLC1A3	-289.201	1.29079	0.00188198	0.0348531	up	0	0	0
		ENSG00000130487	KLHDC7B	-289.201	0.569437	0.00285657	0.0348531	up	0	0	0
		ENSG00000132530	XAF1	-289.201	1.05687	0.00179739	0.0348531	up	0	1	0
		ENSG00000174989	FBXW8	-289.201	-0.365478	0.00727127	0.0490607	down	0	0	0
		ENSG00000095539	SEMA4G	-286.626	-0.391555	0.0015235	0.0348531	down	0	0	0
		ENSG00000105429	MEGF8	-286.626	-0.24895	0.00301826	0.0348531	down	0	0	0
		ENSG00000123609	NMI	-286.626	0.657394	0.00175789	0.0348531	up	0	1	0
		ENSG00000131873	CHSY1	-286.626	0.68538	0.00225307	0.0348531	up	0	0	0
		ENSG00000137628	DDX60	-286.626	0.835322	0.00238758	0.0348531	up	0	1	0
		ENSG00000140526	ABHD2	-286.626	0.391649	0.0111606	0.0645409	up	0	0	0
		ENSG00000119522	DENND1A	-284.052	0.581908	0.00216173	0.0348531	up	0	0	0
		ENSG00000136828	RALGPS1	-284.052	-0.343718	0.00385465	0.0360981	down	0	0	0
		ENSG00000139572	GPR84	-284.052	1.56789	0.00179739	0.0348531	up	0	0	0
		ENSG00000160613	PCSK7	-284.052	-0.238347	0.00205087	0.0348531	down	0	0	0
		ENSG00000164219	PGGT1B	-284.052	0.286853	0.00222178	0.0348531	up	0	0	0
		ENSG00000165943	MOAP1	-284.052	-0.288204	0.00222178	0.0348531	down	0	0	0
		ENSG00000166405	RIC3	-284.052	-0.557279	0.00434696	0.0376278	down	0	0	0
		ENSG00000172493	AFF1	-284.052	0.67046	0.00197491	0.0348531	up	0	0	0
		ENSG00000174125	TLR1	-284.052	0.757741	0.00207751	0.0348531	up	1	0	0
		ENSG00000182325	FBXL6	-284.052	-0.202118	0.00355484	0.0352278	down	0	0	0
		ENSG00000241399	CD302	-284.052	0.41858	0.00470494	0.0389568	up	0	0	0
		ENSG00000056558	TRAF1	-281.477	-0.472093	0.00188198	0.0348531	down	0	0	0
		ENSG00000069974	RAB27A	-281.477	0.373438	0.00262243	0.0348531	up	0	0	0
		ENSG00000102349	KLF8	-281.477	-0.652524	0.00222178	0.0348531	down	0	0	0
		ENSG00000113368	LMNB1	-281.477	1.07394	0.00207751	0.0348531	up	1	0	0
		ENSG00000113712	CSNK1A1	-281.477	0.250069	0.00188198	0.0348531	up	0	0	0
		ENSG00000138413	IDH1	-281.477	0.437949	0.00170179	0.0348531	up	0	0	0
		ENSG00000152778	IFIT5	-281.477	0.818889	0.00207751	0.0348531	up	0	1	0
		ENSG00000188906	LRRK2	-281.477	0.82897	0.00231838	0.0348531	up	0	0	0
		ENSG00000088808	PPP1R13B	-278.903	-0.476077	0.00207751	0.0348531	down	0	0	0
		ENSG00000100368	CSF2RB	-278.903	0.758409	0.00173878	0.0348531	up	0	0	0
		ENSG00000108387	SEPT4	-278.903	2.74921	0.00195083	0.0348531	up	0	1	1
		ENSG00000134326	CMPK2	-278.903	1.40285	0.00246105	0.0348531	up	0	0	0
		ENSG00000142599	RERE	-278.903	0.46023	0.00222178	0.0348531	up	0	0	0
		ENSG00000143162	CREG1	-278.903	0.672614	0.00170179	0.0348531	up	0	0	0
		ENSG00000160299	PCNT	-278.903	-0.278548	0.00296237	0.0348531	down	0	0	0
		ENSG00000160710	ADAR	-278.903	0.520045	0.00231838	0.0348531	up	0	1	0
		ENSG00000167094	TTC16	-278.903	-0.431954	0.004999	0.0401333	down	0	0	0
		ENSG00000168288	MMADHC	-278.903	0.387082	0.00280646	0.0348531	up	0	0	0
		ENSG00000171368	TPPP	-278.903	-0.717432	0.00213291	0.0348531	down	0	0	0
		ENSG00000185187	SIGIRR	-278.903	-0.427099	0.00231838	0.0348531	down	0	0	0
		ENSG00000185215	TNFAIP2	-278.903	0.310955	0.00210484	0.0348531	up	0	0	0
		ENSG00000099860	GADD45B	-276.328	0.659393	0.00225307	0.0348531	up	0	1	0
		ENSG00000102158	MAGT1	-276.328	0.200148	0.00340357	0.0350678	up	0	0	0
		ENSG00000103489	XYLT1	-276.328	-0.405132	0.00225307	0.0348531	down	0	0	0
		ENSG00000112343	TRIM38	-276.328	0.428519	0.00216173	0.0348531	up	0	1	0
		ENSG00000140521	POLG	-276.328	-0.221768	0.00225307	0.0348531	down	0	0	0
		ENSG00000156642	NPTN	-276.328	0.350847	0.00222178	0.0348531	up	0	0	0
		ENSG00000162804	SNED1	-276.328	-0.48341	0.00290851	0.0348531	down	0	0	0
		ENSG00000163328	GPR155	-276.328	0.554682	0.00181782	0.0348531	up	0	0	0
		ENSG00000166685	COG1	-276.328	-0.309255	0.00313663	0.0348531	down	0	0	0
		ENSG00000196405	EVL	-276.328	-0.364218	0.00219134	0.0348531	down	0	0	0
		ENSG00000216490	IFI30	-276.328	0.730342	0.00197491	0.0348531	up	0	0	0
		ENSG00000243414	TICAM2	-276.328	0.557982	0.00940988	0.0575801	up	0	0	0
		ENSG00000258867	LINC01146	-276.328	0.493076	0.0159968	0.0804006	up	0	0	0
		ENSG00000269640	CTD-2521M24.9	-276.328	0.54255	0.00213291	0.0348531	up	0	0	0
		ENSG00000010539	ZNF200	-273.754	0.38511	0.00652931	0.0464708	up	0	0	0
		ENSG00000081791	KIAA0141	-273.754	-0.0964451	0.00615262	0.0444838	down	0	0	0
		ENSG00000111729	CLEC4A	-273.754	0.594628	0.00246105	0.0348531	up	0	0	0
		ENSG00000120280	CXorf21	-273.754	0.519059	0.00280646	0.0348531	up	0	0	0
		ENSG00000126001	CEP250	-273.754	-0.251514	0.00225307	0.0348531	down	0	0	0
		ENSG00000132704	FCRL2	-273.754	-0.616846	0.00280646	0.0348531	down	0	0	0
		ENSG00000136514	RTP4	-273.754	1.16587	0.00192733	0.0348531	up	0	1	0
		ENSG00000144118	RALB	-273.754	0.785228	0.00155309	0.0348531	up	0	0	0
		ENSG00000165271	NOL6	-273.754	-0.258851	0.00727127	0.0490607	down	0	0	0
		ENSG00000170759	KIF5B	-273.754	0.26403	0.00296237	0.0348531	up	0	0	0
		ENSG00000181631	P2RY13	-273.754	0.589644	0.00231838	0.0348531	up	1	0	0
		ENSG00000204592	HLA-E	-273.754	0.501784	0.00190438	0.0348531	up	0	0	0
		ENSG00000215717	TMEM167B	-273.754	0.362775	0.00213291	0.0348531	up	0	0	0
		ENSG00000006194	ZNF263	-271.179	-0.232674	0.00131121	0.0348531	down	0	0	0
		ENSG00000030582	GRN	-271.179	0.668432	0.00228526	0.0348531	up	1	0	0
		ENSG00000101191	DIDO1	-271.179	-0.188906	0.00202491	0.0348531	down	0	0	0
		ENSG00000105519	CAPS	-271.179	-0.284686	0.00228526	0.0348531	down	0	0	0
		ENSG00000107201	DDX58	-271.179	0.769273	0.00213291	0.0348531	up	0	1	0
		ENSG00000113231	PDE8B	-271.179	-0.48821	0.00172009	0.0348531	down	0	0	0
		ENSG00000114554	PLXNA1	-271.179	-0.420543	0.00326465	0.0348531	down	0	0	0
		ENSG00000124228	DDX27	-271.179	-0.269488	0.00195083	0.0348531	down	0	0	0
		ENSG00000128585	MKLN1	-271.179	0.204566	0.0142194	0.0748145	up	0	0	0
		ENSG00000159322	ADPGK	-271.179	0.218352	0.00216173	0.0348531	up	0	0	0
		ENSG00000160305	DIP2A	-271.179	-0.337784	0.00262243	0.0348531	down	0	0	0
		ENSG00000160688	FLAD1	-271.179	-0.12599	0.0130586	0.0708365	down	0	0	0
		ENSG00000163635	ATXN7	-271.179	0.425863	0.00235247	0.0348531	up	0	0	0
		ENSG00000178921	PFAS	-271.179	-0.411728	0.00551614	0.0420854	down	0	0	0
		ENSG00000204261	PSMB8-AS1	-271.179	0.346603	0.00219134	0.0348531	up	0	0	0
		ENSG00000000457	SCYL3	-268.604	0.170485	0.00280646	0.0348531	up	0	0	0
		ENSG00000008394	MGST1	-268.604	0.650004	0.00192733	0.0348531	up	0	0	0
		ENSG00000090339	ICAM1	-268.604	0.757818	0.00213291	0.0348531	up	0	0	0
		ENSG00000107020	PLGRKT	-268.604	0.411125	0.00253917	0.0348531	up	0	0	0
		ENSG00000141736	ERBB2	-268.604	-0.503732	0.00363564	0.0353992	down	0	0	0
		ENSG00000146859	TMEM140	-268.604	0.851259	0.00192733	0.0348531	up	0	1	0
		ENSG00000159713	TPPP3	-268.604	-0.703535	0.00390166	0.0360981	down	0	0	0
		ENSG00000174749	C4orf32	-268.604	0.596044	0.00170179	0.0348531	up	0	0	0
		ENSG00000175471	MCTP1	-268.604	0.815754	0.00205087	0.0348531	up	1	0	0
		ENSG00000179344	HLA-DQB1	-268.604	0.754486	0.00296237	0.0348531	up	0	0	0
		ENSG00000179542	SLITRK4	-268.604	0.565937	0.0186009	0.0897148	up	0	0	0
		ENSG00000213928	IRF9	-268.604	0.492887	0.00225307	0.0348531	up	0	0	0
		ENSG00000226321	AC104809.3	-268.604	-1.31429	0.00205087	0.0348531	down	0	0	0
		ENSG00000243477	NAT6	-268.604	-0.485993	0.00262243	0.0348531	down	0	0	0
		ENSG00000273272	CTA-384D8.34	-268.604	1.31064	0.00238758	0.0348531	up	0	0	0
		ENSG00000090382	LYZ	-266.03	0.670958	0.00190438	0.0348531	up	0	0	0
		ENSG00000101307	SIRPB1	-266.03	0.620547	0.00246105	0.0348531	up	0	0	0
		ENSG00000106608	URGCP	-266.03	-0.368272	0.00183871	0.0348531	down	0	0	0
		ENSG00000107960	OBFC1	-266.03	0.456898	0.00192733	0.0348531	up	0	0	0
		ENSG00000108953	YWHAE	-266.03	0.280578	0.00841937	0.0539535	up	0	0	0
		ENSG00000113555	PCDH12	-266.03	-0.621225	0.00190438	0.0348531	down	0	0	0
		ENSG00000116983	HPCAL4	-266.03	-0.699502	0.00222178	0.0348531	down	0	0	0
		ENSG00000117335	CD46	-266.03	0.486275	0.00202491	0.0348531	up	0	0	0
		ENSG00000123933	MXD4	-266.03	-0.262385	0.00326465	0.0348531	down	0	0	0
		ENSG00000125434	SLC25A35	-266.03	-0.332705	0.00542264	0.0419892	down	0	0	0
		ENSG00000131018	SYNE1	-266.03	-0.287351	0.0024995	0.0348531	down	0	0	0
		ENSG00000132153	DHX30	-266.03	-0.223765	0.00296237	0.0348531	down	0	0	0
		ENSG00000135378	PRRG4	-266.03	1.02813	0.00285657	0.0348531	up	0	0	0
		ENSG00000137965	IFI44	-266.03	1.44447	0.00271132	0.0348531	up	0	1	0
		ENSG00000145428	RNF175	-266.03	0.59829	0.00275807	0.0348531	up	0	0	0
		ENSG00000163412	EIF4E3	-266.03	0.541341	0.00280646	0.0348531	up	1	0	0
		ENSG00000169718	DUS1L	-266.03	-0.19115	0.00355484	0.0352278	down	0	0	0
		ENSG00000176293	ZNF135	-266.03	-0.767821	0.00359479	0.0353992	down	0	0	0
		ENSG00000183891	TTC32	-266.03	0.544544	0.00195083	0.0348531	up	0	0	0
		ENSG00000259225	RP11-1008C21.1	-266.03	-1.55194	0.00197491	0.0348531	down	0	0	0
		ENSG00000001497	LAS1L	-263.455	-0.215824	0.0204214	0.0958242	down	0	0	0
		ENSG00000038274	MAT2B	-263.455	0.178366	0.00192733	0.0348531	up	0	0	0
		ENSG00000055332	EIF2AK2	-263.455	0.813512	0.00216173	0.0348531	up	0	1	0
		ENSG00000101916	TLR8	-263.455	0.695948	0.00197491	0.0348531	up	1	0	0
		ENSG00000116663	FBXO6	-263.455	1.14195	0.00210484	0.0348531	up	0	1	0
		ENSG00000117758	STX12	-263.455	0.272133	0.00390166	0.0360981	up	0	0	0
		ENSG00000118518	RNF146	-263.455	0.320837	0.00219134	0.0348531	up	0	0	0
		ENSG00000132478	UNK	-263.455	-0.185809	0.00615262	0.0444838	down	0	0	0
		ENSG00000135900	MRPL44	-263.455	0.392537	0.00219134	0.0348531	up	0	0	0
		ENSG00000147894	C9orf72	-263.455	0.582812	0.00210484	0.0348531	up	0	0	0
		ENSG00000154222	CC2D1B	-263.455	-0.158798	0.0133307	0.0714116	down	0	0	0
		ENSG00000183291	SEP15	-263.455	0.292012	0.00492209	0.0400499	up	0	0	0
		ENSG00000184207	PGP	-263.455	-0.147576	0.00710969	0.0485581	down	0	0	0
		ENSG00000185507	IRF7	-263.455	1.05566	0.00195083	0.0348531	up	0	1	0
		ENSG00000185813	PCYT2	-263.455	-0.312783	0.00296237	0.0348531	down	0	0	0
		ENSG00000198286	CARD11	-263.455	-0.434002	0.00183871	0.0348531	down	0	0	0
		ENSG00000006756	ARSD	-260.881	0.348851	0.00410174	0.0367084	up	0	0	0
		ENSG00000015133	CCDC88C	-260.881	-0.351487	0.00266613	0.0348531	down	0	0	0
		ENSG00000100241	SBF1	-260.881	-0.216113	0.00225307	0.0348531	down	0	0	0
		ENSG00000100554	ATP6V1D	-260.881	0.334046	0.009998	0.0599601	up	1	0	0
		ENSG00000109743	BST1	-260.881	0.813187	0.00216173	0.0348531	up	1	0	0
		ENSG00000110077	MS4A6A	-260.881	0.612389	0.00542264	0.0419892	up	1	0	0
		ENSG00000111229	ARPC3	-260.881	0.460033	0.00253917	0.0348531	up	1	0	0
		ENSG00000112118	MCM3	-260.881	-0.271523	0.00253917	0.0348531	down	0	0	0
		ENSG00000116852	KIF21B	-260.881	-0.262309	0.00319936	0.0348531	down	0	0	0
		ENSG00000123684	LPGAT1	-260.881	0.403653	0.00216173	0.0348531	up	1	0	0
		ENSG00000132963	POMP	-260.881	0.476709	0.00516026	0.0407755	up	0	0	0
		ENSG00000136270	TBRG4	-260.881	-0.170951	0.0260413	0.113099	down	0	0	0
		ENSG00000155957	TMBIM4	-260.881	0.464599	0.00246105	0.0348531	up	0	0	0
		ENSG00000157693	C9orf91	-260.881	0.412292	0.00238758	0.0348531	up	0	0	0
		ENSG00000163162	RNF149	-260.881	0.706495	0.00415501	0.0370575	up	0	0	0
		ENSG00000163520	FBLN2	-260.881	-1.1824	0.00216173	0.0348531	down	0	0	0
		ENSG00000166831	RBPMS2	-260.881	1.69483	0.00231838	0.0348531	up	0	0	0
		ENSG00000180817	PPA1	-260.881	0.412453	0.00420968	0.0370575	up	0	0	0
		ENSG00000186648	LRRC16B	-260.881	-0.586091	0.00761752	0.0504472	down	0	0	0
		ENSG00000187862	TTC24	-260.881	-0.512652	0.009998	0.0599601	down	0	0	0
		ENSG00000272065	U91328.20	-260.881	0.36496	0.00195083	0.0348531	up	0	0	0
		ENSG00000006744	ELAC2	-258.306	-0.228505	0.00856971	0.054777	down	0	0	0
		ENSG00000082996	RNF13	-258.306	0.552267	0.00225307	0.0348531	up	0	0	0
		ENSG00000110888	CAPRIN2	-258.306	-0.411453	0.00207751	0.0348531	down	0	0	0
		ENSG00000115085	ZAP70	-258.306	-0.45164	0.00238758	0.0348531	down	0	0	0
		ENSG00000132382	MYBBP1A	-258.306	-0.357302	0.00551614	0.0420854	down	0	0	0
		ENSG00000134070	IRAK2	-258.306	0.384491	0.00326465	0.0348531	up	0	0	0
		ENSG00000135363	LMO2	-258.306	0.697729	0.00213291	0.0348531	up	0	0	0
		ENSG00000138772	ANXA3	-258.306	1.80976	0.00213291	0.0348531	up	1	0	0
		ENSG00000145736	GTF2H2	-258.306	0.599367	0.0181096	0.0882784	up	0	0	0
		ENSG00000146373	RNF217	-258.306	0.809151	0.00192733	0.0348531	up	0	0	0
		ENSG00000165555	NOXRED1	-258.306	0.651204	0.036714	0.1424	up	0	0	0
		ENSG00000165802	NSMF	-258.306	-0.398201	0.00216173	0.0348531	down	0	0	0
		ENSG00000166002	SMCO4	-258.306	0.792686	0.00213291	0.0348531	up	0	0	0
		ENSG00000166845	C18orf54	-258.306	-0.363014	0.00652931	0.0464708	down	0	0	0
		ENSG00000170581	STAT2	-258.306	0.901493	0.00216173	0.0348531	up	0	1	0
		ENSG00000183735	TBK1	-258.306	0.360878	0.00228526	0.0348531	up	1	0	0
		ENSG00000007923	DNAJC11	-255.732	-0.18446	0.0145425	0.07533	down	0	0	0
		ENSG00000084733	RAB10	-255.732	0.296236	0.00231838	0.0348531	up	1	0	0
		ENSG00000088298	EDEM2	-255.732	0.554268	0.000987457	0.0348531	up	1	0	0
		ENSG00000105369	CD79A	-255.732	-0.504458	0.0175307	0.0861542	down	0	0	0
		ENSG00000105662	CRTC1	-255.732	-0.282747	0.0110323	0.0640451	down	0	0	0
		ENSG00000119655	NPC2	-255.732	0.616636	0.00213291	0.0348531	up	0	0	0
		ENSG00000129450	SIGLEC9	-255.732	0.628292	0.00235247	0.0348531	up	1	0	0
		ENSG00000132256	TRIM5	-255.732	0.587525	0.00225307	0.0348531	up	0	1	0
		ENSG00000134575	ACP2	-255.732	0.40706	0.00222178	0.0348531	up	0	0	0
		ENSG00000138678	AGPAT9	-255.732	0.552441	0.00827421	0.0535246	up	0	0	0
		ENSG00000141564	RPTOR	-255.732	-0.405028	0.0136143	0.0726981	down	0	0	0
		ENSG00000146416	AIG1	-255.732	0.503971	0.00253917	0.0348531	up	0	0	0
		ENSG00000147041	SYTL5	-255.732	-0.907127	0.0102107	0.0609929	down	0	0	0
		ENSG00000155629	PIK3AP1	-255.732	0.758008	0.00197491	0.0348531	up	0	0	0
		ENSG00000164880	INTS1	-255.732	-0.259279	0.00780332	0.0513389	down	0	0	0
		ENSG00000170909	OSCAR	-255.732	0.704987	0.00192733	0.0348531	up	0	0	0
		ENSG00000183019	MCEMP1	-255.732	1.60479	0.00228526	0.0348531	up	0	0	0
		ENSG00000226091	LINC00937	-255.732	1.32985	0.00615262	0.0444838	up	0	0	0
		ENSG00000230487	PSMG3-AS1	-255.732	-0.428353	0.0102107	0.0609929	down	0	0	0
		ENSG00000021355	SERPINB1	-253.157	0.623989	0.00213291	0.0348531	up	1	0	0
		ENSG00000049089	COL9A2	-253.157	-0.687307	0.00207751	0.0348531	down	0	0	0
		ENSG00000058453	CROCC	-253.157	-0.513087	0.00231838	0.0348531	down	0	0	0
		ENSG00000068028	RASSF1	-253.157	-0.286175	0.00484752	0.0394857	down	0	0	0
		ENSG00000089154	GCN1L1	-253.157	-0.283911	0.009998	0.0599601	down	0	0	0
		ENSG00000096968	JAK2	-253.157	0.868423	0.00192733	0.0348531	up	0	0	0
		ENSG00000100413	POLR3H	-253.157	-0.156782	0.0271644	0.116199	down	0	0	0
		ENSG00000104866	PPP1R37	-253.157	-0.240237	0.00290851	0.0348531	down	0	0	0
		ENSG00000109332	UBE2D3	-253.157	0.355386	0.00639872	0.0457577	up	0	0	0
		ENSG00000138646	HERC5	-253.157	1.13797	0.00216173	0.0348531	up	0	1	0
		ENSG00000140464	PML	-253.157	0.792017	0.00242376	0.0348531	up	0	1	0
		ENSG00000163348	PYGO2	-253.157	-0.285333	0.00222178	0.0348531	down	0	0	0
		ENSG00000167780	SOAT2	-253.157	-0.591288	0.00326465	0.0348531	down	0	0	0
		ENSG00000168397	ATG4B	-253.157	-0.141247	0.00253917	0.0348531	down	0	0	0
		ENSG00000171606	ZNF274	-253.157	-0.191559	0.00457051	0.0384143	down	0	0	0
		ENSG00000181894	ZNF329	-253.157	-0.559475	0.00179739	0.0348531	down	0	0	0
		ENSG00000068079	IFI35	-250.582	1.08827	0.00205087	0.0348531	up	0	1	0
		ENSG00000101846	STS	-250.582	0.305522	0.00363564	0.0353992	up	0	0	0
		ENSG00000102226	USP11	-250.582	-0.364366	0.00561291	0.0426292	down	0	0	0
		ENSG00000117862	TXNDC12	-250.582	0.318792	0.019996	0.0940037	up	0	0	0
		ENSG00000118855	MFSD1	-250.582	0.304481	0.00280646	0.0348531	up	0	0	0
		ENSG00000137767	SQRDL	-250.582	0.707564	0.0039992	0.0363746	up	0	0	0
		ENSG00000141499	WRAP53	-250.582	-0.194732	0.0127974	0.0698224	down	0	0	0
		ENSG00000161551	ZNF577	-250.582	-0.346858	0.024995	0.110143	down	0	0	0
		ENSG00000163694	RBM47	-250.582	0.664831	0.00296237	0.0348531	up	0	0	0
		ENSG00000188070	C11orf95	-250.582	-0.358928	0.00202491	0.0348531	down	0	0	0
		ENSG00000196358	NTNG2	-250.582	1.07024	0.00216173	0.0348531	up	0	1	0
		ENSG00000223745	RP4-717I23.3	-250.582	-0.370615	0.00470494	0.0389568	down	0	0	0
		ENSG00000050628	PTGER3	-248.008	0.675003	0.00296237	0.0348531	up	0	0	0
		ENSG00000061936	SFSWAP	-248.008	-0.194754	0.00969503	0.0588702	down	0	0	0
		ENSG00000079435	LIPE	-248.008	-0.299281	0.00592474	0.0436113	down	0	0	0
		ENSG00000104093	DMXL2	-248.008	0.578623	0.00195083	0.0348531	up	0	0	0
		ENSG00000104412	EMC2	-248.008	0.308353	0.00592474	0.0436113	up	0	0	0
		ENSG00000124783	SSR1	-248.008	0.272241	0.00205087	0.0348531	up	0	0	0
		ENSG00000130600	H19	-248.008	-1.39899	0.00192733	0.0348531	down	0	0	0
		ENSG00000135116	HRK	-248.008	-1.29059	0.0104327	0.0618038	down	0	0	0
		ENSG00000137509	PRCP	-248.008	0.531549	0.00216173	0.0348531	up	1	0	0
		ENSG00000139613	SMARCC2	-248.008	-0.239137	0.00695513	0.0479156	down	0	0	0
		ENSG00000164054	SHISA5	-248.008	0.57627	0.00296237	0.0348531	up	0	0	0
		ENSG00000164096	C4orf3	-248.008	0.597403	0.00166633	0.0348531	up	0	0	0
		ENSG00000172007	RAB33B	-248.008	0.628681	0.00231838	0.0348531	up	0	0	0
		ENSG00000177409	SAMD9L	-248.008	1.09857	0.00197491	0.0348531	up	0	1	0
		ENSG00000183426	NPIPA1	-248.008	-0.986095	0.00242376	0.0348531	down	0	0	0
		ENSG00000188404	SELL	-248.008	0.705251	0.00219134	0.0348531	up	0	0	0
		ENSG00000188522	FAM83G	-248.008	-0.323896	0.00326465	0.0348531	down	0	0	0
		ENSG00000197555	SIPA1L1	-248.008	0.493588	0.00761752	0.0504472	up	0	0	0
		ENSG00000066468	FGFR2	-245.433	-0.911055	0.0126291	0.0694068	down	0	0	0
		ENSG00000083838	ZNF446	-245.433	-0.262249	0.00275807	0.0348531	down	0	0	0
		ENSG00000085978	ATG16L1	-245.433	-0.199422	0.00350295	0.0352278	down	0	0	0
		ENSG00000099991	CABIN1	-245.433	-0.431262	0.00216173	0.0348531	down	0	0	0
		ENSG00000103528	SYT17	-245.433	-0.57755	0.0019996	0.0348531	down	0	0	0
		ENSG00000104687	GSR	-245.433	0.280692	0.00238758	0.0348531	up	0	0	0
		ENSG00000110651	CD81	-245.433	-0.256971	0.00680715	0.0474169	down	0	0	0
		ENSG00000111203	ITFG2	-245.433	-0.185454	0.0142829	0.0750698	down	0	0	0
		ENSG00000117984	CTSD	-245.433	0.402807	0.00129006	0.0348531	up	0	0	0
		ENSG00000122862	SRGN	-245.433	0.821509	0.00238758	0.0348531	up	1	0	0
		ENSG00000125952	MAX	-245.433	0.245135	0.00238758	0.0348531	up	0	0	0
		ENSG00000131584	ACAP3	-245.433	-0.241528	0.0039992	0.0363746	down	0	0	0
		ENSG00000134262	AP4B1	-245.433	-0.246522	0.00275807	0.0348531	down	0	0	0
		ENSG00000137497	NUMA1	-245.433	-0.334252	0.00484752	0.0394857	down	0	0	0
		ENSG00000140326	CDAN1	-245.433	-0.335214	0.00219134	0.0348531	down	0	0	0
		ENSG00000159882	ZNF230	-245.433	0.444153	0.00347757	0.0352278	up	0	0	0
		ENSG00000164136	IL15	-245.433	0.769246	0.00179739	0.0348531	up	0	0	0
		ENSG00000168763	CNNM3	-245.433	-0.288622	0.00390166	0.0360981	down	0	0	0
		ENSG00000169905	TOR1AIP2	-245.433	0.311523	0.00253917	0.0348531	up	0	0	0
		ENSG00000171155	C1GALT1C1	-245.433	0.63907	0.00551614	0.0420854	up	1	0	0
		ENSG00000172594	SMPDL3A	-245.433	0.557688	0.00186009	0.0348531	up	0	0	0
		ENSG00000181982	CCDC149	-245.433	0.503844	0.00477516	0.0393866	up	0	0	0
		ENSG00000198818	SFT2D1	-245.433	0.391995	0.00307631	0.0348531	up	1	0	0
		ENSG00000213971	RP11-15H20.6	-245.433	-0.341505	0.00235247	0.0348531	down	0	0	0
		ENSG00000234745	HLA-B	-245.433	0.490022	0.00225307	0.0348531	up	0	0	0
		ENSG00000241860	RP11-34P13.13	-245.433	1.83866	0.00301826	0.0348531	up	0	0	0
		ENSG00000258659	TRIM34	-245.433	0.50836	0.0238758	0.106933	up	0	0	0
		ENSG00000035862	TIMP2	-242.859	0.508523	0.00231838	0.0348531	up	0	0	0
		ENSG00000055483	USP36	-242.859	-0.362679	0.00238758	0.0348531	down	0	0	0
		ENSG00000068366	ACSL4	-242.859	0.720294	0.00210484	0.0348531	up	0	0	0
		ENSG00000081087	OSTM1	-242.859	0.302766	0.0019996	0.0348531	up	1	0	0
		ENSG00000083937	CHMP2B	-242.859	0.370007	0.00238758	0.0348531	up	1	0	0
		ENSG00000104880	ARHGEF18	-242.859	-0.306739	0.00313663	0.0348531	down	0	0	0
		ENSG00000116793	PHTF1	-242.859	0.719696	0.00210484	0.0348531	up	0	0	0
		ENSG00000124523	SIRT5	-242.859	-0.241952	0.00372019	0.035533	down	0	0	0
		ENSG00000128203	ASPHD2	-242.859	0.822709	0.00225307	0.0348531	up	0	0	0
		ENSG00000129351	ILF3	-242.859	-0.237644	0.00222178	0.0348531	down	0	0	0
		ENSG00000130222	GADD45G	-242.859	0.910653	0.00109567	0.0348531	up	1	0	0
		ENSG00000130702	LAMA5	-242.859	-0.848533	0.0102107	0.0609929	down	0	0	0
		ENSG00000135127	CCDC64	-242.859	-0.478016	0.00222178	0.0348531	down	0	0	0
		ENSG00000138069	RAB1A	-242.859	0.370557	0.00285657	0.0348531	up	1	0	0
		ENSG00000144746	ARL6IP5	-242.859	0.172935	0.004999	0.0401333	up	0	0	0
		ENSG00000157600	TMEM164	-242.859	0.39452	0.00666533	0.0468847	up	0	0	0
		ENSG00000172878	METAP1D	-242.859	-0.509854	0.00207751	0.0348531	down	0	0	0
		ENSG00000177225	PDDC1	-242.859	-0.272823	0.00253917	0.0348531	down	0	0	0
		ENSG00000179409	GEMIN4	-242.859	-0.289917	0.00516026	0.0407755	down	0	0	0
		ENSG00000185862	EVI2B	-242.859	0.476667	0.00313663	0.0348531	up	0	0	0
		ENSG00000186818	LILRB4	-242.859	0.886101	0.00235247	0.0348531	up	0	0	0
		ENSG00000188641	DPYD	-242.859	0.45212	0.00275807	0.0348531	up	0	0	0
		ENSG00000196155	PLEKHG4	-242.859	-0.484915	0.00380876	0.0357439	down	0	0	0
		ENSG00000197013	ZNF429	-242.859	0.713345	0.00235247	0.0348531	up	0	0	0
		ENSG00000072134	EPN2	-240.284	-0.555893	0.0102107	0.0609929	down	0	0	0
		ENSG00000075420	FNDC3B	-240.284	0.690308	0.00238758	0.0348531	up	1	0	0
		ENSG00000100027	YPEL1	-240.284	-0.409992	0.00222178	0.0348531	down	0	0	0
		ENSG00000100968	NFATC4	-240.284	-0.958746	0.00420968	0.0370575	down	0	0	0
		ENSG00000101445	PPP1R16B	-240.284	-0.373719	0.00225307	0.0348531	down	0	0	0
		ENSG00000102897	LYRM1	-240.284	0.576776	0.00238758	0.0348531	up	0	0	0
		ENSG00000113732	ATP6V0E1	-240.284	0.449041	0.00516026	0.0407755	up	1	0	0
		ENSG00000117151	CTBS	-240.284	0.548141	0.00228526	0.0348531	up	0	0	0
		ENSG00000118217	ATF6	-240.284	0.523802	0.00225307	0.0348531	up	0	0	0
		ENSG00000120594	PLXDC2	-240.284	0.493717	0.0039992	0.0363746	up	0	0	0
		ENSG00000130340	SNX9	-240.284	-0.358392	0.014997	0.077074	down	0	0	0
		ENSG00000136689	IL1RN	-240.284	0.944908	0.00141565	0.0348531	up	0	0	0
		ENSG00000136875	PRPF4	-240.284	-0.16534	0.00827421	0.0535246	down	0	0	0
		ENSG00000143515	ATP8B2	-240.284	-0.371238	0.00347757	0.0352278	down	0	0	0
		ENSG00000158106	RHPN1	-240.284	-0.490043	0.00444356	0.0378974	down	0	0	0
		ENSG00000160294	MCM3AP	-240.284	-0.196194	0.00615262	0.0444838	down	0	0	0
		ENSG00000165915	SLC39A13	-240.284	-0.140351	0.00695513	0.0479156	down	0	0	0
		ENSG00000166166	TRMT61A	-240.284	-0.258029	0.00533227	0.0414386	down	0	0	0
		ENSG00000168615	ADAM9	-240.284	0.775956	0.00238758	0.0348531	up	0	0	0
		ENSG00000175928	LRRN1	-240.284	0.877417	0.00280646	0.0348531	up	0	0	0
		ENSG00000178695	KCTD12	-240.284	0.519326	0.00301826	0.0348531	up	0	0	0
		ENSG00000182134	TDRKH	-240.284	-0.319926	0.00470494	0.0389568	down	0	0	0
		ENSG00000185338	SOCS1	-240.284	1.03848	0.00285657	0.0348531	up	0	1	0
		ENSG00000268734	CTB-61M7.2	-240.284	0.937705	0.00213291	0.0348531	up	0	0	0
		ENSG00000007545	CRAMP1L	-237.71	-0.158198	0.0104897	0.0620195	down	0	0	0
		ENSG00000011422	PLAUR	-237.71	0.700804	0.00484752	0.0394857	up	1	0	0
		ENSG00000025770	NCAPH2	-237.71	-0.220369	0.00296237	0.0348531	down	0	0	0
		ENSG00000085449	WDFY1	-237.71	0.591814	0.0019996	0.0348531	up	0	0	0
		ENSG00000085511	MAP3K4	-237.71	-0.413341	0.00238758	0.0348531	down	0	0	0
		ENSG00000086730	LAT2	-237.71	0.404827	0.0039992	0.0363746	up	0	0	0
		ENSG00000093167	LRRFIP2	-237.71	0.366474	0.00219134	0.0348531	up	1	0	0
		ENSG00000100336	APOL4	-237.71	2.38061	0.00347757	0.0352278	up	0	0	0
		ENSG00000105639	JAK3	-237.71	0.647305	0.00238758	0.0348531	up	0	0	0
		ENSG00000112303	VNN2	-237.71	0.983105	0.00290851	0.0348531	up	1	0	0
		ENSG00000124107	SLPI	-237.71	0.770382	0.00235247	0.0348531	up	1	0	0
		ENSG00000124786	SLC35B3	-237.71	0.230101	0.00228526	0.0348531	up	0	0	0
		ENSG00000126262	FFAR2	-237.71	1.04284	0.0024995	0.0348531	up	0	0	0
		ENSG00000136869	TLR4	-237.71	0.671694	0.00225307	0.0348531	up	1	0	0
		ENSG00000147234	FRMPD3	-237.71	-0.60653	0.00225307	0.0348531	down	0	0	0
		ENSG00000150990	DHX37	-237.71	-0.217604	0.00571314	0.0426799	down	0	0	0
		ENSG00000151116	UEVLD	-237.71	0.204861	0.00225307	0.0348531	up	0	0	0
		ENSG00000156273	BACH1	-237.71	0.561426	0.0024995	0.0348531	up	0	0	0
		ENSG00000163617	KIAA1407	-237.71	-0.359022	0.00426581	0.0374459	down	0	0	0
		ENSG00000167543	TP53I13	-237.71	-0.368615	0.00484752	0.0394857	down	0	0	0
		ENSG00000167785	ZNF558	-237.71	-0.384899	0.00231838	0.0348531	down	0	0	0
		ENSG00000177380	PPFIA3	-237.71	-0.5847	0.00228526	0.0348531	down	0	0	0
		ENSG00000179364	PACS2	-237.71	-0.229388	0.00727127	0.0490607	down	0	0	0
		ENSG00000182541	LIMK2	-237.71	0.93644	0.00271132	0.0348531	up	1	0	0
		ENSG00000182831	C16orf72	-237.71	0.445487	0.00615262	0.0444838	up	0	0	0
		ENSG00000183793	NPIPA5	-237.71	1.07375	0.00326465	0.0348531	up	0	0	0
		ENSG00000188820	FAM26F	-237.71	1.26201	0.00188198	0.0348531	up	0	0	0
		ENSG00000189046	ALKBH2	-237.71	-0.257456	0.00963663	0.0588241	down	0	0	0
		ENSG00000203666	EFCAB2	-237.71	1.36485	0.00192733	0.0348531	up	0	0	0
		ENSG00000254353	RP11-195E2.4	-237.71	1.23443	0.00380876	0.0357439	up	0	0	0
		ENSG00000004139	SARM1	-235.135	-0.281825	0.00841937	0.0539535	down	0	0	0
		ENSG00000013374	NUB1	-235.135	0.436946	0.00216173	0.0348531	up	0	0	0
		ENSG00000046651	OFD1	-235.135	-0.308666	0.00319936	0.0348531	down	0	0	0
		ENSG00000070814	TCOF1	-235.135	-0.348619	0.00484752	0.0394857	down	0	0	0
		ENSG00000073331	ALPK1	-235.135	0.79896	0.00238758	0.0348531	up	0	0	0
		ENSG00000083828	ZNF586	-235.135	0.37362	0.00307631	0.0348531	up	0	0	0
		ENSG00000100150	DEPDC5	-235.135	-0.27129	0.00210484	0.0348531	down	0	0	0
		ENSG00000101224	CDC25B	-235.135	-0.448291	0.00246105	0.0348531	down	0	0	0
		ENSG00000102312	PORCN	-235.135	-0.230743	0.00380876	0.0357439	down	0	0	0
		ENSG00000111817	DSE	-235.135	0.702528	0.00207751	0.0348531	up	1	0	0
		ENSG00000115520	COQ10B	-235.135	0.17083	0.0305821	0.125505	up	0	0	0
		ENSG00000118096	IFT46	-235.135	-0.329458	0.00238758	0.0348531	down	0	0	0
		ENSG00000125304	TM9SF2	-235.135	0.315803	0.00444356	0.0378974	up	1	0	0
		ENSG00000125485	DDX31	-235.135	-0.346429	0.00313663	0.0348531	down	0	0	0
		ENSG00000127125	PPCS	-235.135	0.179476	0.00253917	0.0348531	up	0	0	0
		ENSG00000127903	ZNF835	-235.135	-0.632011	0.00307631	0.0348531	down	0	0	0
		ENSG00000130684	ZNF337	-235.135	-0.294897	0.00716275	0.0488983	down	0	0	0
		ENSG00000135632	SMYD5	-235.135	-0.330422	0.00872553	0.0552335	down	0	0	0
		ENSG00000144645	OSBPL10	-235.135	-0.658872	0.00432346	0.0374459	down	0	0	0
		ENSG00000163462	TRIM46	-235.135	-0.402143	0.00262243	0.0348531	down	0	0	0
		ENSG00000166165	CKB	-235.135	-0.540628	0.00551614	0.0420854	down	0	0	0
		ENSG00000167984	NLRC3	-235.135	-0.466593	0.00225307	0.0348531	down	0	0	0
		ENSG00000168610	STAT3	-235.135	0.411461	0.0147339	0.0762687	up	0	0	0
		ENSG00000173198	CYSLTR1	-235.135	0.30813	0.004999	0.0401333	up	0	0	0
		ENSG00000177663	IL17RA	-235.135	0.578911	0.00231838	0.0348531	up	0	0	0
		ENSG00000180061	TMEM150B	-235.135	0.888657	0.00205087	0.0348531	up	0	0	0
		ENSG00000184988	TMEM106A	-235.135	0.370041	0.00290851	0.0348531	up	0	0	0
		ENSG00000197457	STMN3	-235.135	-0.561343	0.00253917	0.0348531	down	0	0	0
		ENSG00000205730	ITPRIPL2	-235.135	0.484229	0.009998	0.0599601	up	0	0	0
		ENSG00000221869	CEBPD	-235.135	0.595847	0.00592474	0.0436113	up	0	0	0
		ENSG00000070759	TESK2	-232.561	0.309259	0.00216173	0.0348531	up	0	0	0
		ENSG00000090975	PITPNM2	-232.561	-0.363184	0.0104327	0.0618038	down	0	0	0
		ENSG00000101901	ALG13	-232.561	-0.240205	0.00149503	0.0348531	down	0	0	0
		ENSG00000102796	DHRS12	-232.561	0.885425	0.00225307	0.0348531	up	0	0	0
		ENSG00000103522	IL21R	-232.561	-0.387488	0.00307631	0.0348531	down	0	0	0
		ENSG00000104164	BLOC1S6	-232.561	0.370191	0.00246105	0.0348531	up	0	0	0
		ENSG00000107816	LZTS2	-232.561	-0.246255	0.0159968	0.0804006	down	0	0	0
		ENSG00000108582	CPD	-232.561	0.494354	0.00323168	0.0348531	up	0	0	0
		ENSG00000120265	PCMT1	-232.561	0.399183	0.0106645	0.0625861	up	1	0	0
		ENSG00000127364	TAS2R4	-232.561	-1.0458	0.00285657	0.0348531	down	0	0	0
		ENSG00000131089	ARHGEF9	-232.561	-0.491818	0.00266613	0.0348531	down	0	0	0
		ENSG00000132199	ENOSF1	-232.561	-0.541204	0.00183871	0.0348531	down	0	0	0
		ENSG00000132357	CARD6	-232.561	0.770306	0.0039992	0.0363746	up	1	0	0
		ENSG00000136754	ABI1	-232.561	0.223976	0.00280646	0.0348531	up	0	0	0
		ENSG00000140030	GPR65	-232.561	0.395687	0.00410174	0.0367084	up	0	0	0
		ENSG00000140299	BNIP2	-232.561	0.312827	0.0024995	0.0348531	up	1	0	0
		ENSG00000140320	BAHD1	-232.561	-0.333801	0.00216173	0.0348531	down	0	0	0
		ENSG00000142867	BCL10	-232.561	0.259843	0.00216173	0.0348531	up	0	0	0
		ENSG00000146457	WTAP	-232.561	0.16793	0.0174965	0.086014	up	0	0	0
		ENSG00000156345	CDK20	-232.561	-0.450758	0.00271132	0.0348531	down	0	0	0
		ENSG00000165810	BTNL9	-232.561	-1.26606	0.00820349	0.0531814	down	0	0	0
		ENSG00000167483	FAM129C	-232.561	-0.633705	0.00258013	0.0348531	down	0	0	0
		ENSG00000168887	C2orf68	-232.561	0.204633	0.0104327	0.0618038	up	0	0	0
		ENSG00000168899	VAMP5	-232.561	1.11774	0.00235247	0.0348531	up	0	0	0
		ENSG00000174501	ANKRD36C	-232.561	-0.472094	0.00340357	0.0350678	down	0	0	0
		ENSG00000174695	TMEM167A	-232.561	0.337519	0.00380876	0.0357439	up	0	0	0
		ENSG00000185787	MORF4L1	-232.561	0.137611	0.0252581	0.110946	up	0	0	0
		ENSG00000188242	CTD-2228K2.5	-232.561	-0.230658	0.0079984	0.0520536	down	0	0	0
		ENSG00000188938	FAM120AOS	-232.561	0.212032	0.00969503	0.0588702	up	0	0	0
		ENSG00000198060	MARCH5	-232.561	0.36604	0.00242376	0.0348531	up	0	0	0
		ENSG00000205155	PSENEN	-232.561	0.526505	0.00457051	0.0384143	up	1	0	0
		ENSG00000221923	ZNF880	-232.561	-0.350892	0.00940988	0.0575801	down	0	0	0
		ENSG00000237440	ZNF737	-232.561	-0.491366	0.00266613	0.0348531	down	0	0	0
		ENSG00000243335	KCTD7	-232.561	-0.385984	0.00219134	0.0348531	down	0	0	0
		ENSG00000243646	IL10RB	-232.561	0.573066	0.00225307	0.0348531	up	0	0	0
		ENSG00000058600	POLR3E	-229.986	-0.230662	0.00666533	0.0468847	down	0	0	0
		ENSG00000067191	CACNB1	-229.986	-0.327433	0.00285657	0.0348531	down	0	0	0
		ENSG00000086758	HUWE1	-229.986	-0.307154	0.0123052	0.0683508	down	0	0	0
		ENSG00000095380	NANS	-229.986	0.45113	0.00280646	0.0348531	up	1	0	0
		ENSG00000101856	PGRMC1	-229.986	0.601761	0.00271132	0.0348531	up	0	0	0
		ENSG00000101966	XIAP	-229.986	0.172739	0.0127974	0.0698224	up	0	0	0
		ENSG00000111331	OAS3	-229.986	1.20716	0.00285657	0.0348531	up	0	1	0
		ENSG00000113583	C5orf15	-229.986	0.363032	0.00225307	0.0348531	up	0	0	0
		ENSG00000115091	ACTR3	-229.986	0.260556	0.00253917	0.0348531	up	0	0	0
		ENSG00000115257	PCSK4	-229.986	-0.588141	0.014997	0.077074	down	0	0	0
		ENSG00000117614	SYF2	-229.986	0.194313	0.011705	0.066564	up	0	0	0
		ENSG00000119688	ABCD4	-229.986	-0.243877	0.00183871	0.0348531	down	0	0	0
		ENSG00000134108	ARL8B	-229.986	0.217268	0.00390166	0.0360981	up	0	0	0
		ENSG00000143797	MBOAT2	-229.986	0.775308	0.00301826	0.0348531	up	0	0	0
		ENSG00000152642	GPD1L	-229.986	-0.370984	0.00246105	0.0348531	down	0	0	0
		ENSG00000154813	DPH3	-229.986	0.240429	0.00864692	0.0548282	up	1	0	0
		ENSG00000165806	CASP7	-229.986	0.552065	0.00228526	0.0348531	up	0	0	0
		ENSG00000166526	ZNF3	-229.986	-0.219566	0.00210484	0.0348531	down	0	0	0
		ENSG00000168310	IRF2	-229.986	0.488801	0.00228526	0.0348531	up	0	0	0
		ENSG00000169710	FASN	-229.986	-0.415156	0.0079984	0.0520536	down	0	0	0
		ENSG00000184162	NR2C2AP	-229.986	-0.318576	0.00238758	0.0348531	down	0	0	0
		ENSG00000007402	CACNA2D2	-227.411	-0.61052	0.0024995	0.0348531	down	0	0	0
		ENSG00000050130	JKAMP	-227.411	0.303035	0.00372019	0.035533	up	0	0	0
		ENSG00000068024	HDAC4	-227.411	0.563763	0.00216173	0.0348531	up	0	0	0
		ENSG00000070061	IKBKAP	-227.411	-0.333253	0.00271132	0.0348531	down	0	0	0
		ENSG00000091106	NLRC4	-227.411	0.813377	0.00225307	0.0348531	up	1	0	0
		ENSG00000105072	C19orf44	-227.411	-0.474309	0.00333267	0.0348864	down	0	0	0
		ENSG00000106780	MEGF9	-227.411	0.524044	0.00524485	0.0412707	up	0	0	0
		ENSG00000114388	NPRL2	-227.411	-0.181987	0.0166633	0.0829475	down	0	0	0
		ENSG00000116106	EPHA4	-227.411	-0.835666	0.00213291	0.0348531	down	0	0	0
		ENSG00000128512	DOCK4	-227.411	1.1538	0.00253917	0.0348531	up	0	0	0
		ENSG00000130695	CEP85	-227.411	-0.267636	0.0115919	0.0661709	down	0	0	0
		ENSG00000135655	USP15	-227.411	0.529356	0.00457051	0.0384143	up	0	0	0
		ENSG00000135677	GNS	-227.411	0.576015	0.00219134	0.0348531	up	1	0	0
		ENSG00000136827	TOR1A	-227.411	0.326112	0.00313663	0.0348531	up	0	0	0
		ENSG00000138760	SCARB2	-227.411	0.462501	0.00235247	0.0348531	up	0	0	0
		ENSG00000139921	TMX1	-227.411	0.442836	0.00390166	0.0360981	up	0	0	0
		ENSG00000144524	COPS7B	-227.411	-0.205839	0.00319936	0.0348531	down	0	0	0
		ENSG00000151726	ACSL1	-227.411	1.13771	0.00470494	0.0389568	up	0	0	0
		ENSG00000151746	BICD1	-227.411	-0.374133	0.00864692	0.0548282	down	0	0	0
		ENSG00000152804	HHEX	-227.411	0.51626	0.00235247	0.0348531	up	1	0	0
		ENSG00000156671	SAMD8	-227.411	0.350878	0.0106645	0.0625861	up	0	0	0
		ENSG00000157353	FUK	-227.411	-0.224598	0.00301826	0.0348531	down	0	0	0
		ENSG00000162729	IGSF8	-227.411	-0.310752	0.0112258	0.0647938	down	0	0	0
		ENSG00000162736	NCSTN	-227.411	0.333547	0.00484752	0.0394857	up	0	0	0
		ENSG00000163935	SFMBT1	-227.411	-0.474816	0.00192733	0.0348531	down	0	0	0
		ENSG00000164509	IL31RA	-227.411	1.30653	0.0137115	0.073036	up	0	0	0
		ENSG00000165282	PIGO	-227.411	-0.235184	0.00280646	0.0348531	down	0	0	0
		ENSG00000172243	CLEC7A	-227.411	0.586435	0.00262243	0.0348531	up	0	0	0
		ENSG00000174007	CEP19	-227.411	0.536988	0.00242376	0.0348531	up	0	0	0
		ENSG00000177879	AP3S1	-227.411	0.280689	0.00477516	0.0393866	up	0	0	0
		ENSG00000185920	PTCH1	-227.411	-0.57293	0.0109069	0.0637599	down	0	0	0
		ENSG00000186994	KANK3	-227.411	-0.646583	0.00347757	0.0352278	down	0	0	0
		ENSG00000196116	TDRD7	-227.411	0.512518	0.00231838	0.0348531	up	0	1	0
		ENSG00000198105	ZNF248	-227.411	-0.38062	0.00192733	0.0348531	down	0	0	0
		ENSG00000226266	AC009961.3	-227.411	0.677901	0.00581702	0.0432413	up	0	0	0
		ENSG00000260023	NA	-227.411	-0.437139	0.00727127	0.0490607	down	0	0	0
		ENSG00000033627	ATP6V0A1	-224.837	0.265829	0.00470494	0.0389568	up	0	0	0
		ENSG00000067066	SP100	-224.837	0.416254	0.00307631	0.0348531	up	0	1	0
		ENSG00000070718	AP3M2	-224.837	-0.310632	0.00235247	0.0348531	down	0	0	0
		ENSG00000082014	SMARCD3	-224.837	0.87459	0.00235247	0.0348531	up	0	0	0
		ENSG00000083290	ULK2	-224.837	-0.262762	0.00592474	0.0436113	down	0	0	0
		ENSG00000101347	SAMHD1	-224.837	0.285855	0.019996	0.0940037	up	0	0	0
		ENSG00000103365	GGA2	-224.837	-0.254002	0.00444356	0.0378974	down	0	0	0
		ENSG00000104325	DECR1	-224.837	0.288914	0.00313663	0.0348531	up	0	0	0
		ENSG00000104695	PPP2CB	-224.837	0.136419	0.00592474	0.0436113	up	0	0	0
		ENSG00000119686	FLVCR2	-224.837	1.04507	0.00190438	0.0348531	up	0	0	0
		ENSG00000120458	MSANTD2	-224.837	-0.318512	0.00266613	0.0348531	down	0	0	0
		ENSG00000123130	ACOT9	-224.837	0.530443	0.00235247	0.0348531	up	0	0	0
		ENSG00000125538	IL1B	-224.837	0.822891	0.00436276	0.0377429	up	0	0	0
		ENSG00000131446	MGAT1	-224.837	0.341129	0.00262243	0.0348531	up	0	0	0
		ENSG00000136709	WDR33	-224.837	-0.170406	0.029994	0.123394	down	0	0	0
		ENSG00000142089	IFITM3	-224.837	1.68787	0.00675921	0.0474169	up	0	1	0
		ENSG00000152454	ZNF256	-224.837	-0.515373	0.00275807	0.0348531	down	0	0	0
		ENSG00000157833	GAREML	-224.837	-0.4829	0.00372019	0.035533	down	0	0	0
		ENSG00000166523	CLEC4E	-224.837	0.694512	0.00280646	0.0348531	up	0	0	0
		ENSG00000166710	B2M	-224.837	0.557142	0.0110323	0.0640451	up	0	0	0
		ENSG00000168016	TRANK1	-224.837	0.533924	0.00222178	0.0348531	up	0	0	0
		ENSG00000171456	ASXL1	-224.837	-0.2846	0.00307631	0.0348531	down	0	0	0
		ENSG00000173614	NMNAT1	-224.837	0.346623	0.00266613	0.0348531	up	0	0	0
		ENSG00000182326	C1S	-224.837	-0.704429	0.00246105	0.0348531	down	0	0	0
		ENSG00000198604	BAZ1A	-224.837	0.539116	0.00262243	0.0348531	up	1	0	0
		ENSG00000261997	RP11-212I21.4	-224.837	0.765686	0.00280646	0.0348531	up	0	0	0
		ENSG00000013523	ANGEL1	-222.262	-0.250029	0.00477516	0.0393866	down	0	0	0
		ENSG00000026950	BTN3A1	-222.262	0.385724	0.00363564	0.0353992	up	0	1	0
		ENSG00000054654	SYNE2	-222.262	-0.383044	0.00301826	0.0348531	down	0	0	0
		ENSG00000070366	SMG6	-222.262	-0.236233	0.00326465	0.0348531	down	0	0	0
		ENSG00000091436	ZAK	-222.262	0.710071	0.00477516	0.0393866	up	0	0	0
		ENSG00000092820	EZR	-222.262	-0.364776	0.00266613	0.0348531	down	0	0	0
		ENSG00000095319	NUP188	-222.262	-0.346595	0.0147663	0.07641	down	0	0	0
		ENSG00000099821	POLRMT	-222.262	-0.330478	0.00216173	0.0348531	down	0	0	0
		ENSG00000100418	DESI1	-222.262	0.327227	0.00216173	0.0348531	up	0	0	0
		ENSG00000100596	SPTLC2	-222.262	0.438228	0.00319936	0.0348531	up	0	0	0
		ENSG00000112685	EXOC2	-222.262	-0.283293	0.0024995	0.0348531	down	0	0	0
		ENSG00000114859	CLCN2	-222.262	-0.334713	0.00280646	0.0348531	down	0	0	0
		ENSG00000115271	GCA	-222.262	0.862778	0.00235247	0.0348531	up	0	0	0
		ENSG00000115310	RTN4	-222.262	0.299996	0.0019996	0.0348531	up	1	0	0
		ENSG00000122694	GLIPR2	-222.262	0.582193	0.00231838	0.0348531	up	0	0	0
		ENSG00000136404	TM6SF1	-222.262	0.492862	0.00380876	0.0357439	up	0	0	0
		ENSG00000136560	TANK	-222.262	0.391408	0.00280646	0.0348531	up	0	0	0
		ENSG00000136573	BLK	-222.262	-0.680209	0.00275807	0.0348531	down	0	0	0
		ENSG00000138190	EXOC6	-222.262	0.623647	0.00238758	0.0348531	up	0	0	0
		ENSG00000143207	RFWD2	-222.262	0.405114	0.00710969	0.0485581	up	0	0	0
		ENSG00000148459	PDSS1	-222.262	0.517423	0.00761752	0.0504472	up	0	0	0
		ENSG00000157992	KRTCAP3	-222.262	-0.397873	0.00457051	0.0384143	down	0	0	0
		ENSG00000163754	GYG1	-222.262	0.903639	0.00235247	0.0348531	up	0	0	0
		ENSG00000164024	METAP1	-222.262	-0.261224	0.00275807	0.0348531	down	0	0	0
		ENSG00000167555	ZNF528	-222.262	-0.497871	0.00376395	0.0357439	down	0	0	0
		ENSG00000178719	GRINA	-222.262	0.79158	0.00258013	0.0348531	up	0	0	0
		ENSG00000182173	TSEN54	-222.262	-0.375708	0.00271132	0.0348531	down	0	0	0
		ENSG00000184060	ADAP2	-222.262	0.455732	0.0109069	0.0637599	up	0	0	0
		ENSG00000184557	SOCS3	-222.262	1.47266	0.00222178	0.0348531	up	1	0	0
		ENSG00000187775	DNAH17	-222.262	0.898618	0.00333267	0.0348864	up	0	0	0
		ENSG00000188785	ZNF548	-222.262	-0.421022	0.00149503	0.0348531	down	0	0	0
		ENSG00000188822	CNR2	-222.262	-0.711253	0.00639872	0.0457577	down	0	0	0
		ENSG00000205423	CNEP1R1	-222.262	0.346097	0.00680715	0.0474169	up	0	0	0
		ENSG00000206077	ZDHHC11B	-222.262	-1.07932	0.00856971	0.054777	down	0	0	0
		ENSG00000225783	MIAT	-222.262	-0.4266	0.0246105	0.108863	down	0	0	0
		ENSG00000235750	KIAA0040	-222.262	0.533524	0.004999	0.0401333	up	1	0	0
		ENSG00000256433	RP1-102E24.8	-222.262	1.22988	0.00432346	0.0374459	up	0	0	0
		ENSG00000256683	ZNF350	-222.262	0.170411	0.00592474	0.0436113	up	0	0	0
		ENSG00000008853	RHOBTB2	-219.688	-0.264848	0.00262243	0.0348531	down	0	0	0
		ENSG00000019169	MARCO	-219.688	1.16412	0.0181782	0.0884123	up	0	0	0
		ENSG00000067992	PDK3	-219.688	0.573876	0.00420968	0.0370575	up	0	0	0
		ENSG00000073350	LLGL2	-219.688	-0.401831	0.00319936	0.0348531	down	0	0	0
		ENSG00000075399	VPS9D1	-219.688	0.944096	0.00228526	0.0348531	up	0	0	0
		ENSG00000077235	GTF3C1	-219.688	-0.251633	0.0118495	0.0669809	down	0	0	0
		ENSG00000078589	P2RY10	-219.688	-0.653547	0.00202491	0.0348531	down	0	0	0
		ENSG00000080493	SLC4A4	-219.688	-0.545932	0.00275807	0.0348531	down	0	0	0
		ENSG00000085063	CD59	-219.688	0.877588	0.00463675	0.0388842	up	0	0	0
		ENSG00000089094	KDM2B	-219.688	-0.219433	0.0024995	0.0348531	down	0	0	0
		ENSG00000089127	OAS1	-219.688	1.03235	0.00290851	0.0348531	up	0	1	0
		ENSG00000101290	CDS2	-219.688	0.360212	0.00262243	0.0348531	up	0	0	0
		ENSG00000105329	TGFB1	-219.688	0.303697	0.0123052	0.0683508	up	0	0	0
		ENSG00000105767	CADM4	-219.688	0.377772	0.00571314	0.0426799	up	0	0	0
		ENSG00000109016	DHRS7B	-219.688	0.435914	0.00275807	0.0348531	up	1	0	0
		ENSG00000110583	NAA40	-219.688	-0.295637	0.00124975	0.0348531	down	0	0	0
		ENSG00000110876	SELPLG	-219.688	0.467677	0.00333267	0.0348864	up	0	0	0
		ENSG00000111707	SUDS3	-219.688	0.191326	0.0039992	0.0363746	up	0	0	0
		ENSG00000112039	FANCE	-219.688	-0.234502	0.00122113	0.0348531	down	0	0	0
		ENSG00000116580	GON4L	-219.688	-0.192037	0.0145425	0.07533	down	0	0	0
		ENSG00000120656	TAF12	-219.688	0.326407	0.00457051	0.0384143	up	0	0	0
		ENSG00000120948	TARDBP	-219.688	-0.115916	0.00131121	0.0348531	down	0	0	0
		ENSG00000125731	SH2D3A	-219.688	-0.476715	0.00258013	0.0348531	down	0	0	0
		ENSG00000125740	FOSB	-219.688	-0.899541	0.00271132	0.0348531	down	0	0	0
		ENSG00000130758	MAP3K10	-219.688	-0.201246	0.00542264	0.0419892	down	0	0	0
		ENSG00000133985	TTC9	-219.688	-0.525827	0.00238758	0.0348531	down	0	0	0
		ENSG00000135636	DYSF	-219.688	1.0664	0.00266613	0.0348531	up	1	0	0
		ENSG00000136156	ITM2B	-219.688	0.491239	0.00271132	0.0348531	up	0	0	0
		ENSG00000142330	CAPN10	-219.688	-0.215865	0.00494746	0.0401333	down	0	0	0
		ENSG00000148600	CDHR1	-219.688	-0.664351	0.00296237	0.0348531	down	0	0	0
		ENSG00000148926	ADM	-219.688	1.35917	0.00179739	0.0348531	up	0	0	0
		ENSG00000149091	DGKZ	-219.688	-0.23538	0.00246105	0.0348531	down	0	0	0
		ENSG00000151553	FAM160B1	-219.688	0.537592	0.0024995	0.0348531	up	0	0	0
		ENSG00000153310	FAM49B	-219.688	0.367932	0.0123052	0.0683508	up	1	0	0
		ENSG00000155130	NA	-219.688	0.666728	0.00615262	0.0444838	up	0	0	0
		ENSG00000159110	IFNAR2	-219.688	0.292489	0.0039992	0.0363746	up	0	0	0
		ENSG00000160593	AMICA1	-219.688	0.547719	0.00262243	0.0348531	up	0	0	0
		ENSG00000162772	ATF3	-219.688	1.38329	0.00202491	0.0348531	up	0	1	0
		ENSG00000163605	PPP4R2	-219.688	0.310235	0.0145425	0.07533	up	0	0	0
		ENSG00000164125	FAM198B	-219.688	0.784975	0.00195083	0.0348531	up	0	0	0
		ENSG00000166707	ZCCHC18	-219.688	-0.561007	0.00564593	0.0426799	down	0	0	0
		ENSG00000166881	TMEM194A	-219.688	-0.338055	0.00107361	0.0348531	down	0	0	0
		ENSG00000168806	LCMT2	-219.688	-0.440767	0.00219134	0.0348531	down	0	0	0
		ENSG00000183621	ZNF438	-219.688	0.965122	0.00148119	0.0348531	up	0	0	0
		ENSG00000184678	HIST2H2BE	-219.688	0.850029	0.00242376	0.0348531	up	0	0	0
		ENSG00000187189	TSPYL4	-219.688	-0.270973	0.00372019	0.035533	down	0	0	0
		ENSG00000198932	GPRASP1	-219.688	-0.547974	0.0234815	0.105639	down	0	0	0
		ENSG00000213625	LEPROT	-219.688	0.505544	0.00242376	0.0348531	up	0	0	0
		ENSG00000231528	FAM225A	-219.688	1.42525	0.00333267	0.0348864	up	0	0	0
		ENSG00000239306	RBM14	-219.688	-0.264926	0.00551614	0.0420854	down	0	0	0
		ENSG00000008256	CYTH3	-217.113	-0.456933	0.00410174	0.0367084	down	0	0	0
		ENSG00000101391	CDK5RAP1	-217.113	-0.193901	0.00313663	0.0348531	down	0	0	0
		ENSG00000102007	PLP2	-217.113	0.544769	0.00099359	0.0348531	up	0	0	0
		ENSG00000111684	LPCAT3	-217.113	0.394009	0.00390166	0.0360981	up	0	0	0
		ENSG00000115042	FAHD2A	-217.113	-0.26985	0.0150913	0.0774794	down	0	0	0
		ENSG00000127954	STEAP4	-217.113	0.764955	0.00296237	0.0348531	up	0	0	0
		ENSG00000128739	SNRPN	-217.113	-0.404418	0.00135566	0.0348531	down	0	0	0
		ENSG00000130066	SAT1	-217.113	0.769178	0.00280646	0.0348531	up	0	0	0
		ENSG00000133065	SLC41A1	-217.113	-0.336225	0.00266613	0.0348531	down	0	0	0
		ENSG00000143772	ITPKB	-217.113	-0.364743	0.00307631	0.0348531	down	0	0	0
		ENSG00000146007	ZMAT2	-217.113	0.422492	0.011705	0.066564	up	0	0	0
		ENSG00000148019	CEP78	-217.113	-0.397477	0.0039992	0.0363746	down	0	0	0
		ENSG00000148110	HIATL1	-217.113	0.587182	0.00216173	0.0348531	up	1	0	0
		ENSG00000154856	APCDD1	-217.113	0.778079	0.00205087	0.0348531	up	0	0	0
		ENSG00000160602	NEK8	-217.113	-0.227373	0.0165484	0.0825939	down	0	0	0
		ENSG00000160712	IL6R	-217.113	0.395896	0.00727127	0.0490607	up	0	0	0
		ENSG00000169245	CXCL10	-217.113	1.49066	0.00444356	0.0378974	up	0	1	0
		ENSG00000172159	FRMD3	-217.113	1.19915	0.00235247	0.0348531	up	0	0	0
		ENSG00000172795	DCP2	-217.113	0.313628	0.00905479	0.0566979	up	0	0	0
		ENSG00000174996	KLC2	-217.113	-0.333299	0.00319936	0.0348531	down	0	0	0
		ENSG00000178104	PDE4DIP	-217.113	-0.333694	0.00280646	0.0348531	down	0	0	0
		ENSG00000183087	GAS6	-217.113	0.954485	0.00235247	0.0348531	up	0	0	0
		ENSG00000186174	BCL9L	-217.113	-0.515097	0.00444356	0.0378974	down	0	0	0
		ENSG00000187554	TLR5	-217.113	1.20945	0.00235247	0.0348531	up	1	0	0
		ENSG00000188227	ZNF793	-217.113	-0.510556	0.00639872	0.0457577	down	0	0	0
		ENSG00000197448	GSTK1	-217.113	0.37915	0.00242376	0.0348531	up	0	0	0
		ENSG00000198001	IRAK4	-217.113	0.224721	0.00710969	0.0485581	up	0	0	0
		ENSG00000204103	MAFB	-217.113	0.473855	0.0126291	0.0694068	up	0	0	0
		ENSG00000041802	LSG1	-214.539	-0.266518	0.00258013	0.0348531	down	0	0	0
		ENSG00000065613	SLK	-214.539	0.276079	0.00271132	0.0348531	up	1	0	0
		ENSG00000067182	TNFRSF1A	-214.539	0.595229	0.00262243	0.0348531	up	0	0	0
		ENSG00000076248	UNG	-214.539	-0.281549	0.00266613	0.0348531	down	0	0	0
		ENSG00000076604	TRAF4	-214.539	-0.38432	0.00603653	0.0442395	down	0	0	0
		ENSG00000100242	SUN2	-214.539	-0.345484	0.00301826	0.0348531	down	0	0	0
		ENSG00000105501	SIGLEC5	-214.539	0.917355	0.00262243	0.0348531	up	0	0	0
		ENSG00000109046	WSB1	-214.539	0.62915	0.00219134	0.0348531	up	1	0	0
		ENSG00000112697	TMEM30A	-214.539	0.320505	0.00238758	0.0348531	up	0	0	0
		ENSG00000119684	MLH3	-214.539	-0.200981	0.00253917	0.0348531	down	0	0	0
		ENSG00000125124	BBS2	-214.539	-0.394784	0.00253917	0.0348531	down	0	0	0
		ENSG00000134030	CTIF	-214.539	0.379119	0.00979396	0.0593274	up	0	0	0
		ENSG00000135956	TMEM127	-214.539	0.31676	0.00823365	0.0533539	up	0	0	0
		ENSG00000138463	DIRC2	-214.539	0.427019	0.00922892	0.05717	up	1	0	0
		ENSG00000138617	PARP16	-214.539	-0.435787	0.00266613	0.0348531	down	0	0	0
		ENSG00000139725	RHOF	-214.539	-0.390505	0.00347757	0.0352278	down	0	0	0
		ENSG00000146376	ARHGAP18	-214.539	0.444625	0.00242376	0.0348531	up	0	0	0
		ENSG00000160271	RALGDS	-214.539	-0.278094	0.00266613	0.0348531	down	0	0	0
		ENSG00000160683	CXCR5	-214.539	-0.615221	0.00319936	0.0348531	down	0	0	0
		ENSG00000165476	REEP3	-214.539	0.237646	0.00420968	0.0370575	up	0	0	0
		ENSG00000166681	NGFRAP1	-214.539	0.480139	0.00695513	0.0479156	up	0	0	0
		ENSG00000167257	RNF214	-214.539	-0.2656	0.00296237	0.0348531	down	0	0	0
		ENSG00000168096	ANKS3	-214.539	-0.43761	0.0014676	0.0348531	down	0	0	0
		ENSG00000173281	PPP1R3B	-214.539	0.81841	0.00333267	0.0348864	up	0	0	0
		ENSG00000185989	RASA3	-214.539	-0.321094	0.00516026	0.0407755	down	0	0	0
		ENSG00000188786	MTF1	-214.539	0.417458	0.00363564	0.0353992	up	0	0	0
		ENSG00000197746	PSAP	-214.539	0.323521	0.009998	0.0599601	up	0	0	0
		ENSG00000198585	NUDT16	-214.539	0.445323	0.00242376	0.0348531	up	0	0	0
		ENSG00000206053	HN1L	-214.539	-0.213329	0.00222178	0.0348531	down	0	0	0
		ENSG00000246430	LINC00968	-214.539	0.762897	0.00355484	0.0352278	up	0	0	0
		ENSG00000255717	SNHG1	-214.539	-0.369043	0.00216173	0.0348531	down	0	0	0
		ENSG00000070950	RAD18	-211.964	-0.346279	0.00246105	0.0348531	down	0	0	0
		ENSG00000082212	ME2	-211.964	0.299585	0.00262243	0.0348531	up	1	0	0
		ENSG00000085998	POMGNT1	-211.964	-0.208314	0.00592474	0.0436113	down	0	0	0
		ENSG00000091317	CMTM6	-211.964	0.414472	0.00355484	0.0352278	up	1	0	0
		ENSG00000101160	CTSZ	-211.964	0.482579	0.00432346	0.0374459	up	0	0	0
		ENSG00000102218	RP2	-211.964	0.472043	0.00262243	0.0348531	up	0	0	0
		ENSG00000104814	MAP4K1	-211.964	-0.366926	0.00319936	0.0348531	down	0	0	0
		ENSG00000112531	QKI	-211.964	0.244583	0.0165484	0.0825939	up	0	0	0
		ENSG00000113269	RNF130	-211.964	0.4226	0.00266613	0.0348531	up	0	0	0
		ENSG00000114354	TFG	-211.964	0.158693	0.00780332	0.0513389	up	0	0	0
		ENSG00000114853	ZBTB47	-211.964	0.446907	0.00296237	0.0348531	up	0	0	0
		ENSG00000114982	KANSL3	-211.964	-0.2051	0.00242376	0.0348531	down	0	0	0
		ENSG00000137462	TLR2	-211.964	0.659236	0.00238758	0.0348531	up	1	0	0
		ENSG00000140105	WARS	-211.964	0.994143	0.00262243	0.0348531	up	0	1	0
		ENSG00000149483	TMEM138	-211.964	-0.220815	0.00101246	0.0348531	down	0	0	0
		ENSG00000158406	HIST1H4H	-211.964	0.837905	0.00524485	0.0412707	up	0	0	0
		ENSG00000159128	IFNGR2	-211.964	0.55997	0.0024995	0.0348531	up	0	0	0
		ENSG00000165905	GYLTL1B	-211.964	-0.754315	0.00285657	0.0348531	down	0	0	0
		ENSG00000169026	MFSD7	-211.964	0.72309	0.00280646	0.0348531	up	0	0	0
		ENSG00000171790	SLFNL1	-211.964	-0.501748	0.00326465	0.0348531	down	0	0	0
		ENSG00000175463	TBC1D10C	-211.964	-0.267146	0.00285657	0.0348531	down	0	0	0
		ENSG00000185163	DDX51	-211.964	-0.283822	0.00228526	0.0348531	down	0	0	0
		ENSG00000185885	IFITM1	-211.964	1.02163	0.00228526	0.0348531	up	0	1	0
		ENSG00000197043	ANXA6	-211.964	-0.341322	0.00271132	0.0348531	down	0	0	0
		ENSG00000225411	RP11-764K9.1	-211.964	0.765198	0.00761752	0.0504472	up	0	0	0
		ENSG00000260807	RP11-161M6.2	-211.964	-0.631648	0.0264978	0.11421	down	0	0	0
		ENSG00000027697	IFNGR1	-209.389	0.486456	0.0079984	0.0520536	up	0	0	0
		ENSG00000046647	GEMIN8	-209.389	-0.344227	0.00307631	0.0348531	down	0	0	0
		ENSG00000048707	VPS13D	-209.389	-0.234962	0.00761752	0.0504472	down	0	0	0
		ENSG00000072401	UBE2D1	-209.389	0.778865	0.00246105	0.0348531	up	0	0	0
		ENSG00000079134	THOC1	-209.389	-0.29333	0.00116765	0.0348531	down	0	0	0
		ENSG00000099992	TBC1D10A	-209.389	-0.299495	0.00652931	0.0464708	down	0	0	0
		ENSG00000100124	ANKRD54	-209.389	-0.159746	0.0307631	0.126042	down	0	0	0
		ENSG00000101084	C20orf24	-209.389	0.653984	0.00363564	0.0353992	up	1	0	0
		ENSG00000101596	SMCHD1	-209.389	0.551578	0.00285657	0.0348531	up	0	0	0
		ENSG00000102010	BMX	-209.389	1.42266	0.00280646	0.0348531	up	1	0	0
		ENSG00000111640	GAPDH	-209.389	0.504993	0.00149503	0.0348531	up	0	0	0
		ENSG00000111897	SERINC1	-209.389	0.271698	0.0102107	0.0609929	up	0	0	0
		ENSG00000116489	CAPZA1	-209.389	0.443688	0.00326465	0.0348531	up	0	0	0
		ENSG00000130723	PRRC2B	-209.389	-0.326879	0.00355484	0.0352278	down	0	0	0
		ENSG00000132185	FCRLA	-209.389	-0.662379	0.00774039	0.0511709	down	0	0	0
		ENSG00000135622	SEMA4F	-209.389	-0.46153	0.00355484	0.0352278	down	0	0	0
		ENSG00000137496	IL18BP	-209.389	-0.283428	0.00761752	0.0504472	down	0	0	0
		ENSG00000137959	IFI44L	-209.389	1.44428	0.0106645	0.0625861	up	0	1	0
		ENSG00000139567	ACVRL1	-209.389	0.746557	0.00231838	0.0348531	up	0	0	0
		ENSG00000141428	C18orf21	-209.389	0.24156	0.00592474	0.0436113	up	0	0	0
		ENSG00000146425	DYNLT1	-209.389	0.690163	0.00410174	0.0367084	up	0	1	0
		ENSG00000148841	ITPRIP	-209.389	0.486107	0.0024995	0.0348531	up	0	0	0
		ENSG00000151893	CACUL1	-209.389	0.217243	0.0123052	0.0683508	up	0	0	0
		ENSG00000153933	DGKE	-209.389	-0.435929	0.00313663	0.0348531	down	0	0	0
		ENSG00000156239	N6AMT1	-209.389	-0.450467	0.00326465	0.0348531	down	0	0	0
		ENSG00000157601	MX1	-209.389	0.955407	0.00285657	0.0348531	up	0	1	0
		ENSG00000160785	SLC25A44	-209.389	0.565172	0.00275807	0.0348531	up	0	0	0
		ENSG00000162747	FCGR3B	-209.389	0.813561	0.0024995	0.0348531	up	0	0	0
		ENSG00000162819	BROX	-209.389	0.303976	0.00333267	0.0348864	up	0	0	0
		ENSG00000163346	PBXIP1	-209.389	-0.362801	0.00432346	0.0374459	down	0	0	0
		ENSG00000164603	C7orf60	-209.389	0.292729	0.00363564	0.0353992	up	0	0	0
		ENSG00000177455	CD19	-209.389	-0.491305	0.0142829	0.0750698	down	0	0	0
		ENSG00000181847	TIGIT	-209.389	-0.46121	0.00280646	0.0348531	down	0	0	0
		ENSG00000196189	SEMA4A	-209.389	0.779538	0.00235247	0.0348531	up	0	0	0
		ENSG00000204371	EHMT2	-209.389	-0.325842	0.00940988	0.0575801	down	0	0	0
		ENSG00000205269	TMEM170B	-209.389	0.4588	0.00340357	0.0350678	up	0	0	0
		ENSG00000271046	RP11-138I18.2	-209.389	-0.719111	0.004999	0.0401333	down	0	0	0
		ENSG00000010803	SCMH1	-206.815	-0.306048	0.00363564	0.0353992	down	0	0	0
		ENSG00000103671	TRIP4	-206.815	0.249814	0.00296237	0.0348531	up	0	0	0
		ENSG00000103994	ZNF106	-206.815	0.336032	0.0165484	0.0825939	up	0	0	0
		ENSG00000104343	UBE2W	-206.815	0.365573	0.00285657	0.0348531	up	1	0	0
		ENSG00000117360	PRPF3	-206.815	-0.160603	0.00533227	0.0414386	down	0	0	0
		ENSG00000119699	TGFB3	-206.815	-0.493745	0.00216173	0.0348531	down	0	0	0
		ENSG00000120029	C10orf76	-206.815	-0.102895	0.0133307	0.0714116	down	0	0	0
		ENSG00000120675	DNAJC15	-206.815	0.383007	0.0177742	0.0866997	up	0	0	0
		ENSG00000122884	P4HA1	-206.815	0.301306	0.023699	0.106331	up	0	0	0
		ENSG00000125779	PANK2	-206.815	0.313182	0.00271132	0.0348531	up	0	0	0
		ENSG00000131263	RLIM	-206.815	0.240062	0.00615262	0.0444838	up	0	0	0
		ENSG00000132002	DNAJB1	-206.815	-0.176603	0.0266613	0.11421	down	0	0	0
		ENSG00000132205	EMILIN2	-206.815	0.474857	0.00680715	0.0474169	up	0	0	0
		ENSG00000141086	CTRL	-206.815	0.577577	0.00258013	0.0348531	up	0	0	0
		ENSG00000145354	CISD2	-206.815	0.580899	0.00319936	0.0348531	up	0	0	0
		ENSG00000146021	KLHL3	-206.815	-0.524147	0.00285657	0.0348531	down	0	0	0
		ENSG00000148737	TCF7L2	-206.815	0.299651	0.00372019	0.035533	up	0	0	0
		ENSG00000148843	PDCD11	-206.815	-0.332007	0.0319936	0.129011	down	0	0	0
		ENSG00000149016	TUT1	-206.815	-0.23284	0.00262243	0.0348531	down	0	0	0
		ENSG00000153395	LPCAT1	-206.815	-0.213229	0.00484752	0.0394857	down	0	0	0
		ENSG00000157036	EXOG	-206.815	-0.305669	0.00307631	0.0348531	down	0	0	0
		ENSG00000159267	HLCS	-206.815	-0.375604	0.00242376	0.0348531	down	0	0	0
		ENSG00000161944	ASGR2	-206.815	1.03577	0.00258013	0.0348531	up	0	0	0
		ENSG00000162894	FAIM3	-206.815	-0.498663	0.00266613	0.0348531	down	0	0	0
		ENSG00000166736	HTR3A	-206.815	-1.29709	0.00266613	0.0348531	down	0	0	0
		ENSG00000167680	SEMA6B	-206.815	1.37175	0.00275807	0.0348531	up	0	0	0
		ENSG00000169228	RAB24	-206.815	0.65215	0.00290851	0.0348531	up	0	0	0
		ENSG00000171051	FPR1	-206.815	0.764741	0.00571314	0.0426799	up	1	0	0
		ENSG00000174282	ZBTB4	-206.815	-0.394318	0.00258013	0.0348531	down	0	0	0
		ENSG00000176170	SPHK1	-206.815	0.743104	0.00285657	0.0348531	up	0	0	0
		ENSG00000176225	RTTN	-206.815	-0.436571	0.00432346	0.0374459	down	0	0	0
		ENSG00000178199	ZC3H12D	-206.815	-0.465761	0.0137903	0.0734038	down	0	0	0
		ENSG00000178966	RMI1	-206.815	0.308551	0.00380876	0.0357439	up	0	0	0
		ENSG00000196371	FUT4	-206.815	0.258723	0.0342789	0.135718	up	0	0	0
		ENSG00000198182	ZNF607	-206.815	-0.54315	0.00524485	0.0412707	down	0	0	0
		ENSG00000204084	INPP5B	-206.815	-0.211168	0.0392374	0.149039	down	0	0	0
		ENSG00000204525	HLA-C	-206.815	0.653265	0.00296237	0.0348531	up	0	0	0
		ENSG00000237927	RP3-393E18.2	-206.815	1.52814	0.00275807	0.0348531	up	0	0	0
		ENSG00000261218	RP11-960L18.1	-206.815	0.441818	0.0290851	0.120711	up	0	0	0
		ENSG00000272016	RP11-215G15.5	-206.815	0.447229	0.00253917	0.0348531	up	0	0	0
		ENSG00000005893	LAMP2	-204.24	0.424995	0.00516026	0.0407755	up	1	0	0
		ENSG00000023902	PLEKHO1	-204.24	0.369097	0.00410174	0.0367084	up	0	0	0
		ENSG00000074855	ANO8	-204.24	-0.254564	0.00969503	0.0588702	down	0	0	0
		ENSG00000083817	ZNF416	-204.24	-0.355883	0.0039992	0.0363746	down	0	0	0
		ENSG00000087263	OGFOD1	-204.24	-0.264675	0.00516026	0.0407755	down	0	0	0
		ENSG00000097033	SH3GLB1	-204.24	0.494532	0.00271132	0.0348531	up	0	0	0
		ENSG00000099904	ZDHHC8	-204.24	-0.23828	0.00571314	0.0426799	down	0	0	0
		ENSG00000100023	PPIL2	-204.24	-0.23371	0.019996	0.0940037	down	0	0	0
		ENSG00000100425	BRD1	-204.24	-0.334118	0.00253917	0.0348531	down	0	0	0
		ENSG00000101442	ACTR5	-204.24	-0.22342	0.00275807	0.0348531	down	0	0	0
		ENSG00000106477	CEP41	-204.24	-0.289134	0.0193065	0.0921727	down	0	0	0
		ENSG00000108424	KPNB1	-204.24	0.423408	0.00313663	0.0348531	up	0	0	0
		ENSG00000113916	BCL6	-204.24	1.01753	0.00290851	0.0348531	up	0	0	0
		ENSG00000114127	XRN1	-204.24	0.746173	0.00258013	0.0348531	up	0	0	0
		ENSG00000116266	STXBP3	-204.24	0.261182	0.004999	0.0401333	up	0	0	0
		ENSG00000118508	RAB32	-204.24	0.529734	0.00444356	0.0378974	up	0	0	0
		ENSG00000120992	LYPLA1	-204.24	0.483313	0.00253917	0.0348531	up	0	0	0
		ENSG00000132142	NA	-204.24	-0.249511	0.00258013	0.0348531	down	0	0	0
		ENSG00000135205	CCDC146	-204.24	0.293656	0.0079984	0.0520536	up	0	0	0
		ENSG00000141569	TRIM65	-204.24	-0.317222	0.00774039	0.0511709	down	0	0	0
		ENSG00000144504	ANKMY1	-204.24	-0.346312	0.00710969	0.0485581	down	0	0	0
		ENSG00000154764	WNT7A	-204.24	-0.845795	0.00262243	0.0348531	down	0	0	0
		ENSG00000157404	KIT	-204.24	-0.778394	0.00235247	0.0348531	down	0	0	0
		ENSG00000160408	ST6GALNAC6	-204.24	-0.339212	0.00307631	0.0348531	down	0	0	0
		ENSG00000161328	LRRC56	-204.24	-0.480983	0.0106645	0.0625861	down	0	0	0
		ENSG00000161395	PGAP3	-204.24	-0.322672	0.00639872	0.0457577	down	0	0	0
		ENSG00000163251	FZD5	-204.24	1.22079	0.00238758	0.0348531	up	0	0	0
		ENSG00000166900	STX3	-204.24	0.560289	0.00542264	0.0419892	up	0	0	0
		ENSG00000168461	RAB31	-204.24	0.552647	0.0120731	0.0678118	up	0	0	0
		ENSG00000173402	DAG1	-204.24	-0.286244	0.00262243	0.0348531	down	0	0	0
		ENSG00000176463	SLCO3A1	-204.24	0.368303	0.0039992	0.0363746	up	0	0	0
		ENSG00000177674	AGTRAP	-204.24	0.606233	0.0015235	0.0348531	up	0	0	0
		ENSG00000178947	LINC00086	-204.24	-0.834075	0.00571314	0.0426799	down	0	0	0
		ENSG00000181381	DDX60L	-204.24	0.919468	0.00238758	0.0348531	up	0	0	0
		ENSG00000185482	STAC3	-204.24	0.604312	0.00271132	0.0348531	up	0	0	0
		ENSG00000186431	FCAR	-204.24	0.878698	0.00296237	0.0348531	up	1	0	0
		ENSG00000186583	SPATC1	-204.24	1.57506	0.00363564	0.0353992	up	0	0	0
		ENSG00000187037	GPR141	-204.24	0.704497	0.00285657	0.0348531	up	1	0	0
		ENSG00000196549	MME	-204.24	0.739765	0.00581702	0.0432413	up	0	0	0
		ENSG00000237489	LINC00959	-204.24	-0.474147	0.00551614	0.0420854	down	0	0	0
		ENSG00000237683	NA	-204.24	1.03919	0.00347757	0.0352278	up	0	0	0
		ENSG00000253276	CCDC71L	-204.24	0.845528	0.00238758	0.0348531	up	0	0	0
		ENSG00000255221	CARD17	-204.24	2.01797	0.00275807	0.0348531	up	0	0	0
		ENSG00000258890	CEP95	-204.24	-0.295932	0.00761752	0.0504472	down	0	0	0
		ENSG00000029993	HMGB3	-201.666	0.78151	0.00285657	0.0348531	up	0	0	0
		ENSG00000103657	HERC1	-201.666	-0.281677	0.00639872	0.0457577	down	0	0	0
		ENSG00000106290	TAF6	-201.666	-0.204876	0.00484752	0.0394857	down	0	0	0
		ENSG00000108294	NA	-201.666	0.512613	0.00905479	0.0566979	up	0	0	0
		ENSG00000116514	RNF19B	-201.666	0.426613	0.0195516	0.0928719	up	0	0	0
		ENSG00000116815	CD58	-201.666	0.494416	0.0282296	0.118699	up	0	0	0
		ENSG00000124256	ZBP1	-201.666	0.878246	0.00253917	0.0348531	up	0	1	0
		ENSG00000127483	HP1BP3	-201.666	-0.213216	0.00262243	0.0348531	down	0	0	0
		ENSG00000128016	ZFP36	-201.666	0.444741	0.00603653	0.0442395	up	0	0	0
		ENSG00000130303	BST2	-201.666	0.66325	0.00307631	0.0348531	up	0	1	0
		ENSG00000134758	RNF138	-201.666	0.268665	0.00516026	0.0407755	up	0	0	0
		ENSG00000136271	DDX56	-201.666	-0.212298	0.00355484	0.0352278	down	0	0	0
		ENSG00000136810	TXN	-201.666	0.674167	0.00571314	0.0426799	up	1	0	0
		ENSG00000137073	UBAP2	-201.666	-0.333967	0.00333267	0.0348864	down	0	0	0
		ENSG00000143226	FCGR2A	-201.666	0.79007	0.00280646	0.0348531	up	0	0	0
		ENSG00000143612	C1orf43	-201.666	0.222918	0.0110323	0.0640451	up	0	0	0
		ENSG00000159189	C1QC	-201.666	2.07106	0.00275807	0.0348531	up	0	0	0
		ENSG00000159958	TNFRSF13C	-201.666	-0.66825	0.030871	0.126381	down	0	0	0
		ENSG00000165698	C9orf9	-201.666	-0.425725	0.00280646	0.0348531	down	0	0	0
		ENSG00000177575	CD163	-201.666	0.425472	0.0142194	0.0748145	up	0	0	0
		ENSG00000183150	GPR19	-201.666	-0.356869	0.00695513	0.0479156	down	0	0	0
		ENSG00000183495	EP400	-201.666	-0.336214	0.0219564	0.100673	down	0	0	0
		ENSG00000198919	DZIP3	-201.666	-0.462357	0.0156066	0.0792333	down	0	0	0
		ENSG00000225614	ZNF469	-201.666	-0.488964	0.00457051	0.0384143	down	0	0	0
		ENSG00000242258	LINC00996	-201.666	-0.540534	0.0266613	0.11421	down	0	0	0
		ENSG00000250571	GLI4	-201.666	-0.328043	0.00533227	0.0414386	down	0	0	0
		ENSG00000020633	RUNX3	-199.091	-0.392997	0.00258013	0.0348531	down	0	0	0
		ENSG00000060558	GNA15	-199.091	0.574586	0.00774039	0.0511709	up	1	0	0
		ENSG00000066117	SMARCD1	-199.091	-0.144488	0.0222178	0.101408	down	0	0	0
		ENSG00000078687	TNRC6C	-199.091	-0.480658	0.0024995	0.0348531	down	0	0	0
		ENSG00000079277	MKNK1	-199.091	0.556878	0.00319936	0.0348531	up	0	0	0
		ENSG00000089486	CDIP1	-199.091	-0.324684	0.00319936	0.0348531	down	0	0	0
		ENSG00000092098	RNF31	-199.091	0.294336	0.00262243	0.0348531	up	0	0	0
		ENSG00000103264	FBXO31	-199.091	-0.336819	0.00266613	0.0348531	down	0	0	0
		ENSG00000104320	NBN	-199.091	0.478262	0.00307631	0.0348531	up	0	1	0
		ENSG00000104356	POP1	-199.091	-0.293348	0.00271132	0.0348531	down	0	0	0
		ENSG00000105298	CACTIN	-199.091	-0.247214	0.00533227	0.0414386	down	0	0	0
		ENSG00000105655	ISYNA1	-199.091	-0.339713	0.00615262	0.0444838	down	0	0	0
		ENSG00000111052	LIN7A	-199.091	0.640703	0.0126291	0.0694068	up	0	0	0
		ENSG00000112877	CEP72	-199.091	-0.2888	0.00301826	0.0348531	down	0	0	0
		ENSG00000113742	CPEB4	-199.091	0.670529	0.00285657	0.0348531	up	1	0	0
		ENSG00000118515	SGK1	-199.091	-0.518615	0.00290851	0.0348531	down	0	0	0
		ENSG00000124177	CHD6	-199.091	-0.417909	0.00542264	0.0419892	down	0	0	0
		ENSG00000130024	PHF10	-199.091	-0.203837	0.00940988	0.0575801	down	0	0	0
		ENSG00000134851	TMEM165	-199.091	0.539252	0.00856971	0.054777	up	0	0	0
		ENSG00000135211	TMEM60	-199.091	0.374569	0.00285657	0.0348531	up	0	0	0
		ENSG00000135469	COQ10A	-199.091	-0.343392	0.00319936	0.0348531	down	0	0	0
		ENSG00000135525	MAP7	-199.091	-1.12492	0.00296237	0.0348531	down	0	0	0
		ENSG00000137947	GTF2B	-199.091	0.379335	0.0114263	0.0652751	up	0	0	0
		ENSG00000139644	TMBIM6	-199.091	0.170089	0.00432346	0.0374459	up	0	0	0
		ENSG00000152380	FAM151B	-199.091	0.812799	0.00313663	0.0348531	up	0	0	0
		ENSG00000153250	RBMS1	-199.091	0.331313	0.00271132	0.0348531	up	1	0	0
		ENSG00000158773	USF1	-199.091	0.384313	0.00290851	0.0348531	up	0	0	0
		ENSG00000159871	LYPD5	-199.091	1.51528	0.00307631	0.0348531	up	0	0	0
		ENSG00000162614	NEXN	-199.091	0.736301	0.00516026	0.0407755	up	0	0	0
		ENSG00000164402	SEPT8	-199.091	-0.393652	0.00246105	0.0348531	down	0	0	0
		ENSG00000169635	HIC2	-199.091	-0.260908	0.0024995	0.0348531	down	0	0	0
		ENSG00000170266	GLB1	-199.091	0.230645	0.00516026	0.0407755	up	0	0	0
		ENSG00000171649	ZIK1	-199.091	-0.493778	0.00979396	0.0593274	down	0	0	0
		ENSG00000177479	ARIH2	-199.091	-0.172958	0.00238758	0.0348531	down	0	0	0
		ENSG00000182379	NXPH4	-199.091	-1.20783	0.00290851	0.0348531	down	0	0	0
		ENSG00000183625	CCR3	-199.091	-0.594986	0.00290851	0.0348531	down	0	0	0
		ENSG00000186529	CYP4F3	-199.091	0.508477	0.0242376	0.107975	up	0	0	0
		ENSG00000198898	CAPZA2	-199.091	0.529801	0.00363564	0.0353992	up	1	0	0
		ENSG00000204516	MICB	-199.091	0.415702	0.00695513	0.0479156	up	0	0	0
		ENSG00000206503	HLA-A	-199.091	0.395686	0.0260413	0.113099	up	0	0	0
		ENSG00000233077	LINC01271	-199.091	1.31812	0.00266613	0.0348531	up	0	0	0
		ENSG00000263264	CTB-133G6.1	-199.091	-0.524442	0.00238758	0.0348531	down	0	0	0
		ENSG00000003402	CFLAR	-196.517	0.469638	0.00355484	0.0352278	up	0	0	0
		ENSG00000069399	BCL3	-196.517	0.668562	0.00340357	0.0350678	up	1	0	0
		ENSG00000074935	TUBE1	-196.517	-0.327487	0.00639872	0.0457577	down	0	0	0
		ENSG00000085514	PILRA	-196.517	0.497024	0.00979396	0.0593274	up	1	0	0
		ENSG00000100346	CACNA1I	-196.517	-0.479021	0.0333267	0.133209	down	0	0	0
		ENSG00000102967	DHODH	-196.517	-0.293067	0.00340357	0.0350678	down	0	0	0
		ENSG00000103126	AXIN1	-196.517	-0.177911	0.0114263	0.0652751	down	0	0	0
		ENSG00000105967	TFEC	-196.517	0.781988	0.00820349	0.0531814	up	0	0	0
		ENSG00000106605	BLVRA	-196.517	0.553403	0.015235	0.0777137	up	0	0	0
		ENSG00000115568	ZNF142	-196.517	-0.239227	0.015235	0.0777137	down	0	0	0
		ENSG00000115956	PLEK	-196.517	0.418659	0.0166633	0.0829475	up	0	0	0
		ENSG00000117118	SDHB	-196.517	0.282476	0.00680715	0.0474169	up	0	0	0
		ENSG00000135932	CAB39	-196.517	0.267957	0.0125465	0.0693583	up	1	0	0
		ENSG00000139914	FITM1	-196.517	0.350349	0.0123052	0.0683508	up	0	0	0
		ENSG00000140563	MCTP2	-196.517	0.773787	0.004999	0.0401333	up	1	0	0
		ENSG00000141076	CIRH1A	-196.517	-0.135636	0.00761752	0.0504472	down	0	0	0
		ENSG00000143376	SNX27	-196.517	0.311891	0.00571314	0.0426799	up	0	0	0
		ENSG00000143442	POGZ	-196.517	-0.131345	0.00581702	0.0432413	down	0	0	0
		ENSG00000143622	RIT1	-196.517	0.327557	0.0112258	0.0647938	up	0	0	0
		ENSG00000151693	ASAP2	-196.517	0.969286	0.00340357	0.0350678	up	0	0	0
		ENSG00000157168	NRG1	-196.517	1.30216	0.00827421	0.0535246	up	0	0	0
		ENSG00000162402	USP24	-196.517	-0.284906	0.00313663	0.0348531	down	0	0	0
		ENSG00000166398	KIAA0355	-196.517	-0.427718	0.00253917	0.0348531	down	0	0	0
		ENSG00000167202	TBC1D2B	-196.517	0.331181	0.00444356	0.0378974	up	0	0	0
		ENSG00000167523	SPATA33	-196.517	-0.283242	0.00285657	0.0348531	down	0	0	0
		ENSG00000169884	WNT10B	-196.517	-0.606585	0.000930047	0.0348531	down	0	0	0
		ENSG00000169991	IFFO2	-196.517	-0.504843	0.00253917	0.0348531	down	0	0	0
		ENSG00000171097	CCBL1	-196.517	-0.222612	0.00363564	0.0353992	down	0	0	0
		ENSG00000176076	KCNE1L	-196.517	0.801263	0.00581702	0.0432413	up	0	0	0
		ENSG00000177192	PUS1	-196.517	-0.274559	0.00301826	0.0348531	down	0	0	0
		ENSG00000181638	ZFP41	-196.517	-0.310022	0.00363564	0.0353992	down	0	0	0
		ENSG00000187650	VMAC	-196.517	-0.19334	0.00242376	0.0348531	down	0	0	0
		ENSG00000197601	FAR1	-196.517	0.397433	0.00262243	0.0348531	up	0	0	0
		ENSG00000205084	TMEM231	-196.517	-0.720264	0.00262243	0.0348531	down	0	0	0
		ENSG00000213339	QTRT1	-196.517	-0.343431	0.00275807	0.0348531	down	0	0	0
		ENSG00000256574	OR13A1	-196.517	-0.866546	0.00280646	0.0348531	down	0	0	0
		ENSG00000261211	RP1-80N2.3	-196.517	0.961306	0.041371	0.154684	up	0	0	0
		ENSG00000272659	AP000295.10	-196.517	0.814178	0.00410174	0.0367084	up	0	0	0
		ENSG00000064703	DDX20	-193.942	-0.261707	0.00457051	0.0384143	down	0	0	0
		ENSG00000071575	TRIB2	-193.942	-0.311606	0.00539218	0.0418826	down	0	0	0
		ENSG00000082516	GEMIN5	-193.942	-0.300036	0.0248839	0.109976	down	0	0	0
		ENSG00000085265	FCN1	-193.942	0.556266	0.00615262	0.0444838	up	0	0	0
		ENSG00000085788	DDHD2	-193.942	-0.39922	0.00313663	0.0348531	down	0	0	0
		ENSG00000090905	TNRC6A	-193.942	-0.243218	0.00390166	0.0360981	down	0	0	0
		ENSG00000096063	SRPK1	-193.942	0.728406	0.00390166	0.0360981	up	0	0	0
		ENSG00000105479	CCDC114	-193.942	-0.890367	0.00253917	0.0348531	down	0	0	0
		ENSG00000108187	PBLD	-193.942	0.315783	0.0219564	0.100673	up	0	0	0
		ENSG00000108312	UBTF	-193.942	-0.266703	0.014997	0.077074	down	0	0	0
		ENSG00000114812	VIPR1	-193.942	-0.490047	0.00319936	0.0348531	down	0	0	0
		ENSG00000117322	CR2	-193.942	-0.644588	0.00432346	0.0374459	down	0	0	0
		ENSG00000119689	DLST	-193.942	-0.151885	0.00872553	0.0552335	down	0	0	0
		ENSG00000125354	SEPT6	-193.942	-0.210463	0.0266613	0.11421	down	0	0	0
		ENSG00000125356	NDUFA1	-193.942	0.500369	0.0218138	0.100141	up	0	0	0
		ENSG00000128383	APOBEC3A	-193.942	0.831667	0.0079984	0.0520536	up	0	0	0
		ENSG00000130772	MED18	-193.942	0.16298	0.0441291	0.161624	up	0	0	0
		ENSG00000132300	PTCD3	-193.942	-0.255126	0.00280646	0.0348531	down	0	0	0
		ENSG00000135535	CD164	-193.942	0.275297	0.0141148	0.0744465	up	0	0	0
		ENSG00000138029	HADHB	-193.942	0.193536	0.00307631	0.0348531	up	0	0	0
		ENSG00000139946	PELI2	-193.942	0.339688	0.00922892	0.05717	up	0	0	0
		ENSG00000143119	CD53	-193.942	0.321371	0.0148119	0.0765406	up	1	0	0
		ENSG00000144749	LRIG1	-193.942	-0.411013	0.00253917	0.0348531	down	0	0	0
		ENSG00000145882	PCYOX1L	-193.942	-0.317489	0.0287122	0.11999	down	0	0	0
		ENSG00000149269	PAK1	-193.942	0.324988	0.00410174	0.0367084	up	1	0	0
		ENSG00000152102	FAM168B	-193.942	-0.240184	0.00695513	0.0479156	down	0	0	0
		ENSG00000156738	MS4A1	-193.942	-0.644772	0.00571314	0.0426799	down	0	0	0
		ENSG00000160216	AGPAT3	-193.942	0.324332	0.00969503	0.0588702	up	0	0	0
		ENSG00000160226	C21orf2	-193.942	-0.372621	0.00285657	0.0348531	down	0	0	0
		ENSG00000162777	DENND2D	-193.942	-0.329783	0.00680715	0.0474169	down	0	0	0
		ENSG00000163625	WDFY3	-193.942	0.778251	0.00639872	0.0457577	up	1	0	0
		ENSG00000163932	PRKCD	-193.942	0.526204	0.00266613	0.0348531	up	0	0	0
		ENSG00000164053	ATRIP	-193.942	-0.271556	0.0024995	0.0348531	down	0	0	0
		ENSG00000167536	DHRS13	-193.942	0.82724	0.00761752	0.0504472	up	0	0	0
		ENSG00000169045	HNRNPH1	-193.942	-0.212307	0.00347757	0.0352278	down	0	0	0
		ENSG00000173083	HPSE	-193.942	0.644301	0.024995	0.110143	up	0	0	0
		ENSG00000189319	FAM53B	-193.942	-0.305651	0.00410174	0.0367084	down	0	0	0
		ENSG00000197329	PELI1	-193.942	0.324286	0.00420968	0.0370575	up	0	0	0
		ENSG00000197712	FAM114A1	-193.942	0.484573	0.00262243	0.0348531	up	0	0	0
		ENSG00000198131	ZNF544	-193.942	-0.413367	0.00326465	0.0348531	down	0	0	0
		ENSG00000198756	COLGALT2	-193.942	-1.0792	0.0039992	0.0363746	down	0	0	0
		ENSG00000205413	SAMD9	-193.942	0.624112	0.00285657	0.0348531	up	0	1	0
		ENSG00000213780	GTF2H4	-193.942	-0.190047	0.0261172	0.113363	down	0	0	0
		ENSG00000241945	PWP2	-193.942	-0.298624	0.00280646	0.0348531	down	0	0	0
		ENSG00000267041	ZNF850	-193.942	-0.472112	0.00275807	0.0348531	down	0	0	0
		ENSG00000273344	PAXIP1-AS1	-193.942	-0.443663	0.00340357	0.0350678	down	0	0	0
		ENSG00000005448	WDR54	-191.368	-0.419734	0.00266613	0.0348531	down	0	0	0
		ENSG00000010361	FUZ	-191.368	-0.254772	0.00639872	0.0457577	down	0	0	0
		ENSG00000012124	CD22	-191.368	-0.540041	0.034993	0.137893	down	0	0	0
		ENSG00000043143	JADE2	-191.368	-0.302248	0.00307631	0.0348531	down	0	0	0
		ENSG00000054983	GALC	-191.368	0.323086	0.00290851	0.0348531	up	0	0	0
		ENSG00000068793	NA	-191.368	0.342194	0.00780332	0.0513389	up	0	0	0
		ENSG00000070413	DGCR2	-191.368	0.331361	0.00347757	0.0352278	up	0	0	0
		ENSG00000101363	MANBAL	-191.368	0.233768	0.00592474	0.0436113	up	0	0	0
		ENSG00000114268	PFKFB4	-191.368	0.623368	0.00285657	0.0348531	up	0	0	0
		ENSG00000116711	PLA2G4A	-191.368	0.667399	0.00307631	0.0348531	up	1	0	0
		ENSG00000121797	CCRL2	-191.368	0.734066	0.00307631	0.0348531	up	0	0	0
		ENSG00000124203	ZNF831	-191.368	-0.497282	0.00290851	0.0348531	down	0	0	0
		ENSG00000126067	PSMB2	-191.368	0.213212	0.0079984	0.0520536	up	0	0	0
		ENSG00000137269	LRRC1	-191.368	-0.451552	0.00380876	0.0357439	down	0	0	0
		ENSG00000139641	ESYT1	-191.368	-0.432269	0.00979396	0.0593274	down	0	0	0
		ENSG00000141664	ZCCHC2	-191.368	0.573544	0.00307631	0.0348531	up	0	0	0
		ENSG00000142197	DOPEY2	-191.368	-0.312541	0.0104327	0.0618038	down	0	0	0
		ENSG00000149781	FERMT3	-191.368	0.377279	0.0125465	0.0693583	up	0	0	0
		ENSG00000151503	NCAPD3	-191.368	-0.310234	0.00380876	0.0357439	down	0	0	0
		ENSG00000152439	ZNF773	-191.368	-0.356258	0.00627326	0.0452908	down	0	0	0
		ENSG00000152784	PRDM8	-191.368	-0.264076	0.00627326	0.0452908	down	0	0	0
		ENSG00000158201	ABHD3	-191.368	0.306143	0.00710969	0.0485581	up	0	0	0
		ENSG00000158321	AUTS2	-191.368	-0.51817	0.00290851	0.0348531	down	0	0	0
		ENSG00000162869	PPP1R21	-191.368	0.167677	0.0126959	0.0696723	up	0	0	0
		ENSG00000163067	NA	-191.368	-0.253168	0.00301826	0.0348531	down	0	0	0
		ENSG00000163563	MNDA	-191.368	0.578983	0.00856971	0.054777	up	1	0	0
		ENSG00000164713	BRI3	-191.368	0.603838	0.00307631	0.0348531	up	0	0	0
		ENSG00000165457	FOLR2	-191.368	0.637596	0.00301826	0.0348531	up	0	0	0
		ENSG00000165678	GHITM	-191.368	0.227842	0.0024995	0.0348531	up	0	0	0
		ENSG00000169122	FAM110B	-191.368	0.575459	0.00372019	0.035533	up	0	0	0
		ENSG00000170525	PFKFB3	-191.368	1.0162	0.00319936	0.0348531	up	0	0	0
		ENSG00000179152	TCAIM	-191.368	0.370426	0.00266613	0.0348531	up	0	0	0
		ENSG00000183255	PTTG1IP	-191.368	0.343971	0.00551614	0.0420854	up	1	0	0
		ENSG00000183726	TMEM50A	-191.368	0.208115	0.0157346	0.079802	up	1	0	0
		ENSG00000186532	SMYD4	-191.368	-0.305029	0.00524485	0.0412707	down	0	0	0
		ENSG00000187741	FANCA	-191.368	0.704718	0.00271132	0.0348531	up	0	0	0
		ENSG00000196187	TMEM63A	-191.368	-0.214037	0.00914103	0.0567891	down	0	0	0
		ENSG00000196787	HIST1H2AG	-191.368	0.65566	0.0106645	0.0625861	up	0	0	0
		ENSG00000197362	ZNF786	-191.368	-0.372017	0.00444356	0.0378974	down	0	0	0
		ENSG00000197594	ENPP1	-191.368	-0.901514	0.011705	0.066564	down	0	0	0
		ENSG00000204590	GNL1	-191.368	-0.176638	0.014997	0.077074	down	0	0	0
		ENSG00000204842	ATXN2	-191.368	-0.201058	0.00313663	0.0348531	down	0	0	0
		ENSG00000205937	RNPS1	-191.368	-0.145005	0.0133307	0.0714116	down	0	0	0
		ENSG00000215012	C22orf29	-191.368	-0.251913	0.0114263	0.0652751	down	0	0	0
		ENSG00000245680	ZNF585B	-191.368	-0.412008	0.00168387	0.0348531	down	0	0	0
		ENSG00000259820	AC083843.1	-191.368	-0.234446	0.00158384	0.0348531	down	0	0	0
		ENSG00000261327	RP11-863P13.3	-191.368	-1.17591	0.00969503	0.0588702	down	0	0	0
		ENSG00000261685	RP11-401P9.4	-191.368	0.41264	0.00420968	0.0370575	up	0	0	0
		ENSG00000271109	CTC-523E23.11	-191.368	-0.980667	0.0145425	0.07533	down	0	0	0
		ENSG00000007312	CD79B	-188.793	-0.458052	0.0150913	0.0774794	down	0	0	0
		ENSG00000012660	ELOVL5	-188.793	0.317023	0.00262243	0.0348531	up	0	0	0
		ENSG00000013364	MVP	-188.793	0.461792	0.00355484	0.0352278	up	0	0	0
		ENSG00000034533	ASTE1	-188.793	-0.276985	0.00307631	0.0348531	down	0	0	0
		ENSG00000058799	YIPF1	-188.793	0.50139	0.00571314	0.0426799	up	0	0	0
		ENSG00000067225	PKM	-188.793	0.319987	0.00780332	0.0513389	up	0	0	0
		ENSG00000074621	SLC24A1	-188.793	-0.264305	0.00940988	0.0575801	down	0	0	0
		ENSG00000091129	NRCAM	-188.793	-1.60809	0.00390166	0.0360981	down	0	0	0
		ENSG00000099849	RASSF7	-188.793	-0.292773	0.0106645	0.0625861	down	0	0	0
		ENSG00000100985	MMP9	-188.793	1.2318	0.00551614	0.0420854	up	1	0	0
		ENSG00000103507	BCKDK	-188.793	0.385291	0.00571314	0.0426799	up	0	0	0
		ENSG00000105355	PLIN3	-188.793	0.59788	0.00581702	0.0432413	up	0	0	0
		ENSG00000107263	RAPGEF1	-188.793	-0.222549	0.0166633	0.0829475	down	0	0	0
		ENSG00000114450	GNB4	-188.793	0.661133	0.00313663	0.0348531	up	0	0	0
		ENSG00000115919	KYNU	-188.793	0.540101	0.00652931	0.0464708	up	0	0	0
		ENSG00000118495	PLAGL1	-188.793	0.579011	0.00266613	0.0348531	up	0	0	0
		ENSG00000119953	SMNDC1	-188.793	0.192103	0.00410174	0.0367084	up	0	0	0
		ENSG00000120885	CLU	-188.793	1.29857	0.0079984	0.0520536	up	0	0	0
		ENSG00000124006	OBSL1	-188.793	-0.776694	0.00876537	0.0554624	down	0	0	0
		ENSG00000125734	GPR108	-188.793	0.327802	0.00285657	0.0348531	up	0	0	0
		ENSG00000130052	STARD8	-188.793	0.398212	0.00571314	0.0426799	up	0	0	0
		ENSG00000130714	POMT1	-188.793	-0.299619	0.00372019	0.035533	down	0	0	0
		ENSG00000132589	FLOT2	-188.793	0.683986	0.00148119	0.0348531	up	0	0	0
		ENSG00000133056	PIK3C2B	-188.793	-0.403327	0.00410174	0.0367084	down	0	0	0
		ENSG00000133818	RRAS2	-188.793	-0.317181	0.00841937	0.0539535	down	0	0	0
		ENSG00000134539	KLRD1	-188.793	-0.406466	0.00841937	0.0539535	down	0	0	0
		ENSG00000134970	TMED7	-188.793	0.341813	0.004999	0.0401333	up	0	0	0
		ENSG00000135414	GDF11	-188.793	-0.327715	0.00262243	0.0348531	down	0	0	0
		ENSG00000137193	PIM1	-188.793	0.252683	0.0319936	0.129011	up	0	0	0
		ENSG00000138434	SSFA2	-188.793	0.369356	0.00307631	0.0348531	up	0	0	0
		ENSG00000145780	FEM1C	-188.793	0.344833	0.00592474	0.0436113	up	1	0	0
		ENSG00000146592	CREB5	-188.793	1.02877	0.00326465	0.0348531	up	0	0	0
		ENSG00000147416	ATP6V1B2	-188.793	0.325597	0.0133307	0.0714116	up	1	0	0
		ENSG00000148339	SLC25A25	-188.793	-0.243316	0.0145425	0.07533	down	0	0	0
		ENSG00000163041	H3F3A	-188.793	0.564689	0.00275807	0.0348531	up	0	0	0
		ENSG00000163596	ICA1L	-188.793	-0.491426	0.00307631	0.0348531	down	0	0	0
		ENSG00000165995	CACNB2	-188.793	-0.388864	0.0142829	0.0750698	down	0	0	0
		ENSG00000166527	CLEC4D	-188.793	1.2777	0.00410174	0.0367084	up	1	0	0
		ENSG00000171223	JUNB	-188.793	0.592749	0.0039992	0.0363746	up	0	0	0
		ENSG00000174099	MSRB3	-188.793	0.533462	0.00561291	0.0426292	up	0	0	0
		ENSG00000175792	RUVBL1	-188.793	-0.208622	0.0261766	0.113588	down	0	0	0
		ENSG00000176371	ZSCAN2	-188.793	-0.21813	0.0143255	0.0752151	down	0	0	0
		ENSG00000188886	ASTL	-188.793	-0.736915	0.00340357	0.0350678	down	0	0	0
		ENSG00000197928	ZNF677	-188.793	-0.561067	0.0136143	0.0726981	down	0	0	0
		ENSG00000203814	HIST2H2BF	-188.793	1.30863	0.00581702	0.0432413	up	0	0	0
		ENSG00000204283	FLJ45079	-188.793	-1.2531	0.00680715	0.0474169	down	0	0	0
		ENSG00000206344	HCG27	-188.793	0.550222	0.00516026	0.0407755	up	0	0	0
		ENSG00000226180	RP11-278A23.1	-188.793	-0.463642	0.0274231	0.116775	down	0	0	0
		ENSG00000254427	RP11-430H10.1	-188.793	-1.71717	0.00280646	0.0348531	down	0	0	0
		ENSG00000064932	SBNO2	-186.218	0.744006	0.00301826	0.0348531	up	0	0	0
		ENSG00000065615	CYB5R4	-186.218	0.440625	0.00307631	0.0348531	up	1	0	0
		ENSG00000082512	TRAF5	-186.218	-0.452274	0.00301826	0.0348531	down	0	0	0
		ENSG00000086065	CHMP5	-186.218	0.653706	0.0387019	0.147751	up	0	1	0
		ENSG00000100938	GMPR2	-186.218	0.402982	0.00444356	0.0378974	up	0	0	0
		ENSG00000101294	HM13	-186.218	0.30037	0.0282296	0.118699	up	0	0	0
		ENSG00000103005	USB1	-186.218	0.532077	0.009998	0.0599601	up	0	0	0
		ENSG00000104177	MYEF2	-186.218	-0.440334	0.0457051	0.165265	down	0	0	0
		ENSG00000104626	ERI1	-186.218	0.448831	0.00319936	0.0348531	up	0	0	0
		ENSG00000105136	ZNF419	-186.218	-0.431877	0.00148119	0.0348531	down	0	0	0
		ENSG00000116288	PARK7	-186.218	0.245985	0.0130207	0.0707581	up	0	0	0
		ENSG00000117868	ESYT2	-186.218	-0.318595	0.00864692	0.0548282	down	0	0	0
		ENSG00000120705	ETF1	-186.218	0.143964	0.00355484	0.0352278	up	0	0	0
		ENSG00000123983	ACSL3	-186.218	0.328072	0.00242376	0.0348531	up	0	0	0
		ENSG00000124920	MYRF	-186.218	-0.548536	0.0127974	0.0698224	down	0	0	0
		ENSG00000125826	RBCK1	-186.218	0.462068	0.00280646	0.0348531	up	0	1	0
		ENSG00000134046	MBD2	-186.218	0.203182	0.029994	0.123394	up	0	0	0
		ENSG00000135404	CD63	-186.218	0.636545	0.00347757	0.0352278	up	0	0	0
		ENSG00000139266	MARCH9	-186.218	-0.485514	0.00301826	0.0348531	down	0	0	0
		ENSG00000143384	MCL1	-186.218	0.297143	0.0125465	0.0693583	up	0	0	0
		ENSG00000145911	N4BP3	-186.218	-0.652921	0.00420968	0.0370575	down	0	0	0
		ENSG00000148606	POLR3A	-186.218	-0.2124	0.0165484	0.0825939	down	0	0	0
		ENSG00000149311	ATM	-186.218	-0.36234	0.00186009	0.0348531	down	0	0	0
		ENSG00000157445	CACNA2D3	-186.218	-0.713503	0.0123052	0.0683508	down	0	0	0
		ENSG00000158470	B4GALT5	-186.218	0.769614	0.0110323	0.0640451	up	0	0	0
		ENSG00000165389	SPTSSA	-186.218	0.417106	0.0255949	0.111772	up	0	0	0
		ENSG00000167608	TMC4	-186.218	0.590787	0.0145425	0.07533	up	0	0	0
		ENSG00000169230	PRELID1	-186.218	0.470645	0.00296237	0.0348531	up	0	0	0
		ENSG00000171236	LRG1	-186.218	1.08278	0.00551614	0.0420854	up	1	0	0
		ENSG00000172164	SNTB1	-186.218	0.234206	0.0254726	0.111627	up	0	0	0
		ENSG00000175538	KCNE3	-186.218	0.443006	0.00347757	0.0352278	up	0	0	0
		ENSG00000177628	GBA	-186.218	0.495732	0.00285657	0.0348531	up	0	0	0
		ENSG00000179240	RP11-111M22.2	-186.218	-0.655618	0.00340357	0.0350678	down	0	0	0
		ENSG00000179909	ZNF154	-186.218	-0.859882	0.00571314	0.0426799	down	0	0	0
		ENSG00000185504	C17orf70	-186.218	-0.217166	0.00603653	0.0442395	down	0	0	0
		ENSG00000185591	SP1	-186.218	0.244538	0.0154808	0.0787271	up	0	0	0
		ENSG00000186184	POLR1D	-186.218	0.281688	0.0127974	0.0698224	up	0	0	0
		ENSG00000187808	SOWAHD	-186.218	0.388181	0.00290851	0.0348531	up	0	0	0
		ENSG00000197208	SLC22A4	-186.218	0.947436	0.00333267	0.0348864	up	0	0	0
		ENSG00000204642	HLA-F	-186.218	0.476683	0.00581702	0.0432413	up	0	0	0
		ENSG00000205336	GPR56	-186.218	-0.458814	0.00680715	0.0474169	down	0	0	0
		ENSG00000213903	LTB4R	-186.218	0.456419	0.00380876	0.0357439	up	0	0	0
		ENSG00000235568	NFAM1	-186.218	0.58195	0.00542264	0.0419892	up	0	0	0
		ENSG00000254685	FPGT	-186.218	0.374175	0.00695513	0.0479156	up	0	0	0
		ENSG00000268518	CTD-2545M3.8	-186.218	0.488466	0.019996	0.0940037	up	0	0	0
		ENSG00000059588	TARBP1	-183.644	-0.392296	0.00205087	0.0348531	down	0	0	0
		ENSG00000068654	POLR1A	-183.644	-0.338957	0.00333267	0.0348864	down	0	0	0
		ENSG00000071794	HLTF	-183.644	-0.253183	0.0139103	0.0737033	down	0	0	0
		ENSG00000100095	SEZ6L	-183.644	-1.22178	0.00470494	0.0389568	down	0	0	0
		ENSG00000108961	RANGRF	-183.644	-0.29366	0.0119976	0.0675645	down	0	0	0
		ENSG00000114331	ACAP2	-183.644	0.319033	0.00380876	0.0357439	up	0	0	0
		ENSG00000119729	RHOQ	-183.644	0.222211	0.00372019	0.035533	up	0	0	0
		ENSG00000119977	TCTN3	-183.644	-0.246771	0.00940988	0.0575801	down	0	0	0
		ENSG00000133030	MPRIP	-183.644	-0.353474	0.00551614	0.0420854	down	0	0	0
		ENSG00000133812	SBF2	-183.644	0.569511	0.00280646	0.0348531	up	0	0	0
		ENSG00000138640	FAM13A	-183.644	0.254356	0.019996	0.0940037	up	0	0	0
		ENSG00000142207	URB1	-183.644	-0.361963	0.00285657	0.0348531	down	0	0	0
		ENSG00000150048	CLEC1A	-183.644	0.638505	0.0024995	0.0348531	up	0	0	0
		ENSG00000158423	RIBC1	-183.644	-0.406726	0.024995	0.110143	down	0	0	0
		ENSG00000158869	FCER1G	-183.644	0.750941	0.0177742	0.0866997	up	1	0	0
		ENSG00000162946	DISC1	-183.644	0.608691	0.00551614	0.0420854	up	0	0	0
		ENSG00000164733	CTSB	-183.644	0.451687	0.00271132	0.0348531	up	0	0	0
		ENSG00000171827	ZNF570	-183.644	-0.506562	0.00179739	0.0348531	down	0	0	0
		ENSG00000173200	PARP15	-183.644	-0.424605	0.00470494	0.0389568	down	0	0	0
		ENSG00000178307	TMEM11	-183.644	0.368984	0.00326465	0.0348531	up	0	0	0
		ENSG00000181143	MUC16	-183.644	-1.30146	0.0203596	0.0955636	down	0	0	0
		ENSG00000181392	SYNE4	-183.644	-0.382291	0.00444356	0.0378974	down	0	0	0
		ENSG00000185760	KCNQ5	-183.644	-0.506853	0.0293819	0.121741	down	0	0	0
		ENSG00000187231	SESTD1	-183.644	0.585206	0.00285657	0.0348531	up	0	0	0
		ENSG00000187260	WDR86	-183.644	-0.837077	0.00444356	0.0378974	down	0	0	0
		ENSG00000188549	C15orf52	-183.644	-0.296934	0.00271132	0.0348531	down	0	0	0
		ENSG00000215788	TNFRSF25	-183.644	-0.551519	0.00319936	0.0348531	down	0	0	0
		ENSG00000223547	ZNF844	-183.644	-0.406556	0.0125465	0.0693583	down	0	0	0
		ENSG00000269404	SPIB	-183.644	-0.560414	0.0157346	0.079802	down	0	0	0
		ENSG00000034510	TMSB10	-181.069	0.367248	0.0296237	0.122373	up	0	0	0
		ENSG00000062282	DGAT2	-181.069	0.63342	0.0121495	0.0681901	up	0	0	0
		ENSG00000066933	MYO9A	-181.069	-0.44176	0.00307631	0.0348531	down	0	0	0
		ENSG00000100403	ZC3H7B	-181.069	-0.176418	0.0127974	0.0698224	down	0	0	0
		ENSG00000104312	RIPK2	-181.069	0.295996	0.004999	0.0401333	up	1	0	0
		ENSG00000106351	AGFG2	-181.069	-0.462585	0.00313663	0.0348531	down	0	0	0
		ENSG00000109466	KLHL2	-181.069	0.618966	0.00561291	0.0426292	up	0	0	0
		ENSG00000112195	TREML2	-181.069	0.716777	0.00841937	0.0539535	up	0	0	0
		ENSG00000115526	CHST10	-181.069	-0.370846	0.0079984	0.0520536	down	0	0	0
		ENSG00000118965	WDR35	-181.069	-0.345059	0.0027345	0.0348531	down	0	0	0
		ENSG00000131845	ZNF304	-181.069	-0.431138	0.00444356	0.0378974	down	0	0	0
		ENSG00000134759	ELP2	-181.069	-0.296112	0.00710969	0.0485581	down	0	0	0
		ENSG00000135919	SERPINE2	-181.069	-0.71848	0.0298245	0.123067	down	0	0	0
		ENSG00000136231	IGF2BP3	-181.069	1.49711	0.00372019	0.035533	up	0	0	0
		ENSG00000141505	ASGR1	-181.069	0.658198	0.0326465	0.131293	up	0	0	0
		ENSG00000148200	NR6A1	-181.069	0.470599	0.00420968	0.0370575	up	0	0	0
		ENSG00000148288	GBGT1	-181.069	0.496426	0.00307631	0.0348531	up	0	0	0
		ENSG00000152795	HNRNPDL	-181.069	-0.215247	0.00510536	0.0407755	down	0	0	0
		ENSG00000154309	DISP1	-181.069	-0.467731	0.00333267	0.0348864	down	0	0	0
		ENSG00000159618	GPR114	-181.069	-0.287336	0.0154808	0.0787271	down	0	0	0
		ENSG00000163702	IL17RC	-181.069	0.59427	0.0106645	0.0625861	up	0	0	0
		ENSG00000169313	P2RY12	-181.069	1.01092	0.00319936	0.0348531	up	0	0	0
		ENSG00000170545	SMAGP	-181.069	-0.253187	0.02341	0.105348	down	0	0	0
		ENSG00000176105	YES1	-181.069	-0.483013	0.00319936	0.0348531	down	0	0	0
		ENSG00000177465	ACOT4	-181.069	-0.761338	0.00313663	0.0348531	down	0	0	0
		ENSG00000178814	OPLAH	-181.069	1.0678	0.00372019	0.035533	up	1	0	0
		ENSG00000181007	ZFP82	-181.069	-0.485764	0.00271132	0.0348531	down	0	0	0
		ENSG00000187147	RNF220	-181.069	-0.15852	0.00979396	0.0593274	down	0	0	0
		ENSG00000187990	NA	-181.069	0.933087	0.0114263	0.0652751	up	0	0	0
		ENSG00000188021	UBQLN2	-181.069	0.259536	0.0119976	0.0675645	up	1	0	0
		ENSG00000188322	SBK1	-181.069	-0.43878	0.00372019	0.035533	down	0	0	0
		ENSG00000189238	LINC00943	-181.069	-0.866704	0.00603653	0.0442395	down	0	0	0
		ENSG00000197385	ZNF860	-181.069	-0.811538	0.0112258	0.0647938	down	0	0	0
		ENSG00000204386	NEU1	-181.069	0.423465	0.00266613	0.0348531	up	1	0	0
		ENSG00000204946	ZNF783	-181.069	-0.316704	0.00290851	0.0348531	down	0	0	0
		ENSG00000221988	PPT2	-181.069	-0.30978	0.00727127	0.0490607	down	0	0	0
		ENSG00000242259	C22orf39	-181.069	-0.135315	0.00313663	0.0348531	down	0	0	0
		ENSG00000251369	ZNF550	-181.069	-0.395015	0.00607473	0.0444762	down	0	0	0
		ENSG00000025039	RRAGD	-178.495	0.526018	0.011705	0.066564	up	0	0	0
		ENSG00000083814	ZNF671	-178.495	-0.30823	0.00774039	0.0511709	down	0	0	0
		ENSG00000090006	LTBP4	-178.495	-0.461933	0.0109069	0.0637599	down	0	0	0
		ENSG00000091164	TXNL1	-178.495	0.17685	0.0133307	0.0714116	up	0	0	0
		ENSG00000100364	KIAA0930	-178.495	0.489538	0.0104327	0.0618038	up	0	0	0
		ENSG00000103313	MEFV	-178.495	0.537961	0.00275807	0.0348531	up	0	0	0
		ENSG00000104218	CSPP1	-178.495	-0.251176	0.0210484	0.0979419	down	0	0	0
		ENSG00000105402	NAPA	-178.495	0.493161	0.00285657	0.0348531	up	0	0	0
		ENSG00000107742	SPOCK2	-178.495	-0.574131	0.00813397	0.0528901	down	0	0	0
		ENSG00000107745	MICU1	-178.495	0.406018	0.0139103	0.0737033	up	0	0	0
		ENSG00000110080	ST3GAL4	-178.495	0.903979	0.009998	0.0599601	up	0	0	0
		ENSG00000112149	CD83	-178.495	-0.457608	0.00571314	0.0426799	down	0	0	0
		ENSG00000112335	SNX3	-178.495	0.45741	0.00856971	0.054777	up	0	0	0
		ENSG00000118922	KLF12	-178.495	-0.526131	0.00296237	0.0348531	down	0	0	0
		ENSG00000123405	NFE2	-178.495	0.782346	0.00175789	0.0348531	up	1	0	0
		ENSG00000124491	F13A1	-178.495	0.946478	0.0177742	0.0866997	up	0	0	0
		ENSG00000133943	C14orf159	-178.495	0.37159	0.00326465	0.0348531	up	0	0	0
		ENSG00000135506	OS9	-178.495	0.397092	0.00727127	0.0490607	up	1	0	0
		ENSG00000137393	RNF144B	-178.495	0.364173	0.00340357	0.0350678	up	0	0	0
		ENSG00000137700	SLC37A4	-178.495	-0.19212	0.0239952	0.107181	down	0	0	0
		ENSG00000141720	NA	-178.495	-0.212392	0.00390166	0.0360981	down	0	0	0
		ENSG00000145041	VPRBP	-178.495	-0.352272	0.00615262	0.0444838	down	0	0	0
		ENSG00000153560	UBP1	-178.495	-0.163064	0.00190438	0.0348531	down	0	0	0
		ENSG00000158792	SPATA2L	-178.495	0.499065	0.00380876	0.0357439	up	0	0	0
		ENSG00000159348	CYB5R1	-178.495	0.263294	0.00120277	0.0348531	up	0	0	0
		ENSG00000159720	ATP6V0D1	-178.495	0.412146	0.00228526	0.0348531	up	0	0	0
		ENSG00000163221	S100A12	-178.495	1.16812	0.0216906	0.100003	up	1	0	0
		ENSG00000165181	C9orf84	-178.495	0.932749	0.00319936	0.0348531	up	0	0	0
		ENSG00000169598	DFFB	-178.495	-0.243036	0.00457051	0.0384143	down	0	0	0
		ENSG00000172663	TMEM134	-178.495	-0.251771	0.0279944	0.118337	down	0	0	0
		ENSG00000173821	RNF213	-178.495	0.650962	0.00347757	0.0352278	up	0	0	0
		ENSG00000173825	TIGD3	-178.495	-0.717057	0.00333267	0.0348864	down	0	0	0
		ENSG00000176915	ANKLE2	-178.495	-0.120936	0.00695513	0.0479156	down	0	0	0
		ENSG00000188971	RP11-427H3.3	-178.495	-0.352014	0.00326465	0.0348531	down	0	0	0
		ENSG00000189134	NKAPL	-178.495	0.748221	0.0290851	0.120711	up	0	0	0
		ENSG00000197102	DYNC1H1	-178.495	-0.257804	0.039992	0.150613	down	0	0	0
		ENSG00000206561	COLQ	-178.495	-0.378516	0.004999	0.0401333	down	0	0	0
		ENSG00000213719	CLIC1	-178.495	0.609402	0.00390166	0.0360981	up	0	0	0
		ENSG00000214212	C19orf38	-178.495	0.649726	0.00313663	0.0348531	up	0	0	0
		ENSG00000224383	PRR29	-178.495	-0.286624	0.0133307	0.0714116	down	0	0	0
		ENSG00000228804	RP11-211G3.3	-178.495	1.17668	0.00727127	0.0490607	up	0	0	0
		ENSG00000264868	CTB-167B5.2	-178.495	0.788016	0.0119976	0.0675645	up	0	0	0
		ENSG00000267673	FDX1L	-178.495	-0.18913	0.0228526	0.103025	down	0	0	0
		ENSG00000005469	CROT	-175.92	-0.342198	0.00780332	0.0513389	down	0	0	0
		ENSG00000053918	KCNQ1	-175.92	0.260084	0.00470494	0.0389568	up	0	0	0
		ENSG00000058804	NDC1	-175.92	-0.26911	0.0260413	0.113099	down	0	0	0
		ENSG00000059728	MXD1	-175.92	0.627196	0.00355484	0.0352278	up	0	0	0
		ENSG00000078237	C12orf5	-175.92	0.312226	0.00470494	0.0389568	up	0	0	0
		ENSG00000086102	NFX1	-175.92	-0.201574	0.00307631	0.0348531	down	0	0	0
		ENSG00000094916	CBX5	-175.92	-0.277052	0.00841937	0.0539535	down	0	0	0
		ENSG00000100099	HPS4	-175.92	-0.256732	0.023825	0.106769	down	0	0	0
		ENSG00000105711	SCN1B	-175.92	0.897438	0.0102107	0.0609929	up	0	0	0
		ENSG00000107968	MAP3K8	-175.92	0.259238	0.0177742	0.0866997	up	1	0	0
		ENSG00000108950	FAM20A	-175.92	2.36927	0.00372019	0.035533	up	0	0	0
		ENSG00000111077	TENC1	-175.92	-0.56447	0.0133307	0.0714116	down	0	0	0
		ENSG00000113648	H2AFY	-175.92	0.226215	0.00761752	0.0504472	up	0	0	0
		ENSG00000116473	RAP1A	-175.92	0.235871	0.004999	0.0401333	up	0	0	0
		ENSG00000124201	ZNFX1	-175.92	0.429549	0.0159968	0.0804006	up	0	1	0
		ENSG00000125505	MBOAT7	-175.92	0.45911	0.00648519	0.046354	up	0	0	0
		ENSG00000129226	CD68	-175.92	0.399814	0.0127974	0.0698224	up	0	0	0
		ENSG00000132394	EEFSEC	-175.92	-0.241156	0.019996	0.0940037	down	0	0	0
		ENSG00000132780	NASP	-175.92	0.231621	0.0168387	0.0833246	up	0	0	0
		ENSG00000134802	SLC43A3	-175.92	0.268706	0.00319936	0.0348531	up	0	0	0
		ENSG00000135372	NAT10	-175.92	-0.368753	0.0239952	0.107181	down	0	0	0
		ENSG00000140455	USP3	-175.92	0.273745	0.00627326	0.0452908	up	1	0	0
		ENSG00000141293	SKAP1	-175.92	-0.38666	0.00290851	0.0348531	down	0	0	0
		ENSG00000143258	USP21	-175.92	-0.173161	0.0479904	0.171104	down	0	0	0
		ENSG00000148840	PPRC1	-175.92	-0.294966	0.0218138	0.100141	down	0	0	0
		ENSG00000153944	MSI2	-175.92	-0.258675	0.0123052	0.0683508	down	0	0	0
		ENSG00000160323	ADAMTS13	-175.92	-0.456636	0.00275807	0.0348531	down	0	0	0
		ENSG00000161381	PLXDC1	-175.92	-0.580765	0.0103205	0.0614536	down	0	0	0
		ENSG00000162543	UBXN10	-175.92	-0.407809	0.0148807	0.0767649	down	0	0	0
		ENSG00000162676	GFI1	-175.92	-0.29832	0.0260413	0.113099	down	0	0	0
		ENSG00000163026	C2orf44	-175.92	-0.326814	0.00313663	0.0348531	down	0	0	0
		ENSG00000163220	S100A9	-175.92	1.01639	0.00380876	0.0357439	up	0	0	0
		ENSG00000163687	DNASE1L3	-175.92	-0.887506	0.00290851	0.0348531	down	0	0	0
		ENSG00000166402	TUB	-175.92	-0.625052	0.00301826	0.0348531	down	0	0	0
		ENSG00000167779	IGFBP6	-175.92	-0.936474	0.0387019	0.147751	down	0	0	0
		ENSG00000170837	GPR27	-175.92	0.703971	0.00173878	0.0348531	up	0	0	0
		ENSG00000172936	MYD88	-175.92	0.510413	0.00376395	0.0357439	up	1	0	0
		ENSG00000177426	TGIF1	-175.92	-0.228081	0.0114263	0.0652751	down	0	0	0
		ENSG00000188042	ARL4C	-175.92	-0.366774	0.00280646	0.0348531	down	0	0	0
		ENSG00000204116	CHIC1	-175.92	-0.370027	0.00914103	0.0567891	down	0	0	0
		ENSG00000215784	FAM72D	-175.92	0.919524	0.00313663	0.0348531	up	0	0	0
		ENSG00000253522	MIR146A	-175.92	-0.536572	0.00652931	0.0464708	down	0	0	0
		ENSG00000028116	VRK2	-173.346	0.535179	0.00307631	0.0348531	up	0	0	0
		ENSG00000048392	RRM2B	-173.346	0.291237	0.009998	0.0599601	up	0	0	0
		ENSG00000065675	PRKCQ	-173.346	-0.428932	0.00296237	0.0348531	down	0	0	0
		ENSG00000072858	SIDT1	-173.346	-0.320539	0.0125465	0.0693583	down	0	0	0
		ENSG00000084234	APLP2	-173.346	0.283634	0.0195083	0.0926952	up	0	0	0
		ENSG00000092036	HAUS4	-173.346	0.724606	0.00410174	0.0367084	up	0	0	0
		ENSG00000102606	ARHGEF7	-173.346	-0.195833	0.0156066	0.0792333	down	0	0	0
		ENSG00000102977	ACD	-173.346	-0.237405	0.0449033	0.163505	down	0	0	0
		ENSG00000108559	NUP88	-173.346	-0.208401	0.00420968	0.0370575	down	0	0	0
		ENSG00000110851	PRDM4	-173.346	-0.187163	0.00551614	0.0420854	down	0	0	0
		ENSG00000112787	FBRSL1	-173.346	-0.248452	0.00603653	0.0442395	down	0	0	0
		ENSG00000113384	GOLPH3	-173.346	0.133393	0.0166633	0.0829475	up	0	0	0
		ENSG00000113649	TCERG1	-173.346	-0.232647	0.00326465	0.0348531	down	0	0	0
		ENSG00000122507	BBS9	-173.346	-0.293772	0.00744037	0.0499554	down	0	0	0
		ENSG00000123636	BAZ2B	-173.346	0.441723	0.00457051	0.0384143	up	0	0	0
		ENSG00000124788	ATXN1	-173.346	0.350673	0.019996	0.0940037	up	0	0	0
		ENSG00000125846	ZNF133	-173.346	-0.140739	0.0288664	0.120534	down	0	0	0
		ENSG00000129680	MAP7D3	-173.346	-0.253293	0.00969503	0.0588702	down	0	0	0
		ENSG00000130589	HELZ2	-173.346	0.666381	0.00444356	0.0378974	up	0	0	0
		ENSG00000131238	PPT1	-173.346	0.404669	0.012465	0.0692129	up	0	0	0
		ENSG00000132680	KIAA0907	-173.346	-0.137317	0.0019996	0.0348531	down	0	0	0
		ENSG00000132879	FBXO44	-173.346	-0.175376	0.0201218	0.0945654	down	0	0	0
		ENSG00000135365	PHF21A	-173.346	0.520533	0.0168387	0.0833246	up	0	0	0
		ENSG00000135423	GLS2	-173.346	-0.812232	0.00347757	0.0352278	down	0	0	0
		ENSG00000136161	RCBTB2	-173.346	0.486643	0.0039992	0.0363746	up	0	0	0
		ENSG00000137575	SDCBP	-173.346	0.493329	0.0164673	0.0824076	up	0	0	0
		ENSG00000139890	REM2	-173.346	0.539722	0.009998	0.0599601	up	0	0	0
		ENSG00000141556	TBCD	-173.346	-0.267296	0.0391033	0.148717	down	0	0	0
		ENSG00000141837	CACNA1A	-173.346	0.538517	0.0039992	0.0363746	up	0	0	0
		ENSG00000142173	COL6A2	-173.346	-0.579018	0.0168387	0.0833246	down	0	0	0
		ENSG00000145220	LYAR	-173.346	-0.24253	0.00432346	0.0374459	down	0	0	0
		ENSG00000156475	PPP2R2B	-173.346	-0.487109	0.00484752	0.0394857	down	0	0	0
		ENSG00000166889	PATL1	-173.346	0.323896	0.00507835	0.0407052	up	0	0	0
		ENSG00000167851	CD300A	-173.346	0.582874	0.00285657	0.0348531	up	0	0	0
		ENSG00000173626	TRAPPC3L	-173.346	1.06283	0.00940988	0.0575801	up	0	0	0
		ENSG00000174373	RALGAPA1	-173.346	-0.372428	0.014997	0.077074	down	0	0	0
		ENSG00000175054	ATR	-173.346	-0.227573	0.00107361	0.0348531	down	0	0	0
		ENSG00000177548	RABEP2	-173.346	-0.264173	0.00285657	0.0348531	down	0	0	0
		ENSG00000177885	GRB2	-173.346	0.320625	0.0120406	0.067756	up	1	0	0
		ENSG00000180628	PCGF5	-173.346	0.336866	0.00420968	0.0370575	up	0	0	0
		ENSG00000187446	CHP1	-173.346	0.232923	0.032814	0.131614	up	0	0	0
		ENSG00000196967	ZNF585A	-173.346	-0.292068	0.00372019	0.035533	down	0	0	0
		ENSG00000198700	IPO9	-173.346	-0.205778	0.00301826	0.0348531	down	0	0	0
		ENSG00000198843	SELT	-173.346	0.348727	0.040922	0.153539	up	1	0	0
		ENSG00000203993	C9orf37	-173.346	-0.23266	0.00340357	0.0350678	down	0	0	0
		ENSG00000213588	ZBTB9	-173.346	-0.338584	0.0123052	0.0683508	down	0	0	0
		ENSG00000213760	ATP6V1G2	-173.346	-0.273909	0.00969503	0.0588702	down	0	0	0
		ENSG00000242616	GNG10	-173.346	0.713465	0.00363564	0.0353992	up	0	0	0
		ENSG00000246898	LINC00920	-173.346	-0.755915	0.00340357	0.0350678	down	0	0	0
		ENSG00000254667	AP000783.1	-173.346	0.828564	0.00639872	0.0457577	up	0	0	0
		ENSG00000268816	NA	-173.346	0.494902	0.0486859	0.172643	up	0	0	0
		ENSG00000005020	SKAP2	-170.771	0.412646	0.00603653	0.0442395	up	0	0	0
		ENSG00000006432	MAP3K9	-170.771	-0.443288	0.0154808	0.0787271	down	0	0	0
		ENSG00000058056	USP13	-170.771	-0.397146	0.0079984	0.0520536	down	0	0	0
		ENSG00000065802	ASB1	-170.771	-0.223087	0.00744037	0.0499554	down	0	0	0
		ENSG00000067365	METTL22	-170.771	0.334118	0.00639872	0.0457577	up	0	0	0
		ENSG00000078804	TP53INP2	-170.771	-0.57975	0.00761752	0.0504472	down	0	0	0
		ENSG00000099985	OSM	-170.771	1.13509	0.00319936	0.0348531	up	1	0	0
		ENSG00000100505	TRIM9	-170.771	0.948954	0.0110323	0.0640451	up	0	0	0
		ENSG00000101558	VAPA	-170.771	0.420166	0.00307631	0.0348531	up	0	0	0
		ENSG00000103196	CRISPLD2	-170.771	0.667419	0.00340357	0.0350678	up	0	0	0
		ENSG00000104856	RELB	-170.771	0.461554	0.00666533	0.0468847	up	0	0	0
		ENSG00000105289	TJP3	-170.771	-0.694959	0.00841937	0.0539535	down	0	0	0
		ENSG00000105383	CD33	-170.771	0.366635	0.00666533	0.0468847	up	0	0	0
		ENSG00000105835	NAMPT	-170.771	0.898742	0.00571314	0.0426799	up	0	0	0
		ENSG00000112486	CCR6	-170.771	-0.60119	0.00333267	0.0348864	down	0	0	0
		ENSG00000113838	TBCCD1	-170.771	-0.225562	0.00727127	0.0490607	down	0	0	0
		ENSG00000120910	PPP3CC	-170.771	-0.270766	0.0252581	0.110946	down	0	0	0
		ENSG00000125520	SLC2A4RG	-170.771	-0.387382	0.00253917	0.0348531	down	0	0	0
		ENSG00000130844	ZNF331	-170.771	-0.458549	0.00163233	0.0348531	down	0	0	0
		ENSG00000131979	GCH1	-170.771	0.546705	0.0110323	0.0640451	up	0	0	0
		ENSG00000133131	MORC4	-170.771	-0.427699	0.015235	0.0777137	down	0	0	0
		ENSG00000135766	EGLN1	-170.771	0.509958	0.00864692	0.0548282	up	0	0	0
		ENSG00000136040	PLXNC1	-170.771	0.573643	0.0173878	0.0855915	up	0	0	0
		ENSG00000140543	DET1	-170.771	-0.24099	0.00940988	0.0575801	down	0	0	0
		ENSG00000142961	MOB3C	-170.771	0.395253	0.00780332	0.0513389	up	0	0	0
		ENSG00000144218	AFF3	-170.771	-0.643568	0.0123052	0.0683508	down	0	0	0
		ENSG00000153064	BANK1	-170.771	-0.555293	0.00457051	0.0384143	down	0	0	0
		ENSG00000155097	ATP6V1C1	-170.771	0.388933	0.0213291	0.0986682	up	1	0	0
		ENSG00000158859	ADAMTS4	-170.771	-0.810358	0.00290851	0.0348531	down	0	0	0
		ENSG00000163629	PTPN13	-170.771	-0.736914	0.014997	0.077074	down	0	0	0
		ENSG00000164114	MAP9	-170.771	-0.539255	0.0039992	0.0363746	down	0	0	0
		ENSG00000164124	TMEM144	-170.771	0.865562	0.00457051	0.0384143	up	0	0	0
		ENSG00000165795	NDRG2	-170.771	-0.574981	0.0110323	0.0640451	down	0	0	0
		ENSG00000168795	ZBTB5	-170.771	-0.299061	0.0120731	0.0678118	down	0	0	0
		ENSG00000168894	RNF181	-170.771	0.424252	0.00516026	0.0407755	up	0	0	0
		ENSG00000168906	MAT2A	-170.771	-0.167735	0.0228526	0.103025	down	0	0	0
		ENSG00000170439	METTL7B	-170.771	2.60753	0.00355484	0.0352278	up	0	0	0
		ENSG00000171817	ZNF540	-170.771	-0.474027	0.00551614	0.0420854	down	0	0	0
		ENSG00000173110	HSPA6	-170.771	0.791247	0.00347757	0.0352278	up	1	0	0
		ENSG00000184640	SEPT9	-170.771	-0.262959	0.0195879	0.0929269	down	0	0	0
		ENSG00000185947	ZNF267	-170.771	0.536464	0.00856971	0.054777	up	0	0	0
		ENSG00000196367	TRRAP	-170.771	-0.270563	0.0319936	0.129011	down	0	0	0
		ENSG00000197301	RP11-366L20.2	-170.771	1.19474	0.00864692	0.0548282	up	0	0	0
		ENSG00000197603	C5orf42	-170.771	-0.326457	0.00253917	0.0348531	down	0	0	0
		ENSG00000197808	ZNF461	-170.771	-0.576924	0.00410174	0.0367084	down	0	0	0
		ENSG00000198736	MSRB1	-170.771	0.805525	0.00432346	0.0374459	up	0	0	0
		ENSG00000198785	GRIN3A	-170.771	0.841883	0.00326465	0.0348531	up	0	0	0
		ENSG00000198934	MAGEE1	-170.771	-0.555313	0.00280646	0.0348531	down	0	0	0
		ENSG00000225485	NA	-170.771	0.763733	0.00571314	0.0426799	up	0	0	0
		ENSG00000268965	NA	-170.771	1.34463	0.00319936	0.0348531	up	0	0	0
		ENSG00000040199	PHLPP2	-168.196	-0.357832	0.00319936	0.0348531	down	0	0	0
		ENSG00000060491	OGFR	-168.196	0.433083	0.0145425	0.07533	up	0	0	0
		ENSG00000062716	VMP1	-168.196	0.4044	0.0444356	0.162233	up	0	0	0
		ENSG00000066084	DIP2B	-168.196	0.317301	0.00652931	0.0464708	up	0	0	0
		ENSG00000071205	ARHGAP10	-168.196	-0.332153	0.00301826	0.0348531	down	0	0	0
		ENSG00000078043	PIAS2	-168.196	-0.293773	0.00355484	0.0352278	down	0	0	0
		ENSG00000084073	ZMPSTE24	-168.196	0.214197	0.0285657	0.119677	up	1	0	0
		ENSG00000090432	MUL1	-168.196	0.156758	0.0228526	0.103025	up	0	0	0
		ENSG00000094880	CDC23	-168.196	-0.208705	0.00551614	0.0420854	down	0	0	0
		ENSG00000101493	ZNF516	-168.196	0.351363	0.0156831	0.0795948	up	0	0	0
		ENSG00000102144	PGK1	-168.196	0.341907	0.00516026	0.0407755	up	1	0	0
		ENSG00000103415	HMOX2	-168.196	-0.230011	0.00561291	0.0426292	down	0	0	0
		ENSG00000105088	OLFM2	-168.196	-0.450246	0.00571314	0.0426799	down	0	0	0
		ENSG00000110921	MVK	-168.196	-0.243987	0.0193901	0.0922207	down	0	0	0
		ENSG00000114423	CBLB	-168.196	-0.408837	0.00410174	0.0367084	down	0	0	0
		ENSG00000114854	TNNC1	-168.196	-0.987032	0.00319936	0.0348531	down	0	0	0
		ENSG00000118162	KPTN	-168.196	0.58136	0.00340357	0.0350678	up	0	0	0
		ENSG00000121064	SCPEP1	-168.196	0.387888	0.00301826	0.0348531	up	0	0	0
		ENSG00000124103	FAM209A	-168.196	0.394806	0.0287942	0.120266	up	0	0	0
		ENSG00000124160	NCOA5	-168.196	-0.19819	0.00959808	0.0586125	down	0	0	0
		ENSG00000126773	PCNXL4	-168.196	-0.242892	0.0468593	0.168303	down	0	0	0
		ENSG00000128594	LRRC4	-168.196	0.698454	0.00363564	0.0353992	up	0	0	0
		ENSG00000129167	TPH1	-168.196	-0.750367	0.0188198	0.0903073	down	0	0	0
		ENSG00000136758	YME1L1	-168.196	0.103648	0.00571314	0.0426799	up	0	0	0
		ENSG00000139178	C1RL	-168.196	0.608163	0.00363564	0.0353992	up	0	0	0
		ENSG00000143365	RORC	-168.196	-0.570712	0.0345877	0.136797	down	0	0	0
		ENSG00000146433	TMEM181	-168.196	-0.242396	0.014997	0.077074	down	0	0	0
		ENSG00000149923	PPP4C	-168.196	0.300514	0.0179556	0.0875561	up	0	0	0
		ENSG00000152061	RABGAP1L	-168.196	-0.28423	0.00340357	0.0350678	down	0	0	0
		ENSG00000155099	TMEM55A	-168.196	0.39141	0.00333267	0.0348864	up	0	0	0
		ENSG00000157796	WDR19	-168.196	-0.32159	0.00290851	0.0348531	down	0	0	0
		ENSG00000158517	NCF1	-168.196	0.588171	0.00551614	0.0420854	up	1	0	0
		ENSG00000160410	SHKBP1	-168.196	0.55829	0.00380876	0.0357439	up	0	0	0
		ENSG00000160803	UBQLN4	-168.196	-0.195239	0.0389111	0.148286	down	0	0	0
		ENSG00000161955	TNFSF13	-168.196	0.471979	0.0156066	0.0792333	up	1	0	0
		ENSG00000164463	CREBRF	-168.196	0.354726	0.00313663	0.0348531	up	0	0	0
		ENSG00000165490	DDIAS	-168.196	0.669577	0.00307631	0.0348531	up	0	0	0
		ENSG00000165688	PMPCA	-168.196	-0.159931	0.0159968	0.0804006	down	0	0	0
		ENSG00000167967	E4F1	-168.196	-0.191727	0.00275807	0.0348531	down	0	0	0
		ENSG00000173890	GPR160	-168.196	0.485172	0.00533227	0.0414386	up	0	0	0
		ENSG00000175920	DOK7	-168.196	-0.623014	0.0074985	0.0503232	down	0	0	0
		ENSG00000180182	MED14	-168.196	-0.209152	0.00940988	0.0575801	down	0	0	0
		ENSG00000182372	CLN8	-168.196	-0.194482	0.00307631	0.0348531	down	0	0	0
		ENSG00000183647	ZNF530	-168.196	-0.437322	0.00188198	0.0348531	down	0	0	0
		ENSG00000186354	C9orf47	-168.196	0.970431	0.0039992	0.0363746	up	0	0	0
		ENSG00000187838	TMEM256-PLSCR3	-168.196	-0.252223	0.015235	0.0777137	down	0	0	0
		ENSG00000188282	RUFY4	-168.196	0.968673	0.0246105	0.108863	up	0	0	0
		ENSG00000196409	NA	-168.196	-0.509406	0.00313663	0.0348531	down	0	0	0
[truncated: 1,144 more rows]
