# Supplementary material for: Sequential inflammatory processes define human progression from M. tuberculosis infection to tuberculosis disease
Source: PLoS Pathog. 2017 Nov 16;13(11):e1006687. doi: 10.1371/journal.ppat.1006687 (PMC5689825; doi:10.1371/journal.ppat.1006687)
Supplement: S3 Table — 3 modules sets, Chaussabel, BTM and MSIGDB modules, were considered in this analysis. (XLSX) [file ppat.1006687.s007.xlsx]

## Sheet: Table S3
		Table S3: List of gene modules enriched in genes with significant splines. 3 modules sets, Chaussabel, BTM and MSIGDB modules, were considered in this analysis.
		deviation_day_lowerCI: 99% lower confidence interval obtained by boot strapping the deviation day of the genes involved in the module
		deviation_day: obtained by using the deviation day of the genes involved in that module
		deviation_day_upperCI: 99% upper confidence interval obtained by boot strapping the deviation day of the genes involved in the module
				Gene Enrichment Analysis
		cluster	cluster.num	geneset	geneset.num	clusterInGeneset.num	pval	fdr	deviation_day_lowerCI	deviation_day	deviation_day_upperCI	genes	module
		up_regulated	1447	M1.2_Interferon Response	24	18	1.11223e-13	4.58796e-13	-365.15	-288.568	-229.986	IFI44L,MX1,CXCL10,OAS1,IFITM3,OAS3,HERC5,IFI44,RTP4,XAF1,IFIT1,LAMP3,TRIM6,RSAD2,EPSTI1,IFIT3,SERPING1,BATF2	Chaussabel
		up_regulated	1447	M3.2_Myeloid Lineage	107	84	1.66815e-62	5.5049e-61	-199.091	-185.471	-170.771	PROK2,CDA,FAM129A,GLT1D1,GPR97,ALOX5,FLOT1,TRIB1,FUT7,TGFA,HCK,ITGAM,PYGL,PHC2,PGD,TLR6,SERPINA1,SLC2A3,NFIL3,CSF3R,ROPN1L,CD55,F5,CCPG1,CEBPB,NCF4,QPCT,SIRPA,AQP9,CKAP4,ZNF467,GPR160,TRIM9,CRISPLD2,PLXNC1,GNG10,S100A9,ST3GAL4,DGAT2,KLHL2,CD63,B4GALT5,SLC22A4,LTB4R,FLOT2,CREB5,PFKFB3,SRPK1,DHRS13,MKNK1,LIN7A,CYP4F3,FCGR2A,BCL6,STX3,RAB31,MME,SEMA4A,SIGLEC5,STEAP4,DYSF,ZNF438,GCA,EXOC6,MEGF9,ACSL1…	Chaussabel
		up_regulated	1447	M3.4_Interferon Response	47	38	1.02405e-29	8.44839e-29	-393.471	-313.641	-263.455	PARP10,MOV10,TIMM10,ZBP1,WARS,IFITM1,ATF3,SOCS1,SAMD9L,IFI35,PML,STAT2,EIF2AK2,FBXO6,IRF7,DDX58,SEPT4,IFIT5,SCO2,PLSCR1,LAP3,TRIM22,TNFAIP6,IFIT2,PARP14,IFIH1,GBP3,GBP4,APOL6,UBE2L6,AIM2,STAT1,GBP5,GBP1,PARP9,TNFSF10,CEACAM1,GBP6	Chaussabel
		up_regulated	1447	M4.2_Inflammation	39	28	9.49199e-20	5.22059e-19	-219.688	-196.568	-179.782	PGLYRP1,SAMSN1,IL18R1,SERPINA1,FKBP5,IL18RAP,CR1,OSM,S100A12,OPLAH,LRG1,MMP9,CLEC4D,WDFY3,MCTP2,FCAR,GPR141,BMX,TLR5,SOCS3,VNN2,SLPI,LIMK2,ANXA3,LMNB1,MAPK14,CASP5,KREMEN1	Chaussabel
		up_regulated	1447	M4.6_Myeloid Lineage	99	71	3.24457e-48	3.56903e-47	-235.135	-212.96	-196.517	DNTTIP1,APH1B,NT5C2,ATG7,THOC5,STK17B,GNG5,PIM3,ENTPD1,STX10,LYN,CHIC2,DIP2B,CKLF,PHF21A,MYD88,MEFV,ATP6V0D1,CLIC1,SBNO2,GMPR2,MVP,YIPF1,SSFA2,BRI3,PRKCD,CFLAR,SNX27,RIT1,ZFP36,FCGR2A,LAMP2,SLCO3A1,RAB24,IFNGR1,SLC25A44,IFNGR2,SAT1,PDK3,USP15,NCSTN,IRF2,IL10RB,STAT3,LAT2,C16orf72,LYRM1,ATF6,SELL,SQRDL,RNF13,GRN,RALB,P2RY13,LRRK2,CHSY1,HTATIP2,FBXL5,VAMP3,RNASEL,IFNAR1,RHOT1,ZCCHC6,MSRB2,ETV6,SNX1…	Chaussabel
		up_regulated	1447	M4.13_Myeloid Lineage	65	30	1.47835e-13	5.42062e-13	-197.804	-175.647	-156.611	DENND3,PTEN,LPPR2,SPI1,ZDHHC18,XPO6,NUMB,TLR6,GAB2,SIRPD,NCF4,C1RL,LRP10,SKAP2,SDCBP,MXD1,RRAGD,TREML2,PFKFB4,PELI1,CD58,LAMP2,FPR1,TNFRSF1A,IL1B,CTBS,SIRPB1,P2RY13,IL13RA1,HLX	Chaussabel
		up_regulated	1447	M5.1_Inflammation	214	111	1.98242e-53	3.27099e-52	-217.113	-200.139	-181.069	RENBP,ZDHHC3,RHOG,ZNF787,ALDOA,TMUB2,TKT,TRIOBP,FYB,GNAI3,TMLHE,GNA13,AGPAT2,EFHD2,FKBP1A,TMEM180,SNX13,FBXO38,CHUK,CFP,ZSWIM6,NARF,MFAP3,ATP6AP1,ARPC5,TYROBP,RAB2A,RAP2C,SCYL2,FOSL2,LOXL3,ACSS2,CMTM3,LTA4H,NFE2L2,ZMPSTE24,PGK1,MIER1,ATP6V1C1,GRB2,SELT,MAP3K8,USP3,OS9,UBQLN2,NEU1,CYB5R4,FEM1C,ATP6V1B2,PLA2G4A,PTTG1IP,TMEM50A,CD53,CAB39,GNA15,RBMS1,CAPZA2,TXN,UBE2W,C20orf24,ME2,CMTM6,SLK,WSB1,DIRC…	Chaussabel
		up_regulated	1447	M5.12_Interferon Response	50	38	6.69809e-28	4.42074e-27	-302.074	-270.569	-223.55	TRIM56,REC8,ABCA1,PARP10,ISG20,ZNFX1,CHMP5,RBCK1,SAMD9,NBN,BST2,DYNLT1,BTN3A1,SP100,TDRD7,NTNG2,TRIM5,TMEM140,GADD45B,TRIM38,ADAR,NMI,RHBDF2,PSMB9,SP110,TCN2,TRIM25,TRAFD1,IFI16,CASP1,LHFPL2,TAP2,DHRS9,TRIM21,TAP1,GBP2,SRBD1,ETV7	Chaussabel
		up_regulated	1447	M6.6_Myeloid Lineage	44	21	3.09076e-10	1.01995e-09	-224.837	-193.086	-155.324	IL4R,FADD,GRAMD1A,TNFRSF1B,TRPV4,GABARAP,UPP1,ST3GAL2,TNFSF13,BCKDK,FCN1,RAB32,EMILIN2,MARCO,SMARCD3,CTSD,SIPA1L1,IFI30,EXT1,DUSP3,CD14	Chaussabel
		up_regulated	1447	M6.13_Inflammation	41	24	4.44101e-14	2.09362e-13	-253.157	-221.153	-193.942	HK3,FES,NCF1,LILRB3,HSPA6,FCER1G,MNDA,BCL3,PILRA,CPEB4,LAMP2,BAZ1A,NLRC4,CARD6,PLAUR,FNDC3B,SERPINB1,SIGLEC9,EIF4E3,MCTP1,NLRP3,STX11,RAB20,STK3	Chaussabel
		down_regulated	1579	M3.6_Cytotoxicity	43	18	2.80615e-07	1.85206e-06	-186.218	-162.713	-124.429	MCOLN2,KLRD1,LDOC1L,TGFBR3,SH2D2A,EOMES,SYTL2,PYHIN1,IL2RB,NCALD,PPP2R2B,GPR114,SBK1,GPR56,AUTS2,TSEN54,ABCB1,KLRK1	Chaussabel
		down_regulated	1579	M4.1_T-cells	51	21	4.06374e-08	4.47012e-07	-235.135	-187.008	-142.451	CD40LG,FAM102A,SELM,CD28,ABLIM1,ID3,IL7R,TXK,DOCK9,SPOCK2,TNFRSF25,KLHL3,FAIM3,EPHA4,STMN3,ATP8B2,CCDC64,ZNF329,HPCAL4,LTBP3,ARMCX2	Chaussabel
		down_regulated	1579	M4.7_Lymphoid Lineage	84	41	9.10558e-18	3.00484e-16	-157.898	-143.743	-134.727	GLOD4,CLEC2D,LRPPRC,TTC3,XPO4,TSHZ1,MTR,FBXO21,TP53RK,STK39,CCND2,SHQ1,NPAT,ZXDB,CEP290,RRN3,LANCL1,EHBP1,ZNF84,TMEM116,FYN,NKRF,CA5B,ZMYND11,ZNF559,SLC38A1,ANAPC1,CBLB,ZBTB9,C2orf44,TRAF5,ATM,COQ10A,EP400,PDCD11,GGA2,CDC25B,ZNF337,MAP3K4,SLC7A6,NUP210	Chaussabel
		down_regulated	1579	M4.10_B-cells	26	14	1.24711e-07	1.02887e-06	-227.411	-201.283	-177.207	EBF1,CCR6,AFF3,BANK1,SPIB,CD79B,MS4A1,FCRLA,CD19,BLK,FAM129C,OSBPL10,CD79A,FCRL2	Chaussabel
		down_regulated	1579	M4.15_Cytotoxicity	37	22	1.95575e-12	3.22699e-11	-173.346	-161.004	-150.175	GZMK,NMT2,PLEKHA1,PRKCQ,RASGRP1,LBH,LY9,PRKCH,DYRK2,ITK,GPR18,LCK,CD247,CD96,MORC4,SKAP1,ARL4C,KLF12,ZNF256,ZAP70,SIGIRR,PLCG1	Chaussabel
		down_regulated	1579	M6.9_Lymphoid Lineage	30	12	4.78686e-05	0.000263277	-205.528	-179.016	-150.175	CLEC2D,GSPT2,ETS1,GNPDA2,C12orf65,PPP3CC,RRAS2,TRIB2,FBXO31,MAP4K1,POLR3H,EVL	Chaussabel
		down_regulated	1579	M6.15_T-cells	23	10	8.9029e-05	0.000419708	-204.337	-166.643	-125.716	ATF7IP2,PDE6B,PVRIG,BCAS4,ZNF549,SIDT1,ZNF550,LRIG1,ZNF548,USP36	Chaussabel
		up_regulated	1447	M2.1_extracellular matrix (II)	37	10	0.00333839	0.0172156	-271.179	-190.249	-142.451	ACHE,LILRB2,VCAN,ENTPD1,TNFSF13,LRG1,SMPDL3A,GRN,TNFAIP2,FGL2	BTM
		up_regulated	1447	M3_regulation of signal transduction	44	16	3.67687e-06	3.58155e-05	-228.699	-209.672	-193.942	FGD4,LYN,S100A12,PRKCD,HPSE,ASAP2,BCL6,FPR1,TLR2,APCDD1,TLR5,ADAP2,IL1RN,TIMP2,NOD2,CCR1	BTM
		up_regulated	1447	M4.0_cell cycle and transcription	318	90	8.33358e-20	4.38346e-18	-224.837	-205.107	-193.942	E2F7,PGLYRP1,FAM72A,MND1,E2F8,EPB41L3,LILRB2,SPI1,FCGRT,GLT1D1,LILRA6,ALOX5,HCK,NCF2,CFP,SERPINA1,TYROBP,VCAN,CSF3R,FES,SIRPA,MYOF,AIF1,SCPEP1,NCF1,TNFSF13,LILRB3,CD33,HSPA6,S100A9,S100A12,ASGR1,FCER1G,KYNU,MNDA,FCN1,APOBEC3A,WDFY3,PRKCD,HPSE,PILRA,TFEC,FCGR2A,CD163,RAB31,ASGR2,FPR1,RMI1,SEMA4A,RNF130,TLR2,MAFB,FAM198B,GCA,CLEC4E,CLEC7A,CEBPD,PLAUR,TLR4,IL1RN,KCTD12,TIMP2,DMXL2,RBM47,LMO2,MS4A6A,…	BTM
		up_regulated	1447	M4.3_myeloid cell enriched receptors and transporters	30	13	3.06177e-06	3.35519e-05	-366.438	-267.737	-219.688	MYOF,ASGR1,TLR5,MARCO,AMICA1,KCTD12,TLR8,CLEC4A,SLC1A3,CD14,CCR1,IGSF6,SECTM1	BTM
		up_regulated	1447	M4.13_cell junction (GO)	11	9	5.72825e-08	8.86194e-07	-276.328	-188.591	-137.302	EPB41L3,HCK,LCP1,FES,PAK1,PRKCD,KCTD12,IFI30,TNS3	BTM
		up_regulated	1447	M4.15_enriched in monocytes (I)	10	5	0.00185168	0.0103615	-173.346	-153.662	-114.131	EPB41L3,HCK,FES,TNFSF13,APLP2	BTM
		up_regulated	1447	M5.0_regulation of antigen presentation and immune response	69	23	1.82141e-07	2.66128e-06	-232.561	-198.99	-170.771	FYB,LILRB2,MEF2A,HCK,TLR7,CHUK,TLR6,LYN,MAP2K6,MYD88,FCER1G,HLA,MNDA,PAK1,TLR2,TLR5,CLEC7A,LAT2,TLR4,TLR1,LCP2,MAPK14,FCGR1B	BTM
		up_regulated	1447	M9_B cell development	11	5	0.00310851	0.0163508	-237.71	-180.969	-119.28	SPI1,LYN,TNFSF13,HHEX,TLR4	BTM
		up_regulated	1447	M11.0_enriched in monocytes (II)	182	114	4.98933e-67	1.31219e-64	-224.837	-206.597	-192.623	CDA,EPB41L3,LILRB2,SPI1,FCGRT,GLT1D1,PADI2,LILRA6,ALOX5,HCK,ITGAM,PYGL,NCF2,CFP,HK3,GAS2L1,SERPINA1,TYROBP,PRAM1,CSF3R,KIAA0513,S100A8,LILRA5,QPCT,FES,SIRPA,LYN,MYOF,AIF1,AQP9,ZNF467,SCPEP1,NCF1,TNFSF13,LILRB3,CRISPLD2,CD33,HSPA6,S100A9,NFE2,F13A1,S100A12,ASGR1,FCER1G,KCNE3,KYNU,MNDA,FCN1,PRKCD,HPSE,PILRA,TFEC,FCGR2A,CD163,RAB32,RAB31,FCAR,ASGR2,FPR1,RNF130,TLR2,IFNGR2,TLR5,MAFB,FAM198B,GCA,ADAP2…	BTM
		up_regulated	1447	M11.1_blood coagulation	21	13	1.26721e-08	2.56367e-07	-214.539	-174.829	-152.749	ITGAM,SLC16A3,SERPINA1,F5,SIRPA,LYN,F13A1,FCER1G,GNB4,PSAP,AMICA1,PLAUR,CD36	BTM
		up_regulated	1447	M11.2_formyl peptide receptor mediated neutrophil response	9	7	3.59461e-06	3.58155e-05	-670.236	-249.8	-193.942	NCF2,PAK1,PILRA,FCGR2A,FPR1,IGSF6,SECTM1	BTM
		up_regulated	1447	M13_innate activation by cytosolic DNA sensing	9	7	3.59461e-06	3.58155e-05	-271.179	-236.334	-201.666	PYCARD,ZBP1,CXCL10,IL1B,IRF7,DDX58,AIM2	BTM
		up_regulated	1447	M16_TLR and inflammatory signaling	44	33	4.54575e-24	2.98883e-22	-219.688	-195.823	-168.196	LILRB2,CXCR2,LILRA6,ALOX5,TLR7,TLR6,TYROBP,CSF3R,NCF4,FES,AQP9,LILRB3,HSPA6,MYD88,NFE2,WDFY3,PILRA,FCAR,FPR1,TLR2,TLR5,DYSF,TLR4,SIGLEC9,BST1,TLR8,P2RY13,TLR1,FPR2,KCNJ2,FCGR1A,KCNJ15,FCGR1B	BTM
		up_regulated	1447	M24_"cell activation (IL15, IL23, TNF)"	13	5	0.00726662	0.0347477	-598.148	-226.956	-175.92	MAP3K8,SBNO2,BCL3,IL15,SERPING1	BTM
		up_regulated	1447	M25_TLR8-BAFF network	10	6	0.00017103	0.00118371	-300.786	-240.824	-192.655	ASGR1,BCL6,ASGR2,TLR8,SLC40A1,TNFSF13B	BTM
		up_regulated	1447	M33_inflammatory response	10	6	0.00017103	0.00118371	-210.677	-166.876	-139.876	ARRB2,TYROBP,AIF1,TNFSF13,FCER1G,TLR4	BTM
		up_regulated	1447	M37.0_immune activation - generic cluster	309	101	1.65791e-27	1.45343e-25	-227.411	-211.277	-195.197	MMP8,PROK2,CDA,PKMYT1,CXCR2,PADI2,GPR97,SLC22A15,ITGAM,PRKAR2B,PYGL,TLR7,HK3,GAS2L1,FGD4,IL18RAP,PRAM1,ENTPD1,KIAA0513,ROPN1L,F5,S100A8,UPP1,LILRA5,NCF4,QPCT,TCN1,LYN,DOK3,CR1,AQP9,ZNF467,LRRC4,CRISPLD2,NFE2,F13A1,LRG1,KCNE3,SLC22A4,HLA,MMP9,CREB5,CLEC4D,PFKFB4,LIN7A,CYP4F3,BCL6,RAB32,FCAR,EMILIN2,BMX,FCGR3B,SIGLEC5,STEAP4,TLR5,DYSF,AMICA1,TM6SF1,ADAP2,SAMHD1,NLRC4,MEGF9,ACSL1,MBOAT2,LAT2,VNN2,SL…	BTM
		up_regulated	1447	M37.1_enriched in neutrophils (I)	49	28	7.92714e-16	3.47473e-14	-202.953	-188.248	-172.058	PROK2,CDA,GLT1D1,GPR97,PYGL,CSF3R,CXCR1,NCF4,LRRC4,MXD1,NFE2,DGAT2,LRG1,SLC22A4,CREB5,PFKFB4,LIN7A,CYP4F3,FCGR2A,MME,FPR1,FCGR3B,STEAP4,VNN2,FFAR2,RNF24,FPR2,KCNJ15	BTM
		up_regulated	1447	M37.2_endoplasmic reticulum	19	7	0.00198728	0.0108886	-451.398	-272.811	-199.091	TLR7,CYP4F3,ACSL1,TLR8,MGST1,SORT1,LPCAT2	BTM
		up_regulated	1447	M40_complement and other receptors in DCs	12	7	5.97461e-05	0.000476158	-254.444	-205.509	-174.633	TYROBP,SIRPA,C1QB,HLA,CD58,C1QC,TLR8	BTM
		up_regulated	1447	M42_platelet activation (III)	9	4	0.00919621	0.0427498	-320.096	-206.999	-157.898	LYN,FCER1G,GNA15,LCP2	BTM
		up_regulated	1447	M43.0_"myeloid, dendritic cell activation via NFkB (I)"	14	6	0.00170029	0.0097212	-232.561	-171.471	-128.291	SAMSN1,FUT7,RELB,MAP3K8,BCL3,ICAM1	BTM
		up_regulated	1447	M43.1_"myeloid, dendritic cell activation via NFkB (II)"	13	6	0.0010637	0.00635805	-254.444	-199.53	-151.462	FUT7,RELB,PRKCD,BCL3,IL1RN,ICAM1	BTM
		up_regulated	1447	M53_inflammasome receptors and signaling	12	6	0.000627197	0.00412382	-452.686	-265.791	-187.506	RIPK2,PAK1,NLRC4,TLR4,NLRP3,NOD2	BTM
		up_regulated	1447	M56_suppression of MAPK signaling	12	5	0.00488088	0.024686	-366.438	-243.079	-132.153	ARRB2,HSPA6,IL1B,DUSP3,CD14	BTM
		up_regulated	1447	M59_"CCR1, 7 and cell signaling"	9	5	0.00101135	0.006333	-634.192	-276.7	-132.153	TRIB1,BCL6,TIMP2,MAPK14,CCR1	BTM
		up_regulated	1447	M64_enriched in activated dendritic cells/monocytes	15	8	4.08255e-05	0.000335535	-291.775	-255.161	-191.368	FAM129A,SIRPA,IL1B,IL1RN,TNFAIP2,IL13RA1,DRAM1,SOD2	BTM
		up_regulated	1447	M67_activated dendritic cells	11	9	5.72825e-08	8.86194e-07	-399.907	-329.26	-263.455	C1QC,IRF7,DDX58,DDX60,PLSCR1,C2,RSAD2,IFIH1,SERPING1	BTM
		up_regulated	1447	M68_RIG-1 like receptor signaling	9	5	0.00101135	0.006333	-399.907	-282.996	-217.113	CXCL10,IRF7,DDX58,TRIM25,IFIH1	BTM
		up_regulated	1447	M73_enriched in monocytes (III)	11	6	0.000343471	0.00231623	-438.525	-233.18	-175.92	CEBPB,TFEC,BCL6,PLXDC2,TIMP2,CCR1	BTM
		up_regulated	1447	M75_antiviral IFN signature	22	16	5.9665e-12	1.74354e-10	-291.775	-256.499	-224.837	C1QB,BCL3,CXCL10,OAS1,IL1B,OAS3,HERC5,PML,ANXA3,IRF7,DDX58,DDX60,IFIT1,RSAD2,IFIH1,SERPING1	BTM
		up_regulated	1447	M81_enriched in myeloid cells and monocytes	33	15	2.45662e-07	3.40049e-06	-237.71	-202.169	-152.749	ITGA2B,TLR7,PRAM1,PROS1,F5,FCER1G,CLU,LIN7A,BCL6,HHEX,TLR4,CCR2,CD14,CLEC5A,NLRP3	BTM
		up_regulated	1447	M87_transmembrane transport (I)	23	7	0.00670052	0.032634	-415.354	-229.537	-165.622	HK3,AQP9,SLC22A4,TLR2,TLR4,NLRP3,CD36	BTM
		up_regulated	1447	M95.0_enriched in antigen presentation (II)	18	10	2.59753e-06	2.97022e-05	-268.604	-218.807	-193.942	FYB,ITGAM,AIF1,HLA,CD53,PLEK,EVI2B,SELL,FGL2,ITGB2	BTM
		up_regulated	1447	M95.1_enriched in antigen presentation (III)	10	8	4.58897e-07	6.03449e-06	-268.604	-219.58	-193.942	FYB,AIF1,HLA,CD53,PLEK,EVI2B,ICAM1,ITGB2	BTM
		up_regulated	1447	M111.0_viral sensing & immunity; IRF2 targets network (I)	17	13	2.20473e-10	5.2713e-09	-307.223	-216.161	-172.058	CXCL16,TLR7,FES,AIF1,RIPK2,KYNU,ZBP1,BST2,IFI35,PSMB8,TNFSF13B,CTSS,TAP1	BTM
		up_regulated	1447	M111.1_viral sensing & immunity; IRF2 targets network (II)	11	9	5.72825e-08	8.86194e-07	-496.453	-311.388	-217.113	ZBP1,BST2,CXCL10,DDX58,PSMB8,TNFSF13B,IFIT2,CASP1,TAP1	BTM
		up_regulated	1447	M112.0_complement activation (I)	14	6	0.00170029	0.0097212	-488.729	-229.241	-151.462	C1R,C1QB,CR1,C1QC,C2,SERPING1	BTM
		up_regulated	1447	M113_golgi membrane (I)	10	6	0.00017103	0.00118371	-560.817	-359.298	-218.4	STEAP4,FAM198B,TLR8,SORT1,PDGFC,LPCAT2	BTM
		up_regulated	1447	M114.1_glycerophospholipid metabolism	11	5	0.00310851	0.0163508	-626.468	-277.608	-191.368	PLA2G4A,MBOAT2,AGPAT9,SLC40A1,LPCAT2	BTM
		up_regulated	1447	M118.0_enriched in monocytes (IV)	54	29	2.28803e-15	8.59644e-14	-245.433	-222.154	-202.953	CXCR2,NAIP,PGD,TNFRSF1B,FGD4,F5,DOK3,CD68,HLA,PAK1,BCL6,EMILIN2,STEAP4,DYSF,AMICA1,SMARCD3,SAMHD1,ACSL1,HHEX,DPYD,AGPAT9,LYZ,LRRK2,TLR1,TNFSF13B,CTSS,RHOU,C1orf162,LTBR	BTM
		up_regulated	1447	M118.1_enriched in monocytes (surface)	16	11	3.53284e-08	6.63669e-07	-287.914	-245.316	-196.517	SLC16A3,TNFRSF1B,HLA,NFAM1,STEAP4,AGPAT9,MCTP1,TNFSF13B,S1PR3,C1orf162,LTBR	BTM
		up_regulated	1447	M127_type I interferon response	12	11	1.43739e-10	3.78035e-09	-513.188	-348.22	-263.455	IFITM1,HERC5,IRF7,DDX60,IFIT1,PLSCR1,RSAD2,IFIH1,STAT1,PARP9,TAP1	BTM
		up_regulated	1447	M132_recruitment of neutrophils	10	7	1.09113e-05	9.8954e-05	-363.863	-216.26	-152.749	PROK2,CXCR1,GNG10,FPR1,FFAR2,FPR2,F2RL1	BTM
		up_regulated	1447	M139_lysosomal/endosomal proteins	11	7	2.73287e-05	0.000239582	-361.289	-246.224	-183.644	CD68,CTSB,PSAP,CTSD,NPC2,CTSS,SORT1	BTM
		up_regulated	1447	M140_"extracellular matrix, complement"	13	7	0.000117937	0.000886211	-237.71	-186.652	-142.451	MMP8,CFP,CRISPLD2,MMP9,FCN1,SLPI,TIMP2	BTM
		up_regulated	1447	M146_MHC-TLR7-TLR8 cluster	5	3	0.00926517	0.0427498	-268.604	-227.203	-186.218	TLR7,HLA,TLR8	BTM
		up_regulated	1447	M150_innate antiviral response	12	10	7.01923e-09	1.53838e-07	-354.852	-269.737	-222.262	APOBEC3A,OAS1,SP100,OAS3,EIF2AK2,IRF7,IFIT1,PLSCR1,RSAD2,TAP1	BTM
		up_regulated	1447	M163_enriched in neutrophils (II)	13	6	0.0010637	0.00635805	-235.135	-157.175	-110.269	DENND3,BEST1,TYROBP,HSPA6,MBOAT7,SLC40A1	BTM
		up_regulated	1447	M165_enriched in activated dendritic cells (II)	32	22	3.76578e-15	1.238e-13	-399.907	-325.131	-253.157	PRKAR2B,IFNGR2,ATF3,DOCK4,DSE,RBM47,HERC5,PRRG4,MGST1,CSF2RB,IFIT1,LAMP3,TNFAIP6,IFIT2,RSAD2,IFIH1,FAM20C,PDGFC,IFIT3,PARP9,SERPING1,HLX	BTM
		up_regulated	1447	M168_enriched in dendritic cells	17	10	1.27201e-06	1.52063e-05	-482.293	-282.39	-183.644	PGD,RRAGD,CTSB,EMILIN2,ADAM9,AGPAT9,CLEC5A,FAM20C,CA2,JAG1	BTM
		up_regulated	1447	M209_lysosome	8	7	8.77323e-07	1.09874e-05	-227.411	-205.129	-175.92	GM2A,CD68,CTSB,CTSZ,PSAP,GNS,SORT1	BTM
		up_regulated	1447	M237_golgi membrane (II)	17	6	0.00534682	0.0265323	-336.83	-228.454	-130.865	SLC35A5,GALNT7,SLC35B3,C1GALT1C1,RAB33B,RAB21	BTM
		up_regulated	1447	S4_Monocyte surface signature	89	56	1.68508e-33	2.21588e-31	-237.71	-211.793	-201.666	LPPR2,LILRB2,FCGRT,ABCA1,ITGAM,SLC16A3,C10orf54,TNFRSF1B,TMTC2,CSF3R,PYCARD,PTPRE,TMEM55A,LILRB3,CD33,KCNQ1,MBOAT7,ASGR1,KCNE3,HLA,NFAM1,BRI3,FCGR2A,CD163,AGTRAP,FCAR,ASGR2,FPR1,TLR2,STEAP4,APCDD1,IL6R,TLR5,MARCO,DYSF,AMICA1,VNN2,TLR4,MFSD1,SIGLEC9,MS4A6A,SIRPB1,MCTP1,P2RY13,TLR1,CD302,SLC40A1,CCR2,FPR2,CD36,S1PR3,C1orf162,CCR1,CECR6,FCGR1B,LTBR	BTM
		up_regulated	1447	S5_DC surface signature	75	22	3.82757e-06	3.59519e-05	-268.604	-226.156	-204.24	SPINT2,TGFA,CXCL16,MSR1,HLA,CCRL2,AGPAT3,CD58,LAMP2,FZD5,DIRC2,GRINA,ITPRIPL2,ADAM9,PRRG4,CSF2RB,SLC1A3,SLAMF8,LHFPL2,PDCD1LG2,CD274,JAG1	BTM
		up_regulated	1447	S10_Resting dendritic cell surface signature	68	19	3.67868e-05	0.000312094	-268.604	-237.874	-206.815	SPINT2,SLC27A3,TMEM144,HLA,CCRL2,FZD5,IFNGR1,DIRC2,ITPRIPL2,PLXDC2,ADAM9,MFSD1,AGPAT9,SLC1A3,SLAMF8,LHFPL2,LPCAT2,JAG1,IGSF6	BTM
		up_regulated	1447	S11_Activated (LPS) dendritic cell surface signature	35	12	0.000117475	0.000886211	-300.786	-270.418	-202.953	TGFA,RNF144B,CD58,LAMP2,PRRG4,TMEM140,CSF2RB,IL13RA1,IFI6,TNFSF13B,PDCD1LG2,CD274	BTM
		down_regulated	1579	M7.0_enriched in T cells (I)	54	19	3.09297e-06	0.00016269	-163.047	-145.255	-120.567	RORA,LAT,CD28,KLRB1,GZMK,PRKCQ,RASGRP1,EOMES,IL7R,ETS1,PRKCH,GATA3,ITK,LCK,CD247,CD96,TIGIT,NLRC3,ZAP70	BTM
		down_regulated	1579	M7.1_T cell activation (I)	47	19	2.54497e-07	3.34663e-05	-201.666	-161.54	-146.216	RORA,CD28,PRKCQ,RASGRP1,EOMES,IL7R,PRKCH,TXK,GATA3,ITK,LCK,CD247,MS4A1,TIGIT,IL21R,NLRC3,ZAP70,ITPR3,KLRK1	BTM
		down_regulated	1579	M7.2_enriched in NK cells (I)	45	20	1.77892e-08	4.67855e-06	-173.346	-155.118	-124.429	RORA,KLRD1,KLRB1,TGFBR3,SH2D2A,PRKCQ,EOMES,TBX21,PRKCH,STAT4,ITK,IL2RB,PTGDR,CD247,CD96,ARL4C,GPR56,NLRC3,ZAP70,KLRK1	BTM
		down_regulated	1579	M7.4_T cell activation (III)	15	10	5.46165e-07	4.78805e-05	-178.495	-159.857	-121.854	RORA,PRKCQ,RASGRP1,ETS1,ZMYND11,LCK,CD96,KLF12,SEPT6,ATP8B2	BTM
		down_regulated	1579	M18_T cell differentiation via ITK and PKC	11	6	0.000555502	0.0146097	-173.346	-150.137	-119.28	ABLIM1,PRKCQ,ETS1,PRKCH,ITK,SPOCK2	BTM
		down_regulated	1579	M47.0_enriched in B cells (I)	43	17	1.57911e-06	0.000103826	-214.539	-195.137	-170.771	PAX5,ADAM28,EBF1,AFF3,BANK1,SPIB,CD79B,CD22,CR2,MS4A1,FCRLA,CD19,CXCR5,BLK,FAM129C,CD79A,FCRL2	BTM
		down_regulated	1579	M47.1_enriched in B cells (II)	33	11	0.000637914	0.015252	-214.539	-198.346	-170.771	PAX5,EBF1,BANK1,CD79B,CR2,MS4A1,FCRLA,CD19,CXCR5,CD79A,KLF8	BTM
		down_regulated	1579	M61.0_enriched in NK cells (II)	15	8	7.71166e-05	0.00289738	-186.218	-159.753	-123.142	KLRB1,TGFBR3,PVRIG,IL2RB,CD247,CD96,GPR56,KLRK1	BTM
		down_regulated	1579	M61.2_enriched in NK cells (receptor activation)	13	8	1.8982e-05	0.000832043	-258.306	-178.558	-141.164	KLRD1,PRKCQ,ITK,CD247,CD96,ZAP70,CARD11,KLRK1	BTM
		down_regulated	1579	M69_enriched in B cells (VI)	20	9	0.000146451	0.00427961	-255.732	-201.038	-188.793	ADAM28,CD79B,CD22,CR2,MS4A1,CD19,CXCR5,CD79A,FCRL2	BTM
		down_regulated	1579	M106.0_nuclear pore complex	17	7	0.00155645	0.0314881	-150.175	-122.302	-103.832	NUP85,NUP43,NUP160,NUP205,XPO1,NUP155,NUP88	BTM
		down_regulated	1579	M130_enriched in G-protein coupled receptors	9	5	0.00151333	0.0314881	-621.319	-175.744	-83.236	PTGER2,ADRB2,GPR18,PTGDR,ITPR3	BTM
		down_regulated	1579	M157_enriched in NK cells (III)	12	7	0.000105363	0.00346382	-209.389	-152.916	-121.854	PTPN4,RASGRP1,PVRIG,MATK,GPR18,TIGIT,PPP1R16B	BTM
		up_regulated	1447	INTRINSIC_TO_PLASMA_MEMBRANE	637	102	3.19671e-06	6.70267e-05	-227.411	-209.085	-188.793	ITGA1,APH1A,CHRNA2,KCNJ10,LILRB2,IL4R,CXCR2,PTPRJ,ABCA1,ADAM8,MPP3,P2RX7,CHRNB2,ITGAM,ACVR1B,SLC16A3,NUMB,TLR6,SLC22A1,TYROBP,ENTPD1,CSF3R,CD55,MSR1,BTN2A1,NCF4,PSEN1,CR1,AQP9,BUD31,LILRB3,CD33,SDCBP,KCNQ1,ASGR1,CLEC1A,FCER1G,TMEM11,CD63,SLC22A4,LTB4R,CCRL2,CD164,KCNE1L,TMBIM6,BST2,CD163,FZD5,FCAR,MME,IFNGR1,ACVRL1,TLR2,IFNGR2,TNFRSF1A,IL6R,MARCO,SELPLG,IFNAR2,SCARB2,NCSTN,PGRMC1,GPR65,PSENEN,TM9…	MSIGDB
		up_regulated	1447	EXTRACELLULAR_REGION	227	42	0.000117339	0.00165643	-224.837	-201.86	-169.484	MMP8,SPINT2,INHBB,ACHE,PROK2,CDA,LOXL1,CFP,SERPINA1,VCAN,COL10A1,LOXL3,RTN3,C1QB,CKLF,OSM,PPT1,F13A1,SNTB1,MMP9,EMILIN2,CTRL,PSAP,IL6R,TGFB1,ADM,IFNAR2,IL1B,IL1RN,SRGN,IL15,LYZ,IFI30,TNFAIP2,TCN2,C5,C2,IL27,APOL1,FGL2,NUCB1,SECTM1	MSIGDB
		up_regulated	1447	INTRINSIC_TO_MEMBRANE	805	119	2.45233e-05	0.000427186	-227.411	-205.583	-186.218	SPINT2,ITGA1,ABCA7,APH1B,APH1A,CHRNA2,BEST1,KCNJ10,LILRB2,IL4R,CXCR2,PTPRJ,ABCA1,GPR97,ADAM8,P2RX7,FLOT1,CHRNB2,FUT7,GALNT3,ITGAM,SLC16A3,NUMB,SLC22A1,TYROBP,CSF3R,CD55,GDE1,BAK1,MSR1,BTN2A1,LRPAP1,NCF4,PSEN1,SLC39A1,KDELR1,AQP9,BUD31,LILRB3,CKLF,CD33,CACNA1A,CD68,RNF144B,ASGR1,CLEC1A,FCER1G,TMEM11,CD63,SLC22A4,LTB4R,NFAM1,CCRL2,CD164,KCNE1L,TMBIM6,BST2,CD163,FZD5,FCAR,MME,FPR1,ACVRL1,PSAP,IL6R,M…	MSIGDB
		up_regulated	1447	CYTOPLASMIC_PART	1051	134	0.00450935	0.0360433	-219.688	-198.329	-186.218	ACHE,DCTN4,CDA,APH1B,HTRA2,APH1A,PKMYT1,AFTPH,CCNA1,CXCR2,STX16,USP33,FURIN,ABCA1,ARG2,AGPAT2,PIPOX,FUT7,NADK,DNASE2,ADAM10,BNIP3L,FMR1,COX15,KIF1C,FGD4,TMTC2,TOM1,BAK1,PYCARD,STX10,MAN1A1,LDHA,ATOX1,PGS1,NCF4,LCP1,PSEN1,TMED5,KDELR1,DLG4,TIMM10,MTHFD2,NUFIP2,PPP2CA,MUL1,NCF1,VAPA,CRISPLD2,EGLN1,PPT1,GRB2,MAP3K8,S100A12,CD63,PRELID1,SNTB1,SLC22A4,YIPF1,BCKDK,PLIN3,MSRB3,GHITM,TMEM50A,HADHB,AGPAT3…	MSIGDB
		up_regulated	1447	MEMBRANE_PART	834	130	6.20205e-07	1.52387e-05	-227.411	-210.863	-192.655	SPINT2,ABCA7,APH1B,APH1A,CHRNA2,CLDN9,EPB41L3,KCNJ10,LILRB2,IL4R,STX16,PTPRJ,ABCA1,GPR97,P2RX7,CHRNB2,FUT7,SLC16A3,COX15,SLC22A1,TYROBP,PICALM,CSF3R,CD55,GDE1,STX10,BTN2A1,LRPAP1,NCF4,LYN,KDELR1,TIMM10,CR1,AQP9,BUD31,CKAP4,LILRB3,CKLF,VAPA,CD33,ATP6V1C1,PPT1,CD68,RNF144B,ASGR1,CLEC1A,FCER1G,TMEM11,CD63,SNTB1,SLC22A4,LTB4R,NFAM1,CCRL2,CD164,TMBIM6,NEXN,BST2,CD163,LAMP2,KPNB1,MME,FPR1,IFNGR1,SERINC…	MSIGDB
		up_regulated	1447	LYTIC_VACUOLE	50	15	9.85705e-05	0.00142326	-276.328	-224.824	-186.218	CXCR2,DNASE2,TOM1,PPT1,CD63,GALC,LAMP2,BCL10,SRGN,STS,NPC2,IFI30,LAMP3,ARSB,CTSC	MSIGDB
		up_regulated	1447	MEMBRANE	861	134	4.49958e-07	1.12983e-05	-227.411	-211.342	-193.942	SPINT2,ABCA7,APH1B,APH1A,CHRNA2,EPB41L3,LILRB2,IL4R,STX16,PTPRJ,SH2B2,ABCA1,GPR97,ARRB2,CHRNB2,BNIP3L,IL18R1,SLC16A3,COX15,TRPV4,SLC22A1,TYROBP,CSF3R,CD55,GDE1,STX10,LRPAP1,NCF4,LYN,KDELR1,PVRL2,TIMM10,CR1,AQP9,BUD31,CKAP4,LILRB3,CKLF,VAPA,CD33,ATP6V1C1,PPT1,CD68,RNF144B,ASGR1,CLEC1A,FCER1G,CD63,SNTB1,SLC22A4,LTB4R,NFAM1,CCRL2,CD164,CD53,PAK1,GNA15,TMBIM6,NEXN,BST2,CD163,LAMP2,KPNB1,FPR1,IFNGR1,S…	MSIGDB
		up_regulated	1447	CYTOPLASM	1050	141	0.000456622	0.0053359	-227.411	-206.04	-191.368	SPINT2,ACHE,ARL8A,EIF4G3,DCTN4,CDA,APH1B,UBAP1,APH1A,TEP1,CCNA1,DNAJC3,PTEN,MTMR6,ATG7,STX16,SH2B2,USP33,ARG2,ARRB2,DEDD,TRIB1,MYL9,ADAM10,BNIP3L,FMR1,COX15,YTHDF3,STX10,MAN1A1,LDHA,ATOX1,HSD17B11,NCF4,FGF13,LYN,TMED5,KDELR1,TIMM10,NUFIP2,NCF1,VAPA,CRISPLD2,ATXN1,PPT1,MAP3K8,TXNL1,CLIC1,IGF2BP3,PARK7,ETF1,CD63,SNTB1,SLC22A4,FPGT,YIPF1,BCKDK,PIM1,MSRB3,GALC,ZCCHC2,GHITM,TMEM50A,SRPK1,PAK1,SDHB,TMB…	MSIGDB
		up_regulated	1447	ENDOPLASMIC_RETICULUM	256	45	0.000232443	0.00301766	-240.284	-227.544	-211.9	HTRA2,APH1A,PKMYT1,AGPAT2,BNIP3L,KIF1C,TMTC2,MAN1A1,PGS1,PSEN1,MSRB3,TMEM50A,AGPAT3,TMBIM6,P4HA1,SERINC1,CTSZ,IFNGR2,PLP2,RTN4,TOR1A,TMX1,NCSTN,CASP7,PCMT1,ABI1,PSENEN,DSE,ATF6,SSR1,STS,SEP15,MAGT1,CNIH4,YIPF4,EXT1,RSAD2,TAP2,ERLIN1,DHRS9,ERP44,TAPBP,DEGS1,CTSA,ERO1L	MSIGDB
		up_regulated	1447	VACUOLE	56	16	0.000111425	0.00158661	-255.732	-221.176	-186.122	CXCR2,DNASE2,TOM1,PPT1,CD63,GALC,LAMP2,STX3,BCL10,SRGN,STS,NPC2,IFI30,LAMP3,ARSB,CTSC	MSIGDB
		up_regulated	1447	CELL_FRACTION	366	60	0.000177305	0.00239547	-227.411	-203.274	-177.207	SPINT2,STAC,PKMYT1,TEP1,BEST1,LILRB2,RGS19,STX16,ABCA1,GALNT3,SLC16A3,FMR1,SLC22A1,CD55,MAN1A1,PSEN1,SLC39A1,KDELR1,CKAP4,NCF1,PPT1,CD68,OS9,S100A12,CLIC1,DGAT2,FOLR2,MCTP2,TMBIM6,LAMP2,SPHK1,FUT4,WARS,PLP2,CD59,SELPLG,ADM,SCARB2,TMX1,OAS3,CPD,ABI1,CYSLTR1,ATP6V0E1,IL15,STS,PML,MCTP1,SLC1A3,TNFSF13B,CCR2,PDE4B,CD36,DHRS9,TNFSF10,FAS,CEACAM1,KREMEN1,DEGS1,ERO1L	MSIGDB
		up_regulated	1447	EXTRACELLULAR_REGION_PART	166	28	0.00591213	0.0444273	-272.466	-227.895	-188.793	MMP8,CFP,SERPINA1,VCAN,COL10A1,RTN3,C1QB,OSM,SNTB1,MMP9,CTRL,PSAP,TGFB1,ADM,IL1B,IL1RN,SRGN,IL15,LYZ,TNFAIP2,TCN2,C5,C2,IL27,APOL1,FGL2,NUCB1,SECTM1	MSIGDB
		up_regulated	1447	INTEGRAL_TO_MEMBRANE	807	120	1.72351e-05	0.000308583	-227.411	-205.652	-186.218	SPINT2,ITGA1,ABCA7,APH1B,APH1A,CHRNA2,BEST1,KCNJ10,LILRB2,IL4R,CXCR2,PTPRJ,ABCA1,GPR97,ADAM8,P2RX7,FLOT1,CHRNB2,FUT7,GALNT3,ITGAM,SLC16A3,NUMB,SLC22A1,TYROBP,CSF3R,CD55,GDE1,BAK1,MSR1,BTN2A1,LRPAP1,NCF4,PSEN1,SLC39A1,KDELR1,AQP9,BUD31,LILRB3,CKLF,CD33,CACNA1A,CD68,RNF144B,ASGR1,CLEC1A,FCER1G,TMEM11,CD63,SLC22A4,LTB4R,NFAM1,CCRL2,CD164,KCNE1L,TMBIM6,BST2,CD163,FZD5,FCAR,MME,FPR1,ACVRL1,TLR2,PSAP,I…	MSIGDB
		up_regulated	1447	LIPID_RAFT	25	9	0.000557209	0.00624888	-263.455	-195.2	-132.153	ABCA1,FLOT1,CD55,LYN,PPT1,LAT2,STX12,STOM,CAV2	MSIGDB
		up_regulated	1447	INTEGRAL_TO_PLASMA_MEMBRANE	628	101	2.93458e-06	6.16562e-05	-227.411	-208.224	-186.218	ITGA1,APH1A,CHRNA2,KCNJ10,LILRB2,IL4R,CXCR2,PTPRJ,ABCA1,ADAM8,MPP3,P2RX7,CHRNB2,ITGAM,ACVR1B,SLC16A3,NUMB,TLR6,SLC22A1,TYROBP,ENTPD1,CSF3R,CD55,MSR1,BTN2A1,NCF4,PSEN1,CR1,AQP9,BUD31,LILRB3,CD33,SDCBP,KCNQ1,ASGR1,CLEC1A,FCER1G,TMEM11,CD63,SLC22A4,LTB4R,CCRL2,CD164,KCNE1L,TMBIM6,BST2,CD163,FZD5,FCAR,MME,IFNGR1,ACVRL1,TLR2,IFNGR2,TNFRSF1A,IL6R,MARCO,SELPLG,IFNAR2,SCARB2,NCSTN,PGRMC1,GPR65,PSENEN,TM9…	MSIGDB
		up_regulated	1447	MEMBRANE_FRACTION	261	42	0.00224315	0.0203286	-227.411	-202.539	-174.601	PKMYT1,BEST1,LILRB2,RGS19,STX16,ABCA1,GALNT3,SLC16A3,SLC22A1,MAN1A1,PSEN1,SLC39A1,KDELR1,CKAP4,PPT1,CD68,CLIC1,DGAT2,FOLR2,MCTP2,LAMP2,SPHK1,FUT4,PLP2,CD59,SELPLG,SCARB2,TMX1,OAS3,CPD,CYSLTR1,ATP6V0E1,IL15,STS,MCTP1,SLC1A3,CD36,DHRS9,CEACAM1,KREMEN1,DEGS1,ERO1L	MSIGDB
		up_regulated	1447	EXTRACELLULAR_SPACE	111	25	0.000124473	0.00173638	-304.648	-238.711	-206.815	MMP8,CFP,SERPINA1,RTN3,C1QB,OSM,MMP9,CTRL,PSAP,TGFB1,ADM,IL1B,IL1RN,SRGN,IL15,LYZ,TNFAIP2,TCN2,C5,C2,IL27,APOL1,FGL2,NUCB1,SECTM1	MSIGDB
		up_regulated	1447	LYSOSOME	50	15	9.85705e-05	0.00142326	-256.246	-225.833	-186.218	CXCR2,DNASE2,TOM1,PPT1,CD63,GALC,LAMP2,BCL10,SRGN,STS,NPC2,IFI30,LAMP3,ARSB,CTSC	MSIGDB
		up_regulated	1447	PLASMA_MEMBRANE_PART	754	120	5.81447e-07	1.43894e-05	-223.55	-205.327	-186.218	ITGA1,APH1A,CHRNA2,CLDN9,EPB41L3,BEST1,KCNJ10,LILRB2,RGS19,IL4R,CXCR2,PTPRJ,ABCA1,ADAM8,MPP3,P2RX7,FLOT1,CHRNB2,ITGAM,ACVR1B,SLC16A3,NUMB,TLR6,SLC22A1,TYROBP,ENTPD1,PICALM,CSF3R,CD55,MSR1,BTN2A1,NCF4,LYN,PSEN1,CR1,AQP9,BUD31,LILRB3,VAPA,CD33,PPT1,SDCBP,KCNQ1,ASGR1,CLEC1A,FCER1G,TMEM11,CD63,SNTB1,SLC22A4,LTB4R,CCRL2,CD164,KCNE1L,TMBIM6,NEXN,BST2,CD163,FZD5,STX3,FCAR,MME,IFNGR1,ACVRL1,TLR2,IFNGR2,T…	MSIGDB
		up_regulated	1447	PLASMA_MEMBRANE	781	125	2.44015e-07	6.3278e-06	-222.262	-205.741	-193.942	ITGA1,APH1A,CHRNA2,CLDN9,EPB41L3,KCNJ10,LILRB2,IL4R,CXCR2,PTPRJ,SH2B2,ABCA1,ADAM8,P2RX7,ARRB2,CHRNB2,ITGAM,SLC16A3,NUMB,TRPV4,SLC22A1,TYROBP,CDC42,PICALM,CSF3R,CD55,MSR1,GABARAP,BTN2A1,LRPAP1,NCF4,SIRPA,LYN,PVRL2,MYOF,AQP9,BUD31,LILRB3,SKAP2,VAPA,CD33,PPT1,CACNA1A,ASGR1,FCER1G,TMEM11,CD63,SNTB1,SLC22A4,LTB4R,CCRL2,CD164,CD53,AGPAT3,RIT1,KCNE1L,GNA15,TMBIM6,NEXN,BST2,CD163,STX3,FCAR,MME,FPR1,SERIN…	MSIGDB
		up_regulated	1447	REGULATION_OF_BIOLOGICAL_QUALITY	303	56	9.61445e-06	0.000182906	-219.688	-188.315	-165.622	RENBP,PROK2,CDA,PTEN,SPI1,ABCA1,RB1,HIF1A,ACVR1B,TRPV4,FGD4,ENTPD1,CD55,BAK1,PROS1,F5,CDKN1A,ATOX1,LYN,TFPI,BUD31,SERTAD3,GCH1,EGLN1,PPT1,CACNA1A,NFE2,F13A1,SLC22A4,GNA15,BCL6,SPHK1,ACVRL1,MAFB,CD59,TGFB1,BCL10,CYSLTR1,PML,NPC2,STX12,NPTN,SLC1A3,IFI6,SLC40A1,C4BPB,ATP6AP2,CCR2,HFE,RHOT1,CD36,S1PR3,ERP44,ATP7B,CCR1,F2RL1	MSIGDB
		up_regulated	1447	POSITIVE_REGULATION_OF_TRANSLATION	26	8	0.00353085	0.0293619	-284.052	-231.816	-142.451	TLR7,TLR6,BCL3,BCL10,TLR4,TLR8,TLR1,IL27	MSIGDB
		up_regulated	1447	RESPONSE_TO_VIRUS	33	13	1.09026e-05	0.000204448	-266.03	-232.316	-196.517	BNIP3L,TLR7,ISG20,BCL3,IFNGR1,IFNGR2,IFNAR2,TLR8,IRF7,IFI44,TRIM22,IFNAR1,RSAD2	MSIGDB
		up_regulated	1447	POSITIVE_REGULATION_OF_SIGNAL_TRANSDUCTION	118	30	2.06342e-06	4.50062e-05	-230.05	-194.086	-168.196	FADD,TGFA,FKBP1A,CANT1,ACVR1B,APOL3,TLR6,LYN,BUD31,MUL1,MIER1,VAPA,MYD88,RIPK2,NFAM1,CFLAR,BST2,TFG,TNFRSF1A,IL31RA,BCL10,SHISA5,TBK1,TRIM38,TICAM2,CASP1,NOD2,TNFSF10,LTBR,SECTM1	MSIGDB
		up_regulated	1447	MULTI_ORGANISM_PROCESS	93	23	4.98982e-05	0.00078189	-232.561	-214.523	-160.473	PGLYRP1,FCGRT,BNIP3L,TLR7,CFP,TLR6,ISG20,S100A12,BCL3,IFNGR1,IFNGR2,TGFB1,ADM,IFNAR2,NLRC4,BCL10,TLR8,IRF7,IFI44,TRIM22,IFNAR1,RSAD2,NOD2	MSIGDB
		up_regulated	1447	JAK_STAT_CASCADE	26	12	3.27942e-06	6.82054e-05	-349.703	-261.511	-224.837	LYN,IFNAR2,SOCS3,IL31RA,STAT3,SOCS1,STAT2,NMI,CCR2,STAT5A,IFNAR1,STAT1	MSIGDB
		up_regulated	1447	ESTABLISHMENT_OF_LOCALIZATION	665	93	0.00122974	0.0122115	-227.411	-196.33	-175.92	INHBB,ACHE,KPNA4,BEST1,KCNJ10,SNX1,FYB,STX16,ABCA1,TRPS1,SLC16A3,XPO6,SLC2A3,ATP6AP1,KIF1C,SLC22A1,RAB2A,PICALM,TOM1,PPBP,BAK1,MSR1,PYCARD,GABARAP,LRPAP1,ATOX1,TCN1,SLC39A1,KDELR1,AQP9,CKLF,OSM,ATP6V1C1,ATXN1,PPT1,KCNQ1,SCN1B,NAPA,SNX3,CLIC1,KLHL2,ASGR1,SLC22A4,PLIN3,FOLR2,PTTG1IP,FCN1,BCL3,LIN7A,KPNB1,BCL6,SERINC1,PSAP,PLP2,TGFB1,NLRC4,TMX1,CLEC7A,DPH3,TM9SF2,ATP6V0E1,RAB1A,ARL6IP5,SRGN,SSR1,NPC…	MSIGDB
		up_regulated	1447	SIGNAL_TRANSDUCTION	864	132	1.53523e-06	3.45091e-05	-219.688	-207.315	-193.942	GPR85,PROK2,RHOG,CXCL5,APH1A,TNFRSF14,CHRNA2,ARHGEF11,PTEN,FYB,LILRB2,IL4R,GIT2,GNAI3,PTPRJ,SH2B2,ABCA1,GNA13,FADD,STK17B,P2RX7,CHRNB2,TGFA,ADAM10,IL18R1,APOL3,TRPV4,DOK1,FGD4,TYROBP,IL18RAP,FGF13,LYN,BUD31,MAP2K6,MIER1,LILRB3,SKAP2,VAPA,CD33,NAMPT,PPT1,GNG10,GPR27,MYD88,TXNL1,CLIC1,RIPK2,CLEC1A,TMEM11,PARK7,LTB4R,NFAM1,CCRL2,SRPK1,CD164,PAK1,CFLAR,RIT1,GNA15,MKNK1,BST2,TXN,ASGR2,FPR1,SPHK1,IFNGR…	MSIGDB
		up_regulated	1447	CELL_SURFACE_RECEPTOR_LINKED_SIGNAL_TRANSDUCTION_GO_0007166	392	69	5.45211e-06	0.000108989	-227.411	-213.765	-191.368	RGS16,APH1A,TNFRSF14,ARHGEF11,LILRB2,RGS19,GIT2,CXCR2,GNAI3,PTPRJ,ABCA1,PTK2B,TGFA,ADAM10,ACVR1B,TRPV4,DOK1,IL18RAP,PYCARD,PSEN1,BUD31,LILRB3,GRB2,CLEC1A,LTB4R,NFAM1,CCRL2,GNA15,ASGR2,FPR1,SPHK1,ACVRL1,IFNGR2,IFITM1,TNFRSF1A,IL6R,CXCL10,MARCO,CD59,TGFB1,IFNAR2,NCSTN,IL31RA,AP3S1,ABI1,GPR65,PSENEN,LAT2,FFAR2,SOCS1,PTGER3,SIRPB1,IRF9,CLEC4A,IL13RA1,C5,LCP2,CCR2,MAPK14,FPR2,CD14,IFNAR1,CD274,S1PR3,C…	MSIGDB
		up_regulated	1447	PROTEIN_MATURATION	10	6	0.00017103	0.00232387	-286.626	-220.273	-132.153	APH1A,PSEN1,NCSTN,PSENEN,SRGN,ATP6AP2	MSIGDB
		up_regulated	1447	PROGRAMMED_CELL_DEATH	373	59	0.000517751	0.00590936	-227.411	-207.416	-188.793	PROK2,PTEN,DAP,PTK2B,FADD,STK17B,DEDD,NAIP,BNIP3L,ACVR1B,ADAMTSL4,CASP10,BAK1,PYCARD,CDKN1A,SRA1,PSEN1,PPP2CA,PPT1,TXNL1,CTSB,MCL1,PLAGL1,SMNDC1,PIM1,CFLAR,BCL3,SH3GLB1,BCL6,SPHK1,MX1,TLR2,TGFB1,ZAK,RTN4,SOCS3,IL1B,NLRC4,TMX1,XIAP,CASP7,GPR65,BNIP2,BCL10,SRGN,PML,GADD45B,IFI6,HTATIP2,IFI16,CD14,RHOT1,NLRP3,STAT1,TNFSF10,FAS,ANXA5,CASP4,STK3	MSIGDB
		up_regulated	1447	POSITIVE_REGULATION_OF_CYTOKINE_BIOSYNTHETIC_PROCESS	20	7	0.00278874	0.0242484	-284.052	-237.998	-142.451	TLR7,TLR6,BCL10,TLR4,TLR8,TLR1,IL27	MSIGDB
		up_regulated	1447	CYTOKINE_METABOLIC_PROCESS	33	9	0.00494371	0.038645	-284.052	-219.47	-139.876	INHBB,TLR7,TLR6,BCL3,BCL10,TLR4,TLR8,TLR1,IL27	MSIGDB
		up_regulated	1447	INTERLEUKIN_8_BIOSYNTHETIC_PROCESS	7	5	0.000201289	0.00266702	-263.455	-220.803	-139.876	TLR7,BCL3,BCL10,TLR4,TLR8	MSIGDB
		up_regulated	1447	DEFENSE_RESPONSE	192	54	2.85564e-12	1.38022e-10	-232.561	-203.801	-178.495	INHBB,PGLYRP1,LILRB2,CXCR2,BNIP3L,NCF2,TLR7,CFP,APOL3,TLR6,TYROBP,IL18RAP,CSF3R,S100A8,CEBPB,AIF1,NCF1,LILRB3,S100A9,MEFV,MICU1,S100A12,RIPK2,CLEC1A,LTB4R,MNDA,MICB,MX1,TNFRSF1A,CXCL10,TGFB1,HDAC4,NLRC4,BCL10,IL10RB,CYSLTR1,IRAK2,TLR8,LYZ,NMI,C5,HP,CCR2,FPR2,TNFAIP6,C2,CLEC5A,RSAD2,NLRP3,CYBB,NOD2,S1PR3,CCR1,ALOX5AP	MSIGDB
		up_regulated	1447	I_KAPPAB_KINASE_NF_KAPPAB_CASCADE	109	29	1.11569e-06	2.58113e-05	-258.306	-206.646	-170.771	FADD,FKBP1A,CANT1,CHUK,APOL3,TLR6,BUD31,MUL1,MIER1,VAPA,MYD88,RIPK2,CFLAR,BCL3,BST2,TFG,TNFRSF1A,BCL10,SHISA5,IRAK2,TBK1,TRIM38,TICAM2,CASP1,NOD2,STAT1,TNFSF10,LTBR,SECTM1	MSIGDB
		up_regulated	1447	REGULATION_OF_SIGNAL_TRANSDUCTION	191	37	0.000111065	0.00158367	-227.411	-190.002	-165.622	RGS16,PTEN,GIT2,FADD,TGFA,FKBP1A,CANT1,ACVR1B,APOL3,TLR6,FGD4,LYN,BUD31,MUL1,MIER1,VAPA,MYD88,RIPK2,NFAM1,CFLAR,BST2,TFG,TNFRSF1A,TGFB1,IL31RA,BCL10,SOCS1,SHISA5,TBK1,TRIM38,TICAM2,ATP6AP2,CASP1,NOD2,TNFSF10,LTBR,SECTM1	MSIGDB
		up_regulated	1447	LOCOMOTORY_BEHAVIOR	56	13	0.00380561	0.0310943	-335.543	-233.441	-168.196	PROK2,CXCL5,CXCR2,CKLF,CCRL2,FPR1,CXCL10,PLAUR,C5,CCR2,MAPK14,FPR2,ITGB2	MSIGDB
		up_regulated	1447	REGULATION_OF_DEVELOPMENTAL_PROCESS	363	58	0.000444177	0.00520227	-222.262	-205.493	-187.506	PROK2,PTEN,SPI1,DAP,FADD,STK17B,DEDD,NAIP,BNIP3L,ACVR1B,FGD4,CDC42,ADAMTSL4,CASP10,BAK1,PYCARD,CDKN1A,PSEN1,PPP2CA,PPT1,CTSB,MCL1,PLAGL1,SMNDC1,PIM1,CFLAR,BCL3,SH3GLB1,BCL6,SPHK1,MX1,TLR2,MAFB,TGFB1,ZAK,RTN4,SOCS3,HDAC4,NLRC4,TMX1,XIAP,BNIP2,BCL10,SRGN,PML,NPTN,IFI6,HTATIP2,IFI16,NLRP3,IL27,STAT1,TNFSF10,FAS,ANXA5,CASP4,STK3,PPARG	MSIGDB
		up_regulated	1447	CYTOKINE_PRODUCTION	57	17	3.74564e-05	0.000615996	-284.052	-225.314	-142.451	INHBB,ABCA1,HIF1A,TLR7,TLR6,PYCARD,BCL3,NLRC4,BCL10,TLR4,SRGN,TLR8,TLR1,ATP6AP2,NLRP3,IL27,NOD2	MSIGDB
		up_regulated	1447	POSITIVE_REGULATION_OF_I_KAPPAB_KINASE_NF_KAPPAB_CASCADE	85	25	8.0633e-07	1.94407e-05	-258.306	-203.498	-168.196	FADD,FKBP1A,CANT1,APOL3,TLR6,BUD31,MUL1,MIER1,VAPA,MYD88,RIPK2,CFLAR,BST2,TFG,TNFRSF1A,BCL10,SHISA5,TBK1,TRIM38,TICAM2,CASP1,NOD2,TNFSF10,LTBR,SECTM1	MSIGDB
		up_regulated	1447	POSITIVE_REGULATION_OF_CELLULAR_PROTEIN_METABOLIC_PROCESS	58	13	0.00523767	0.0403003	-237.71	-215.998	-157.898	ATG7,TLR7,TLR6,LYN,BCL3,UBE2D1,TGFB1,IL31RA,BCL10,TLR4,TLR8,TLR1,IL27	MSIGDB
		up_regulated	1447	INTERLEUKIN_1_SECRETION	9	5	0.00101135	0.0103601	-490.017	-268.128	-127.004	ABCA1,PYCARD,NLRC4,NLRP3,NOD2	MSIGDB
		up_regulated	1447	INFLAMMATORY_RESPONSE	90	29	1.1264e-08	3.48237e-07	-307.223	-235.045	-181.069	CXCR2,APOL3,IL18RAP,S100A8,CEBPB,AIF1,S100A9,MEFV,S100A12,RIPK2,LTB4R,TNFRSF1A,CXCL10,TGFB1,HDAC4,IL10RB,IRAK2,LYZ,NMI,C5,CCR2,FPR2,TNFAIP6,C2,NLRP3,CYBB,S1PR3,CCR1,ALOX5AP	MSIGDB
		up_regulated	1447	RESPONSE_TO_STRESS	424	69	7.54605e-05	0.00112589	-227.411	-204.293	-178.495	ACHE,HTRA2,CXCR2,UBE2B,PTK2B,CHRNB2,HIF1A,RAD23B,APOL3,TRPV4,IL18RAP,ENTPD1,PROS1,F5,S100A8,CEBPB,ATOX1,AIF1,TFPI,AQP9,MAP2K6,MIA3,EGLN1,HSPA6,S100A9,MEFV,F13A1,S100A12,RIPK2,LTB4R,FANCA,BCL3,NBN,MICB,BCL6,ACVRL1,TNFRSF1A,CXCL10,CD59,TGFB1,ADM,ZAK,HDAC4,TOR1A,IL10RB,ATF6,GADD45G,PML,IRAK2,LYZ,GADD45B,NMI,C5,C4BPB,SOD2,DNAJA1,CCR2,MAPK14,FPR2,IFI16,TNFAIP6,C2,NLRP3,CD36,CYBB,S1PR3,ERP44,CCR1,ALOX5…	MSIGDB
		up_regulated	1447	CELLULAR_CATION_HOMEOSTASIS	66	16	0.000851549	0.00900071	-410.205	-238.855	-164.335	PROK2,TRPV4,CD55,ATOX1,BUD31,PPT1,CACNA1A,GNA15,CYSLTR1,SLC40A1,CCR2,HFE,S1PR3,ATP7B,CCR1,F2RL1	MSIGDB
		up_regulated	1447	INTERLEUKIN_8_PRODUCTION	8	5	0.000491134	0.00562428	-263.455	-221.253	-139.876	TLR7,BCL3,BCL10,TLR4,TLR8	MSIGDB
		up_regulated	1447	POSITIVE_REGULATION_OF_DEVELOPMENTAL_PROCESS	182	34	0.000418811	0.00494456	-219.72	-193.621	-152.749	PTEN,DAP,FADD,STK17B,DEDD,BNIP3L,ACVR1B,CDC42,ADAMTSL4,CASP10,BAK1,PYCARD,CDKN1A,PPP2CA,PLAGL1,SMNDC1,CFLAR,BCL3,BCL6,SPHK1,MX1,TLR2,TGFB1,ZAK,NLRC4,PML,NPTN,HTATIP2,IFI16,TNFSF10,FAS,CASP4,STK3,PPARG	MSIGDB
		up_regulated	1447	POST_TRANSLATIONAL_PROTEIN_MODIFICATION	417	60	0.00459009	0.036406	-223.55	-194.932	-165.622	APH1B,APH1A,PPM1D,PTEN,FYB,PTPRJ,USP33,COL4A3BP,FURIN,PRMT5,PTK2B,STK17B,TRIB1,HCK,ADAM10,ACVR1B,CHUK,LATS2,FES,LYN,PSEN1,PTPRE,MAP2K6,PPP2CA,VRK2,MAP3K8,RNF144B,PIM1,SRPK1,PAK1,PRKCD,MKNK1,UBE2D1,BMX,ACVRL1,TGFB1,ZAK,PPP2CB,NCSTN,IL31RA,TESK2,PCMT1,ABI1,BCL10,PSENEN,JAK3,SOCS1,JAK2,IRAK2,RNF217,CSNK1A1,PIM2,DUSP3,VCPIP1,ATG3,STAT1,LMTK2,LIMK1,ITGB2,STK3	MSIGDB
		up_regulated	1447	RESPONSE_TO_BACTERIUM	17	6	0.00534682	0.0409869	-361.289	-191.219	-112.843	PGLYRP1,CFP,TLR6,NLRC4,BCL10,NOD2	MSIGDB
		up_regulated	1447	IMMUNE_RESPONSE	182	49	1.58738e-10	6.05263e-09	-294.35	-229.568	-193.942	TNFRSF14,FYB,LILRB2,IL4R,FCGRT,BNIP3L,TLR7,CHUK,NFIL3,CEBPB,NCF4,AQP9,TNFSF13,PRELID1,LTB4R,NFAM1,FCN1,CD164,BST2,FCAR,FCGR3B,IL6R,TGFB1,IFITM3,GPR65,BCL10,IL10RB,LAT2,IL15,BST1,TLR8,IFI6,LCP2,TRIM22,CCR2,CTSS,C2,MR1,RSAD2,IL27,AIM2,CD274,CTSC,FCGR1A,CCR1,TAPBP,GBP2,IGSF6,SECTM1	MSIGDB
		up_regulated	1447	PROTEOLYSIS	159	30	0.000750903	0.00809481	-249.295	-214.202	-181.069	MMP8,HTRA2,APH1A,USP33,UBE2B,FURIN,ADAM10,PSEN1,ZMPSTE24,RNF144B,CTSB,MMP9,MME,CTRL,UBE2D1,CTSZ,NCSTN,CASP7,PSENEN,SRGN,UBE2D3,RNF217,FBXO6,ATP6AP2,CTSS,C2,CASP1,USP25,CASP5,CASP4	MSIGDB
		up_regulated	1447	MEMBRANE_ORGANIZATION_AND_BIOGENESIS	114	21	0.00582691	0.0439795	-317.521	-211.45	-173.281	SNX1,ATG7,PICALM,BAK1,MSR1,VAPA,PPT1,NAPA,SNX3,ASGR1,FCN1,GCA,CLEC7A,RAB5A,VAMP3,PLSCR1,CD14,HFE,STX11,FCGR1A,SCARF1	MSIGDB
		up_regulated	1447	CELLULAR_PROTEIN_METABOLIC_PROCESS	971	127	0.00233816	0.021023	-227.411	-209.113	-193.942	MMP8,INHBB,ACHE,EIF4G3,APH1B,MRPL23,HTRA2,APH1A,PPM1D,PTEN,FYB,ATG7,PTPRJ,USP33,COL4A3BP,UBE2B,FURIN,PRMT5,LOXL1,PTK2B,STK17B,TRIB1,FUT7,HCK,ADAM10,ACVR1B,TLR7,CHUK,TLR6,COX15,FKBP5,GALNT7,WASF1,LATS2,LRPAP1,QPCT,FES,LYN,PSEN1,PTPRE,MAP2K6,PPP2CA,ZMPSTE24,VRK2,PPT1,MAP3K8,RNF144B,CTSB,ETF1,MMP9,PIM1,MSRB3,SRPK1,PAK1,PRKCD,HPSE,BCL3,NRG1,MKNK1,MME,CTRL,FUT4,UBE2D1,BMX,ACVRL1,CTSZ,RP2,WARS,TGFB1,PP…	MSIGDB
		up_regulated	1447	RESPONSE_TO_BIOTIC_STIMULUS	83	26	1.21593e-07	3.28556e-06	-263.455	-227.766	-193.942	PGLYRP1,BNIP3L,TLR7,CFP,TLR6,ISG20,HSPA6,S100A12,BCL3,IFNGR1,IFNGR2,IFNAR2,NLRC4,TOR1A,BCL10,ATF6,TLR8,IRF7,IFI44,TRIM22,DNAJA1,IFNAR1,RSAD2,NLRP3,NOD2,ERP44	MSIGDB
		up_regulated	1447	PROTEIN_SECRETION	26	8	0.00353085	0.0293619	-415.354	-226.666	-139.554	ACHE,ABCA1,PYCARD,NLRC4,DPH3,SRGN,NLRP3,NOD2	MSIGDB
		up_regulated	1447	PROTEIN_KINASE_CASCADE	260	59	3.33557e-09	1.09362e-07	-240.349	-217.852	-196.517	PROK2,PTEN,FYB,FADD,STK17B,TGFA,FKBP1A,CANT1,CHUK,APOL3,TLR6,LATS2,FGF13,LYN,BUD31,MUL1,MIER1,VAPA,MYD88,RIPK2,SRPK1,PAK1,CFLAR,BCL3,MKNK1,BST2,FPR1,TFG,TNFRSF1A,IFNAR2,ZAK,SOCS3,IL31RA,BCL10,STAT3,ADAM9,SOCS1,GADD45G,SHISA5,IRAK2,STAT2,TBK1,GADD45B,TRIM38,TICAM2,NMI,C5,ATP6AP2,CCR2,MAPK14,STAT5A,IFNAR1,CASP1,NOD2,STAT1,TNFSF10,LTBR,SECTM1,STK3	MSIGDB
		up_regulated	1447	RESPONSE_TO_OTHER_ORGANISM	52	20	7.69647e-08	2.13572e-06	-263.455	-216.982	-169.484	PGLYRP1,BNIP3L,TLR7,CFP,TLR6,ISG20,S100A12,BCL3,IFNGR1,IFNGR2,IFNAR2,NLRC4,BCL10,TLR8,IRF7,IFI44,TRIM22,IFNAR1,RSAD2,NOD2	MSIGDB
		up_regulated	1447	TRANSPORT	615	85	0.00274358	0.0239163	-227.411	-196.648	-178.495	KPNA4,BEST1,KCNJ10,SNX1,FYB,STX16,ABCA1,TRPS1,SLC16A3,XPO6,SLC2A3,ATP6AP1,KIF1C,SLC22A1,RAB2A,PICALM,TOM1,PPBP,BAK1,MSR1,GABARAP,LRPAP1,ATOX1,TCN1,SLC39A1,KDELR1,AQP9,CKLF,ATP6V1C1,ATXN1,PPT1,KCNQ1,SCN1B,NAPA,SNX3,CLIC1,KLHL2,ASGR1,SLC22A4,PLIN3,FOLR2,PTTG1IP,FCN1,BCL3,LIN7A,KPNB1,BCL6,SERINC1,PSAP,PLP2,TGFB1,TMX1,CLEC7A,TM9SF2,ATP6V0E1,RAB1A,ARL6IP5,SSR1,NPC2,STX12,RTP4,KIF5B,RERE,SLC1A3,SLC40A1…	MSIGDB
		up_regulated	1447	HOMEOSTATIC_PROCESS	142	29	0.000233322	0.00302145	-294.35	-203.025	-157.898	PROK2,SPI1,ABCA1,HIF1A,ACVR1B,TRPV4,CD55,BAK1,ATOX1,LYN,BUD31,EGLN1,PPT1,CACNA1A,GNA15,MAFB,BCL10,CYSLTR1,NPC2,IFI6,SLC40A1,CCR2,HFE,RHOT1,S1PR3,ERP44,ATP7B,CCR1,F2RL1	MSIGDB
		up_regulated	1447	CELLULAR_HOMEOSTASIS	92	20	0.000919548	0.0096501	-411.493	-263.987	-169.484	PROK2,TRPV4,CD55,BAK1,ATOX1,BUD31,PPT1,CACNA1A,GNA15,CYSLTR1,IFI6,SLC40A1,CCR2,HFE,RHOT1,S1PR3,ERP44,ATP7B,CCR1,F2RL1	MSIGDB
		up_regulated	1447	DEFENSE_RESPONSE_TO_BACTERIUM	12	5	0.00488088	0.0382912	-490.017	-182.865	-83.236	PGLYRP1,CFP,TLR6,NLRC4,NOD2	MSIGDB
		up_regulated	1447	PROTEIN_METABOLIC_PROCESS	1043	142	0.000237234	0.00306825	-227.411	-209.534	-193.942	MMP8,INHBB,ACHE,EIF4G3,CDA,APH1B,MRPL23,HTRA2,APH1A,PPM1D,PTEN,FYB,ATG7,PTPRJ,USP33,COL4A3BP,UBE2B,FURIN,PRMT5,LOXL1,PTK2B,STK17B,TRIB1,FUT7,HCK,ADAM10,ACVR1B,TLR7,CHUK,TLR6,COX15,FKBP5,GALNT7,WASF1,CDC42,PICALM,LATS2,LRPAP1,QPCT,FES,LYN,PSEN1,DLG4,MAP2K6,PPP2CA,ZMPSTE24,SKAP2,VRK2,PPT1,MAP3K8,RNF144B,CTSB,ETF1,MMP9,PIM1,MSRB3,FANCA,SRPK1,PAK1,PRKCD,HPSE,BCL3,NRG1,MKNK1,LIN7A,CAPZA2,MME,CTRL,FUT4…	MSIGDB
		up_regulated	1447	IMMUNE_SYSTEM_PROCESS	263	64	3.16204e-11	1.30213e-09	-237.71	-219.983	-193.942	TNFRSF14,FYB,LILRB2,SPI1,IL4R,CXCR2,FCGRT,BNIP3L,ACVR1B,TLR7,CHUK,CDC42,NFIL3,CEBPB,NCF4,LYN,AQP9,MIA3,TNFSF13,CKLF,PRELID1,LTB4R,NFAM1,MMP9,FCN1,CD164,BST2,FCAR,FCGR3B,IL6R,MAFB,TGFB1,IFITM3,HDAC4,IL31RA,CLEC7A,GPR65,BCL10,IL10RB,LAT2,TLR4,IL15,BST1,TLR8,IFI6,LCP2,TRIM22,CCR2,CTSS,IFI16,C2,MR1,RSAD2,IL27,AIM2,CD274,CTSC,FCGR1A,CCR1,TAPBP,GBP2,IGSF6,ITGB2,SECTM1	MSIGDB
		up_regulated	1447	CYTOKINE_BIOSYNTHETIC_PROCESS	32	9	0.00394944	0.0321165	-284.052	-218.236	-139.876	INHBB,TLR7,TLR6,BCL3,BCL10,TLR4,TLR8,TLR1,IL27	MSIGDB
		up_regulated	1447	POSITIVE_REGULATION_OF_BIOLOGICAL_PROCESS	582	97	9.37271e-07	2.2388e-05	-211.964	-192.816	-170.707	INHBB,ACHE,PROK2,RHOG,CXCL5,ARHGEF11,PTEN,SPI1,CXCR2,ATG7,ABCA1,DAP,PTK2B,FADD,STK17B,DEDD,HIF1A,TGFA,FKBP1A,CANT1,BNIP3L,ACVR1B,TLR7,APOL3,TLR6,CDC42,ADAMTSL4,CASP10,BAK1,PYCARD,CDKN1A,LYN,TGM2,BUD31,PPP2CA,MIA3,MUL1,TNFSF13,MIER1,VAPA,NAMPT,PPT1,MYD88,RIPK2,SP1,NFAM1,PLAGL1,SMNDC1,CREB5,CFLAR,BCL3,BST2,BCL6,SPHK1,UBE2D1,ACVRL1,MX1,TFG,TLR2,TNFRSF1A,CXCL10,TGFB1,ZAK,SMARCD3,NLRC4,IL31RA,BCL10,LA…	MSIGDB
		up_regulated	1447	RESPONSE_TO_EXTERNAL_STIMULUS	207	57	1.85027e-12	9.07074e-11	-227.411	-202.519	-178.43	INHBB,ACHE,PGLYRP1,PROK2,CXCL5,RP1,CXCR2,APOL3,TRPV4,IL18RAP,ENTPD1,PROS1,F5,CDKN1A,S100A8,CEBPB,AIF1,TFPI,MIA3,CKLF,S100A9,MEFV,F13A1,S100A12,RIPK2,LTB4R,CCRL2,FPR1,ACVRL1,TNFRSF1A,CXCL10,CD59,TGFB1,ADM,HDAC4,NLRC4,IL10RB,PLAUR,IRAK2,LYZ,NMI,C5,C4BPB,CCR2,MAPK14,FPR2,TNFAIP6,C2,NLRP3,CD36,CYBB,NOD2,S1PR3,CCR1,ITGB2,ALOX5AP,PPARG	MSIGDB
		up_regulated	1447	WOUND_HEALING	40	10	0.00611396	0.045611	-260.881	-182.491	-152.749	ENTPD1,PROS1,F5,TFPI,MIA3,F13A1,ACVRL1,CD59,C4BPB,CD36	MSIGDB
		up_regulated	1447	CHEMICAL_HOMEOSTASIS	99	22	0.000378531	0.00456856	-294.35	-205.583	-155.324	PROK2,ABCA1,HIF1A,TRPV4,CD55,BAK1,ATOX1,BUD31,EGLN1,PPT1,CACNA1A,GNA15,CYSLTR1,NPC2,IFI6,SLC40A1,CCR2,HFE,S1PR3,ATP7B,CCR1,F2RL1	MSIGDB
		up_regulated	1447	ION_HOMEOSTASIS	80	18	0.00106904	0.0108006	-352.278	-233.667	-160.473	PROK2,TRPV4,CD55,BAK1,ATOX1,BUD31,PPT1,CACNA1A,GNA15,CYSLTR1,IFI6,SLC40A1,CCR2,HFE,S1PR3,ATP7B,CCR1,F2RL1	MSIGDB
		up_regulated	1447	NOTCH_SIGNALING_PATHWAY	12	5	0.00488088	0.0382912	-232.561	-173.271	-103.832	APH1A,ADAM10,PSEN1,NCSTN,PSENEN	MSIGDB
		up_regulated	1447	PROTEIN_AMINO_ACID_PHOSPHORYLATION	243	38	0.00574903	0.0434873	-227.411	-199.975	-169.484	FYB,COL4A3BP,PTK2B,STK17B,TRIB1,HCK,ADAM10,ACVR1B,CHUK,LATS2,FES,LYN,MAP2K6,VRK2,MAP3K8,PIM1,SRPK1,PAK1,PRKCD,MKNK1,BMX,ACVRL1,TGFB1,ZAK,IL31RA,TESK2,ABI1,JAK3,SOCS1,JAK2,IRAK2,CSNK1A1,PIM2,STAT1,LMTK2,LIMK1,ITGB2,STK3	MSIGDB
		up_regulated	1447	AMYLOID_PRECURSOR_PROTEIN_METABOLIC_PROCESS	10	5	0.00185168	0.0172516	-232.561	-161.975	-80.6614	ACHE,APH1A,PSEN1,NCSTN,PSENEN	MSIGDB
		up_regulated	1447	CATION_HOMEOSTASIS	68	16	0.00120132	0.0119609	-421.791	-239.769	-161.728	PROK2,TRPV4,CD55,ATOX1,BUD31,PPT1,CACNA1A,GNA15,CYSLTR1,SLC40A1,CCR2,HFE,S1PR3,ATP7B,CCR1,F2RL1	MSIGDB
		up_regulated	1447	RESPONSE_TO_WOUNDING	135	41	8.87986e-11	3.55713e-09	-258.306	-212.3	-178.495	ACHE,CXCR2,APOL3,IL18RAP,ENTPD1,PROS1,F5,S100A8,CEBPB,AIF1,TFPI,MIA3,S100A9,MEFV,F13A1,S100A12,RIPK2,LTB4R,ACVRL1,TNFRSF1A,CXCL10,CD59,TGFB1,ADM,HDAC4,IL10RB,IRAK2,LYZ,NMI,C5,C4BPB,CCR2,FPR2,TNFAIP6,C2,NLRP3,CD36,CYBB,S1PR3,CCR1,ALOX5AP	MSIGDB
		up_regulated	1447	DETECTION_OF_BIOTIC_STIMULUS	7	4	0.00302481	0.0259504	-490.017	-312.314	-83.236	PGLYRP1,NLRC4,NLRP3,NOD2	MSIGDB
		up_regulated	1447	CELLULAR_MACROMOLECULE_METABOLIC_PROCESS	982	128	0.00254419	0.0225408	-227.411	-208.633	-191.368	MMP8,INHBB,ACHE,EIF4G3,APH1B,MRPL23,HTRA2,APH1A,PPM1D,PTEN,FYB,ATG7,PTPRJ,USP33,COL4A3BP,UBE2B,FURIN,PRMT5,LOXL1,B3GNT8,PTK2B,STK17B,TRIB1,FUT7,HCK,ADAM10,ACVR1B,TLR7,CHUK,TLR6,COX15,FKBP5,GALNT7,WASF1,LATS2,LRPAP1,QPCT,FES,LYN,PSEN1,PTPRE,MAP2K6,PPP2CA,ZMPSTE24,VRK2,PPT1,MAP3K8,RNF144B,CTSB,ETF1,MMP9,PIM1,MSRB3,SRPK1,PAK1,PRKCD,HPSE,BCL3,NRG1,MKNK1,MME,CTRL,FUT4,UBE2D1,BMX,ACVRL1,CTSZ,RP2,WARS,T…	MSIGDB
		up_regulated	1447	POSITIVE_REGULATION_OF_CELLULAR_PROCESS	554	91	3.80608e-06	7.82107e-05	-209.389	-190.975	-168.196	INHBB,RHOG,CXCL5,ARHGEF11,PTEN,SPI1,CXCR2,ATG7,ABCA1,DAP,PTK2B,FADD,STK17B,DEDD,HIF1A,TGFA,FKBP1A,CANT1,BNIP3L,ACVR1B,TLR7,APOL3,TLR6,CDC42,ADAMTSL4,CASP10,BAK1,PYCARD,CDKN1A,LYN,TGM2,BUD31,PPP2CA,MIA3,MUL1,TNFSF13,MIER1,VAPA,NAMPT,PPT1,MYD88,RIPK2,SP1,NFAM1,PLAGL1,SMNDC1,CREB5,CFLAR,BCL3,BST2,BCL6,SPHK1,UBE2D1,ACVRL1,MX1,TFG,TLR2,TNFRSF1A,CXCL10,TGFB1,ZAK,SMARCD3,NLRC4,IL31RA,BCL10,TLR4,ATF6,IL1…	MSIGDB
		up_regulated	1447	PHOSPHORYLATION	272	43	0.00282101	0.0245083	-222.262	-194.926	-168.196	FYB,COL4A3BP,PTK2B,STK17B,TRIB1,HCK,ADAM10,ACVR1B,CHUK,CDKN1A,LATS2,FES,LYN,PSEN1,MAP2K6,PGK1,VRK2,MAP3K8,BCKDK,PIM1,SRPK1,PAK1,PRKCD,MKNK1,BMX,ACVRL1,TGFB1,ZAK,IL31RA,TESK2,ABI1,BCL10,JAK3,SOCS1,JAK2,IRAK2,CSNK1A1,PIM2,STAT1,LMTK2,LIMK1,ITGB2,STK3	MSIGDB
		up_regulated	1447	CYTOKINE_SECRETION	14	6	0.00170029	0.0160297	-452.686	-257.231	-139.876	ABCA1,PYCARD,NLRC4,SRGN,NLRP3,NOD2	MSIGDB
		up_regulated	1447	REGULATION_OF_CYTOKINE_BIOSYNTHETIC_PROCESS	30	9	0.00243179	0.0216381	-284.052	-220.087	-139.876	INHBB,TLR7,TLR6,BCL3,BCL10,TLR4,TLR8,TLR1,IL27	MSIGDB
		up_regulated	1447	REGULATION_OF_APOPTOSIS	296	49	0.000535204	0.00604822	-222.262	-201.238	-183.644	PROK2,PTEN,DAP,FADD,STK17B,DEDD,NAIP,BNIP3L,ACVR1B,ADAMTSL4,CASP10,BAK1,PYCARD,CDKN1A,PSEN1,PPP2CA,PPT1,CTSB,MCL1,PLAGL1,SMNDC1,PIM1,CFLAR,BCL3,SH3GLB1,BCL6,SPHK1,MX1,TLR2,TGFB1,ZAK,RTN4,SOCS3,NLRC4,TMX1,XIAP,BNIP2,BCL10,PML,IFI6,HTATIP2,IFI16,NLRP3,STAT1,TNFSF10,FAS,ANXA5,CASP4,STK3	MSIGDB
		up_regulated	1447	REGULATION_OF_PROGRAMMED_CELL_DEATH	297	49	0.000578578	0.00645613	-222.262	-201.361	-183.644	PROK2,PTEN,DAP,FADD,STK17B,DEDD,NAIP,BNIP3L,ACVR1B,ADAMTSL4,CASP10,BAK1,PYCARD,CDKN1A,PSEN1,PPP2CA,PPT1,CTSB,MCL1,PLAGL1,SMNDC1,PIM1,CFLAR,BCL3,SH3GLB1,BCL6,SPHK1,MX1,TLR2,TGFB1,ZAK,RTN4,SOCS3,NLRC4,TMX1,XIAP,BNIP2,BCL10,PML,IFI6,HTATIP2,IFI16,NLRP3,STAT1,TNFSF10,FAS,ANXA5,CASP4,STK3	MSIGDB
		up_regulated	1447	INTRACELLULAR_SIGNALING_CASCADE	538	90	1.98701e-06	4.34316e-05	-228.699	-208.77	-190.08	PROK2,RHOG,PTEN,FYB,RGS19,CXCR2,GNAI3,SH2B2,ABCA1,FADD,STK17B,TGFA,FKBP1A,CANT1,PRKAR2B,CHUK,APOL3,TLR6,FGD4,TYROBP,BAK1,LATS2,FGF13,LYN,BUD31,MUL1,MIER1,VAPA,PPT1,GRB2,MYD88,RIPK2,PARK7,MCL1,LTB4R,NFAM1,SRPK1,PAK1,CFLAR,BCL3,GNA15,MKNK1,NBN,BST2,FPR1,SPHK1,TFG,TNFRSF1A,IFNAR2,ZAK,SOCS3,NLRC4,IL31RA,CLEC7A,CASP7,BCL10,STAT3,LAT2,ATF6,ADAM9,SOCS1,GADD45G,SHISA5,JAK2,PML,IRAK2,STAT2,TBK1,YWHAE,GADD…	MSIGDB
		up_regulated	1447	APOPTOSIS_GO	372	59	0.000482987	0.0055687	-224.837	-207.586	-188.793	PROK2,PTEN,DAP,PTK2B,FADD,STK17B,DEDD,NAIP,BNIP3L,ACVR1B,ADAMTSL4,CASP10,BAK1,PYCARD,CDKN1A,SRA1,PSEN1,PPP2CA,PPT1,TXNL1,CTSB,MCL1,PLAGL1,SMNDC1,PIM1,CFLAR,BCL3,SH3GLB1,BCL6,SPHK1,MX1,TLR2,TGFB1,ZAK,RTN4,SOCS3,IL1B,NLRC4,TMX1,XIAP,CASP7,GPR65,BNIP2,BCL10,SRGN,PML,GADD45B,IFI6,HTATIP2,IFI16,CD14,RHOT1,NLRP3,STAT1,TNFSF10,FAS,ANXA5,CASP4,STK3	MSIGDB
		up_regulated	1447	REGULATION_OF_I_KAPPAB_KINASE_NF_KAPPAB_CASCADE	90	25	2.58226e-06	5.51542e-05	-258.306	-203.059	-168.196	FADD,FKBP1A,CANT1,APOL3,TLR6,BUD31,MUL1,MIER1,VAPA,MYD88,RIPK2,CFLAR,BST2,TFG,TNFRSF1A,BCL10,SHISA5,TBK1,TRIM38,TICAM2,CASP1,NOD2,TNFSF10,LTBR,SECTM1	MSIGDB
		up_regulated	1447	REGULATION_OF_CELL_GROWTH	39	10	0.00504055	0.0392827	-209.454	-174.338	-139.876	CDA,RB1,ACVR1B,CDKN1A,SERTAD3,PPT1,BCL6,SPHK1,TGFB1,PML	MSIGDB
		up_regulated	1447	G_PROTEIN_COUPLED_RECEPTOR_BINDING	22	7	0.00510736	0.0395936	-307.223	-179.267	-98.6833	PROK2,CXCL5,CXCL16,CKLF,CXCL10,C5,CCR2	MSIGDB
		up_regulated	1447	LIPOPROTEIN_BINDING	16	6	0.00378525	0.0310017	-764.096	-253.744	-129.578	APOBR,CXCL16,TLR6,LRPAP1,APOL2,SCARF1	MSIGDB
		up_regulated	1447	CHEMOKINE_RECEPTOR_BINDING	17	6	0.00534682	0.0409869	-321.383	-206.008	-119.28	CXCL5,CXCL16,CKLF,CXCL10,C5,CCR2	MSIGDB
		up_regulated	1447	RECEPTOR_BINDING	217	39	0.000373666	0.00452576	-240.284	-206.102	-170.771	INHBB,PROK2,CXCL5,FYB,GABARAPL2,FADD,TGFA,CXCL16,GABARAP,LRPAP1,FGF13,CKLF,OSM,NAMPT,PLXNC1,SDCBP,GRB2,MYD88,TRIP4,CXCL10,GAS6,TGFB1,SMARCD3,IL1RN,ADAM9,SOCS1,JAK2,GRN,C5,DNAJA1,CCR2,SNW1,IL27,PDGFC,TYMP,APOL2,F2RL1,TAPBP,SECTM1	MSIGDB
		up_regulated	1447	RECEPTOR_SIGNALING_PROTEIN_ACTIVITY	70	16	0.00166527	0.0158473	-270.117	-227.371	-157.898	IL4R,SH2B2,ACVR1B,TYROBP,LYN,ACVRL1,IFITM1,ZAK,STAT3,IL1RN,IRAK2,STAT2,SP110,MAPK14,STAT1,FCGR1A	MSIGDB
		up_regulated	1447	RECEPTOR_ACTIVITY	359	56	0.000994872	0.0102675	-218.4	-200.983	-168.196	PGLYRP1,TNFRSF14,CHRNA2,LILRB2,IL4R,CXCR2,PTPRJ,FCGRT,ABCA1,P2RX7,CHRNB2,FKBP1A,ACVR1B,CXCL16,TNFRSF1B,CSF3R,MSR1,LRPAP1,PTPRE,PVRL2,LILRB3,CD33,ASGR1,CLEC1A,TMEM11,NFAM1,FZD5,ASGR2,FPR1,IFNGR1,ACVRL1,TLR2,IFNGR2,TNFRSF1A,IL6R,MARCO,IFNAR2,IL31RA,CLEC7A,IL10RB,CYSLTR1,LILRB4,PTGER3,CD46,ICAM1,CLEC4A,CSF2RB,FZD2,FPR2,CD14,IFNAR1,MR1,F2RL1,IL15RA,IGSF6,SCARF1	MSIGDB
		up_regulated	1447	TRANSMEMBRANE_RECEPTOR_ACTIVITY	230	38	0.00221406	0.0200826	-223.55	-203.609	-175.92	TNFRSF14,CHRNA2,IL4R,CXCR2,PTPRJ,CHRNB2,ACVR1B,CXCL16,TNFRSF1B,MSR1,LRPAP1,PTPRE,LILRB3,ASGR1,CLEC1A,TMEM11,NFAM1,ASGR2,FPR1,IFNGR1,ACVRL1,IFNGR2,TNFRSF1A,IL6R,IFNAR2,IL31RA,IL10RB,CYSLTR1,PTGER3,ICAM1,CLEC4A,CSF2RB,FPR2,IFNAR1,MR1,IL15RA,IGSF6,SCARF1	MSIGDB
		up_regulated	1447	PATTERN_RECOGNITION_RECEPTOR_ACTIVITY	6	5	6.2871e-05	0.000964693	-366.438	-222.119	-83.236	PGLYRP1,TLR2,MARCO,CLEC7A,CD14	MSIGDB
		up_regulated	1447	HEMATOPOIETIN_INTERFERON_CLASSD200_DOMAIN_CYTOKINE_RECEPTOR_ACTIVITY	23	11	5.51568e-06	0.000110046	-278.903	-223.886	-209.389	IL4R,CXCR2,IFNGR1,IFNGR2,IL6R,IFNAR2,IL31RA,IL10RB,CSF2RB,IFNAR1,IL15RA	MSIGDB
		up_regulated	1447	INTERLEUKIN_RECEPTOR_ACTIVITY	16	6	0.00378525	0.0310017	-473.282	-229.927	-119.28	IL4R,CXCR2,IL6R,IL10RB,CSF2RB,IL15RA	MSIGDB
		up_regulated	1447	CYTOKINE_BINDING	39	15	3.27644e-06	6.82054e-05	-219.688	-213.299	-209.389	TNFRSF14,IL4R,CXCR2,TNFRSF1B,IFNGR1,ACVRL1,IFNGR2,TNFRSF1A,PLP2,IL6R,IFNAR2,IL10RB,CSF2RB,IFNAR1,IL15RA	MSIGDB
		up_regulated	1447	CYTOKINE_ACTIVITY	50	13	0.00127858	0.0126347	-307.223	-199.399	-168.196	INHBB,CXCL5,CXCL16,CKLF,OSM,NAMPT,SDCBP,CXCL10,IL1RN,C5,IL27,TYMP,SECTM1	MSIGDB
		up_regulated	1447	V$NFKAPPAB_01	190	32	0.00350067	0.0293003	-264.839	-212.877	-173.346	CXCL5,FAM129A,SAMSN1,FUT7,CXCL16,TNFRSF1B,RAP2C,BMP2K,NUFIP2,RELB,MOB3C,MAP3K8,MMP9,BCKDK,BCL3,RBMS1,CXCL10,CPD,JAK3,IL1RN,UBE2D3,ICAM1,CXorf21,GADD45B,GPBP1,TIFA,SLAMF8,IL27,NOD2,IRF1,ETV6,SLC6A12	MSIGDB
		up_regulated	1447	V$IRF1_01	173	39	1.78758e-06	3.93228e-05	-290.488	-247.265	-215.826	ABHD16A,SH3BGRL,GSDMD,PLXNC1,PHF21A,PCGF5,IL17RC,KYNU,TFEC,RIT1,USF1,BST2,DYNLT1,NGFRAP1,SAT1,CXCL10,ATF3,B2M,JKAMP,HDAC4,TMBIM4,IRF9,DDX58,PSMB8,CXorf21,XAF1,PSMB9,TNFSF13B,VAMP3,SLAMF8,DTX3L,IL27,PDGFC,TRIM21,TAP1,STX11,TAPBP,IL15RA,HLX	MSIGDB
		up_regulated	1447	V$IRF2_01	97	26	3.40101e-06	7.05914e-05	-307.223	-261.555	-217.113	ABHD16A,SLC38A2,GSDMD,OSM,PLXNC1,PCGF5,USF1,BST2,CXCL10,ATF3,B2M,HDAC4,TMBIM4,DDX58,PSMB8,CXorf21,XAF1,PSMB9,TNFSF13B,PSME1,DTX3L,IL27,PDGFC,TAP1,TAPBP,IL15RA	MSIGDB
		up_regulated	1447	V$CEBPB_02	186	35	0.000301109	0.00376204	-217.113	-183.076	-163.047	KCNH7,H2AFJ,TRIB1,RAD23B,TOP1,BNIP3L,PPP1CB,VCAN,RAB2A,NFIL3,SIRPA,NFE2L2,AQP9,MAP2K6,SHKBP1,S100A9,ASGR1,SBF2,FCER1G,KCNE3,PLA2G4A,BCL6,MTF1,STEAP4,BAZ1A,STAT3,PRDX3,SEPHS2,METTL9,NLRP3,IL27,UGP2,KCNJ2,PPP1R3D,PPARG	MSIGDB
		up_regulated	1447	V$ISRE_01	190	52	2.23886e-11	9.44635e-10	-269.924	-227.038	-195.229	PROK2,SH3BGRL,TOP1,TLR7,FMR1,MOV10,GSDMD,AIF1,NUFIP2,MAP2K6,PGK1,OSM,PLXNC1,PCGF5,ST3GAL4,RIPK2,RBCK1,GNB4,KYNU,USF1,ZBP1,BST2,TCF7L2,CXCL10,EXOC6,B2M,HDAC4,IRF2,GPR65,NUB1,PML,IFI44,IRF9,DDX58,CXorf21,RTP4,DDX60,XAF1,TNFSF13B,TIFA,CRK,IFIT2,IFIH1,EPSTI1,DTX3L,IL27,IFIT3,DAPP1,BATF2,ETV6,TRIM21,TAPBP	MSIGDB
		up_regulated	1447	V$ETS1_B	215	36	0.00225813	0.020412	-191.368	-170.398	-148.887	SLC25A37,NT5C2,TMUB2,KCND1,SH3BGRL,GIT2,FURIN,CSRNP1,ARL6IP6,DOK1,KIF1C,GPR107,TFE3,RAP2C,LOXL3,LCP1,LYN,ST3GAL2,KCNQ1,TREML2,GMPR2,HM13,ETF1,JUNB,NRG1,RNF31,GTF2B,RLIM,CMTM6,PML,MCTP1,LCP2,SLC39A11,GIMAP4,PSME2,ETV6	MSIGDB
		up_regulated	1447	V$IRF7_01	185	45	2.7108e-08	8.01944e-07	-286.626	-245.1	-204.24	ABHD16A,KIF13A,STX16,GNA13,CXCL16,MOV10,MAP2K6,OSM,PLXNC1,CACNA1A,PCGF5,MAP3K8,RBCK1,HMGB3,BST2,BCL6,SAT1,CXCL10,EXOC6,NMNAT1,CASP7,IRF2,SOCS1,SIPA1L1,TMBIM4,DDX58,CXorf21,ADAR,DDX60,XAF1,PSMB9,SP110,PSME1,IFIT2,EPSTI1,LAPTM4A,DTX3L,IL27,PDGFC,DAPP1,BATF2,TRIM21,TAP1,STX11,TAPBP	MSIGDB
		up_regulated	1447	V$STAT6_02	198	34	0.00192333	0.0177108	-201.666	-183.577	-170.771	TMUB2,CXorf36,SPI1,TRPS1,CYTH4,CSF3R,SLC38A2,FGF13,DOK3,NKIRAS2,TNFSF13,SKAP2,SDCBP,PATL1,KCNQ1,FAM20A,ACAP2,SESTD1,POLR1D,FEM1C,TFEC,CPEB4,RNF138,TANK,DOCK4,HHEX,TRIM25,VAMP3,PIM2,CRK,STAT5A,DNAJC7,CD274,PSTPIP2	MSIGDB
		up_regulated	1447	V$ICSBP_Q6	188	44	1.28314e-07	3.4581e-06	-278.903	-235.768	-199.091	ADAM8,TOP1,CXCL16,TLR7,FMR1,ENTPD1,FES,MOV10,GSDMD,AIF1,MAP2K6,ST3GAL4,RIPK2,RBCK1,KYNU,TFEC,CPEB4,USF1,ZBP1,BST2,B2M,HDAC4,CASP7,SOCS1,IFI35,IFI44,PSMB8,P2RY13,ADAR,PSMB9,SP110,TNFSF13B,LYSMD2,CTSS,IFIH1,DTX3L,IL27,IFIT3,DAPP1,BATF2,TAP1,TOR1AIP1,TAPBPL,TAPBP	MSIGDB
		up_regulated	1447	V$ELF1_Q6	206	35	0.00200503	0.0183518	-229.986	-202.918	-175.92	FAM134A,TMEM88,APOBR,SAMSN1,ARRB2,TYROBP,TFE3,AIF1,NUFIP2,TNFSF13,GRB2,NASP,CLIC1,FCER1G,HM13,PFKFB4,RNF31,C1orf43,RLIM,SAT1,TGFB1,TM6SF1,BAZ1A,XIAP,TLR4,ACSL4,ARL6IP5,C4orf32,MR1,PSME2,CD274,DAPP1,ALOX5AP,VSIG10,CTSA	MSIGDB
		up_regulated	1447	V$IRF1_Q6	183	33	0.000958044	0.00994261	-232.561	-198.556	-178.495	USP32,PPM1D,STX16,TYROBP,ACSS2,FES,NUFIP2,ZMPSTE24,OSM,PLXNC1,PHF21A,MICU1,ATP6V0D1,RBCK1,KYNU,CD53,RNF31,USF1,P4HA1,QKI,ZMAT2,GPR65,NUB1,SIPA1L1,TNFSF13B,LYSMD2,CTSS,PSME2,IL27,DAPP1,TRIM21,TAPBPL,TAPBP	MSIGDB
		up_regulated	1447	V$IRF_Q6	188	52	1.44846e-11	6.29195e-10	-271.179	-246.053	-217.113	TOP1,TLR7,FMR1,GABARAP,MOV10,GSDMD,NCF1,OSM,PLXNC1,PCGF5,ST3GAL4,RBCK1,KYNU,CPEB4,USF1,ZBP1,BST2,TCF7L2,SAT1,CXCL10,RTN4,B2M,CASP7,IRF2,NUB1,SOCS1,SELL,IFI35,LMO2,TMBIM4,IFI44,IRF9,PSMB8,RTP4,ADAR,DDX60,SLC40A1,TNFSF13B,EXT1,TIFA,IFIT2,CYBB,DTX3L,NOD2,UBE2L6,DAPP1,BATF2,ETV6,TRIM21,TOR1AIP1,TAPBPL,TAPBP	MSIGDB
		up_regulated	1447	TGCACTG,MIR-148A,MIR-152,MIR-148B	257	44	0.000488316	0.00560448	-209.389	-196.259	-173.346	E2F7,INHBB,USP32,BEST1,USP33,ABCA1,DEDD,TGFA,TRPS1,FMR1,PPP1CB,C18orf25,PICALM,MIER1,ATXN1,PATL1,TMSB10,CYB5R4,B4GALT5,TMED7,ZCCHC2,SNX27,CPEB4,HMGB3,STX3,UBE2W,RLIM,UBE2D1,SLC25A44,C7orf60,QKI,MTF1,MAFB,ARL8B,CPD,MAX,SSR1,RNF217,NPTN,SEPT4,ERLIN1,LMTK2,RAB34,NDST1	MSIGDB
		up_regulated	1447	AATGTGA,MIR-23A,MIR-23B	328	55	0.000180229	0.00242861	-217.113	-197.778	-173.346	KPNA4,CXCL5,PTK2B,SPOPL,TRIB1,TGFA,RAD23B,TOP1,BNIP3L,CHUK,FMR1,PPP1CB,PRDM1,PICALM,TAB3,SIRPA,BUD31,NUFIP2,LRRC4,VAPA,ATXN1,NR6A1,PLAGL1,TMED7,ATP6V1B2,ZCCHC2,CAB39,SNX27,CPEB4,CD163,FUT4,UBE2D1,QKI,WSB1,IL6R,XIAP,CASP7,IRF2,WTAP,C16orf72,UBE2D3,RBPMS2,STX12,IDH1,AFF1,GPBP1,CRK,PDE4B,LHFPL2,CA2,IRF1,FAS,MAPRE1,ATP6V1E1,NDST1	MSIGDB
		up_regulated	1447	TTTGCAC,MIR-19A,MIR-19B	439	63	0.00397439	0.0322939	-211.964	-194.1	-183.644	INHBB,KPNA4,E2F8,USP32,HBP1,USP33,ABCA1,ZDHHC18,CHMP4B,PTK2B,RAB8B,TRPS1,FMR1,PTP4A1,ATP11A,RAP2C,CCDC126,ZDHHC7,MIER1,PLXNC1,ATXN1,PATL1,RAP1A,SBF2,B4GALT5,SPTSSA,ELOVL5,FEM1C,ATP6V1B2,PFKFB3,WDFY3,FAM114A1,BCL3,CAB39,SNX27,ASAP2,CPEB4,RBMS1,C7orf60,QKI,REEP3,PSAP,CADM4,SOCS3,HDAC4,TESK2,SOCS1,ACSL4,RAB33B,TXNDC12,TBK1,NPTN,DENND1A,AFF1,SPG20,MAPK14,VCPIP1,RAB21,RAB34,KCNJ2,ST8SIA4,RNF145,SCARF1	MSIGDB
		up_regulated	1447	AGCATTA,MIR-155	111	21	0.00423399	0.0340007	-211.964	-183.648	-150.175	GPR85,CDC73,SPI1,HBP1,HIF1A,MARCH7,PICALM,CEBPB,NUFIP2,SDCBP,H3F3A,CAB39,FAR1,UBE2W,QKI,HDAC4,BACH1,SOCS1,RAB1A,UBE2D3,YWHAE	MSIGDB
		up_regulated	1447	TTTGCAG,MIR-518A-2	183	32	0.00190803	0.0176014	-229.986	-197.422	-155.324	INHBB,KPNA4,EIF4G3,ZFAND5,C18orf25,PJA2,ATP11A,PICALM,RAP2C,YTHDF3,MAN1A1,KCMF1,PCGF5,ETF1,GNB4,BRI3,CPEB4,LAMP2,QKI,HDAC4,XIAP,ACTR3,C16orf72,TIMP2,CHSY1,FBXL5,SPG20,RHOT1,RAB21,KCNJ2,MAPRE1,JAG1	MSIGDB
		up_regulated	1447	GTTATAT,MIR-410	73	19	0.000105945	0.00152546	-219.688	-183.12	-142.451	RGS16,RAB8B,ADAM10,PRKAR2B,FMR1,NUMB,CPEB3,C18orf25,BAZ2B,CREB5,CPEB4,LAMP2,QKI,ADM,RAB1A,RERE,YIPF4,HIAT1,ST8SIA4	MSIGDB
		up_regulated	1447	ATTCTTT,MIR-186	221	38	0.00105389	0.0107317	-204.24	-188.347	-172.058	GPR85,UBE2B,P2RX7,CDC5L,TRPS1,SPAST,PPP1CB,PRDM1,CDC42,CPEB3,C9orf47,MIER1,GRIN3A,APLP2,BAZ2B,NASP,UBQLN2,CTSB,TMED7,PFKFB4,SRPK1,WDFY3,SNX27,FAR1,CPEB4,CAPZA1,QKI,SAT1,RFWD2,XIAP,FNDC3B,LRRN1,ACSL4,EIF4E3,CRK,RAB21,PDGFC,JAG1	MSIGDB
		up_regulated	1447	TGANTCA_V$AP1_C	792	111	0.000394778	0.00470398	-219.688	-195.617	-178.495	KPNA4,PROK2,RHOG,ALDOA,CXCL5,ZNF654,RELT,CLDN9,TRAPPC3,KCND1,PSMD4,FAM91A1,GIT2,APOBR,FURIN,SEC24D,MPP3,CSRNP1,TRIB1,ZFAND5,HK3,FKBP5,PTP4A1,DOK1,PRDM1,TFE3,SLC38A2,GAB2,CDKN1A,FGF13,RTN3,ISG20,DLG4,PPP2CA,MIER1,TRIM9,VAPA,ATP6V1C1,SDCBP,CACNA1A,FAM20A,ZNFX1,CD68,NASP,USP3,RNF144B,CLIC1,RHOQ,ACSL3,MMP9,STARD8,PIM1,CREB5,FERMT3,PFKFB3,WDFY3,CAB39,RIT1,NRG1,GPR141,MME,SEMA6B,UBE2D1,GAPDH,PLP2,SAT1,…	MSIGDB
		up_regulated	1447	TTGCWCAAY_V$CEBPB_02	49	13	0.0010428	0.0106293	-353.565	-241.268	-155.324	TRIB1,VCAN,RAB2A,CEBPB,CKAP4,SRPK1,GSR,IDH1,PRDX3,MAPK14,KCNJ2,ETV6,PPP1R3D	MSIGDB
		up_regulated	1447	RYTTCCTG_V$ETS2_B	890	123	0.000343031	0.00420805	-204.24	-189.968	-178.495	ITGA1,ESRRA,NT5C2,DENND3,TMUB2,PTEN,SH3BGRL,ARF4,SPI1,HCAR1,STX16,UBE2B,FURIN,GPR97,ARRB2,CSRNP1,TRIB1,ADAM10,NCF2,DOK1,C6orf47,TYROBP,PRDM1,IL18RAP,MSL3,TFE3,PICALM,CSF3R,RAP2C,TAB3,RILP,GAB2,LOXL3,CDKN1A,ZBTB7B,NCF4,QPCT,LCP1,LYN,CHIC2,NUFIP2,MAP2K6,TNFSF13,SKAP2,ATXN1,PATL1,FAM20A,NASP,USP3,S100A9,MEFV,CLIC1,TREML2,SBF2,FCER1G,SESTD1,GMPR2,HM13,ETF1,POLR1D,MMP9,FEM1C,H3F3A,JUNB,FERMT3,BCL3,TFE…	MSIGDB
		up_regulated	1447	STTTCRNTTT_V$IRF_Q6	151	46	5.63586e-12	2.61357e-10	-307.223	-249.038	-201.666	ABHD16A,FMR1,MOV10,GSDMD,NCF1,OSM,NAMPT,PLXNC1,ATXN1,PCGF5,IL17RC,RBCK1,NRG1,RNF31,USF1,ZBP1,BST2,DYNLT1,CXCL10,B2M,HDAC4,CASP7,VAMP5,NUB1,IFI44,DDX58,PSMB8,CXorf21,XAF1,PSMB9,TNFSF13B,PSME1,IFIT2,CASP1,EPSTI1,DTX3L,PSME2,IL27,NOD2,IFIT3,BATF2,ETV6,TRIM21,TAP1,TAPBPL,TAPBP	MSIGDB
		up_regulated	1447	YTATTTTNR_V$MEF2_02	465	66	0.00421894	0.0339063	-204.24	-188.154	-177.207	TMEM88,DNAJC3,KIF13A,WBP5,HBP1,TOP1,PRKAR2B,ZFAND5,TLR7,ARPC5,PRDM1,C18orf25,MSL3,RAP2C,CDKN1A,CEBPB,FGF13,SIRPA,LYN,LRRC4,SHKBP1,TNFSF13,ATXN1,ZNFX1,GPR27,F13A1,TMSB10,NR6A1,P2RY12,RHOQ,SBF2,SESTD1,GNB4,KYNU,PLAGL1,CREB5,JUNB,FITM1,C1orf43,BCL6,STAC3,P4HA1,UBE2D1,TMEM127,IL6R,GYG1,HDAC4,LAT2,TIMP2,ARL6IP5,MAX,SIPA1L1,NTNG2,RNF146,GADD45B,RNF24,VAMP3,USP25,RAB21,CNBP,TNNT1,TNFSF10,AKIRIN2,HLX,RAB…	MSIGDB
		up_regulated	1447	RGAGGAARY_V$PU1_Q6	403	64	0.000273894	0.00347403	-211.964	-191.216	-175.888	GPR85,ESRRA,ALDOA,MARK3,SPI1,TRMT1L,GIT2,APOBR,PTPRJ,SAMSN1,ITGA2B,CDC5L,ARL6IP6,CYTH4,TYROBP,GPR107,TFE3,LYN,PSEN1,NUFIP2,TNFSF13,MIER1,PLXNC1,MOB3C,KCNQ1,ZNFX1,CLIC1,TREML2,ETF1,LTB4R,MMP9,CREB5,PFKFB4,PLA2G4A,WDFY3,CPEB4,LAMP2,RLIM,SEMA6B,ACVRL1,IRAK4,HHEX,XIAP,ABI1,TLR4,ACSL4,EVI2B,MAX,PML,AGPAT9,PIK3AP1,C4orf32,NPTN,LCP2,STAT5A,MR1,GIMAP4,CDV3,ETV6,C1orf162,ST8SIA4,RAB20,VSIG10,CTSA	MSIGDB
		up_regulated	1447	TCANNTGAY_V$SREBP1_01	374	57	0.00157035	0.0150249	-214.539	-188.732	-170.771	RENBP,DCTN4,FAM134A,SLC35A5,GIT2,WBP5,UBE2B,SEC24D,ALOX5,HIF1A,LAMTOR1,ATP6AP1,ARPC5,PICALM,TOM1,YTHDF3,GABARAP,GAB2,LCP1,TMEM199,LRRC4,ATP6V1C1,RNF181,PPT1,H2AFY,NAPA,MICU1,ATP6V0D1,SMNDC1,ATP6V1B2,CD164,C1orf43,UBE2W,ITPRIP,DIRC2,NGFRAP1,PSAP,RTN4,PSENEN,PPCS,WDFY1,TLR4,LRRN1,CHMP2B,CTSD,ACP2,ATP6V1D,RNF146,GRN,RAB27A,HNRNPH2,DUSP3,CTSS,C2,ATG3,LMTK2,CTSA	MSIGDB
		up_regulated	1447	TGANNYRGCA_V$TCF11MAFG_01	239	38	0.00434672	0.0348245	-209.389	-196.999	-181.069	ABCA7,RHOG,KCND1,LPPR2,ARF4,SEC24D,PRDM1,TSPAN17,GAB2,PPP2CA,NKIRAS2,TXNL1,TREML2,NR6A1,MMP9,PIM1,PSMB2,WDFY3,TFEC,ASAP2,NRG1,BCL6,UBE2D1,C20orf24,GAPDH,ITPRIP,SPTLC2,DOCK4,BACH1,GADD45G,SSR1,RNF13,TLR8,DNAJC7,CNBP,GK,SNX10,PPARG	MSIGDB
		up_regulated	1447	MORF_RAB1A	187	31	0.00509558	0.0395917	-227.411	-197.293	-178.495	ARF4,RAD23B,MARCH7,XPO6,ARPC5,PICALM,ATOX1,PSMB4,KDELR1,PGK1,ATP6V0D1,TMSB10,ETF1,RBCK1,SMNDC1,HADHB,TMBIM6,LAMP2,CAPZA1,RTN4,AP3S1,RAB1A,SSR1,SEPHS2,RAB5A,VAMP3,ATP6AP2,CNBP,TMEM59,RPL36AL,TOR1AIP1	MSIGDB
		up_regulated	1447	MORF_RAB5A	94	24	1.95576e-05	0.00034655	-276.328	-203.415	-157.898	EFR3A,STX16,RAD23B,TPM4,GPR107,PICALM,ATOX1,PSMB4,BUD31,OGFR,ATP6V0D1,NBN,TMBIM6,GRINA,CHMP2B,RAB1A,NPTN,ADAR,RAB5A,ATP6AP2,RNF114,RPL36AL,ATP6V1E1,TAPBP	MSIGDB
		up_regulated	1447	GNF2_BNIP2	34	12	8.51063e-05	0.00124279	-266.03	-233.642	-182.357	PHF21A,USP3,CLIC1,MBD2,ACTR3,BNIP2,WTAP,SSR1,ARPC3,ADPGK,GDI2,CDV3	MSIGDB
		up_regulated	1447	GNF2_CARD15	67	48	6.59986e-33	1.5099e-30	-260.913	-210.358	-175.92	CDA,COTL1,LILRB2,LILRA6,NAIP,HCK,NCF2,CFP,HK3,TNFRSF1B,TYROBP,VCAN,PYCARD,AIF1,LILRB3,CD33,PPT1,S100A9,MCL1,MNDA,FCN1,APOBEC3A,PILRA,FPR1,RNF130,TLR2,PSAP,MAFB,MFSD1,BST1,MS4A6A,TLR8,CLEC4A,TNFAIP2,CD302,PLBD1,CPVL,CTSS,CD14,CASP1,CYBB,NOD2,TYMP,FGL2,STX11,FCGR1A,CCR1,IGSF6	MSIGDB
		up_regulated	1447	GNF2_CASP1	109	68	4.32902e-40	1.48558e-37	-214.539	-197.389	-175.92	RHOG,COTL1,ARPC1B,TKT,LILRB2,LILRA6,ARRB2,NAIP,HCK,ITGAM,NCF2,CFP,HK3,TNFRSF1B,TYROBP,PYCARD,GABARAP,HSD17B11,FES,ZDHHC7,AIF1,LILRB3,SKAP2,CD33,PPT1,USP3,MYD88,ACAP2,FCER1G,MCL1,JUNB,MNDA,FCN1,APOBEC3A,PRKCD,PILRA,IFNGR1,C20orf24,CMTM6,TLR2,TMEM127,PSAP,MAFB,SAMHD1,EVI2B,SELL,MFSD1,BST1,MS4A6A,TLR8,CLEC4A,TNFAIP2,CD302,PLBD1,FBXL5,CPVL,PLSCR1,CTSS,CASP1,CYBB,NOD2,TYMP,FGL2,STX11,CCR1,IGSF6,ITGB2,…	MSIGDB
		up_regulated	1447	GNF2_CASP4	23	7	0.00670052	0.0494494	-582.701	-277.458	-211.964	HSD17B11,CMTM6,B2M,SELL,ARPC3,ZCCHC6,CASP4	MSIGDB
		up_regulated	1447	GNF2_CD14	34	24	7.85657e-17	5.94731e-15	-291.775	-243.408	-192.623	LILRB2,HCK,CFP,HK3,TYROBP,LILRB3,CD33,FCN1,RNF130,TLR2,PSAP,MAFB,MS4A6A,IFI30,TNFAIP2,CD302,PLBD1,SCO2,CTSS,CD14,NOD2,TYMP,FGL2,STX11	MSIGDB
		up_regulated	1447	GNF2_CD1D	44	32	1.1189e-22	1.29428e-20	-291.775	-232.261	-168.196	COTL1,LILRB2,LILRA6,HCK,CFP,HK3,TNFRSF1B,TYROBP,PYCARD,AIF1,LILRB3,CD33,FCN1,RNF130,TLR2,PSAP,MAFB,MS4A6A,CLEC4A,TNFAIP2,CD302,PLBD1,CPVL,CTSS,CD14,CASP1,CYBB,NOD2,TYMP,FGL2,STX11,IGSF6	MSIGDB
		up_regulated	1447	GNF2_CD33	51	36	1.27792e-24	1.68669e-22	-278.935	-242.957	-187.506	LILRB2,LILRA6,NAIP,CFP,HK3,TYROBP,VCAN,PYCARD,FES,LILRB3,CD33,PPT1,FCN1,CD163,RNF130,TLR2,MAFB,MFSD1,BST1,MS4A6A,TLR8,CLEC4A,IFI30,TNFAIP2,CD302,PLBD1,CPVL,CTSS,CD14,CASP1,NLRP3,CYBB,NOD2,FGL2,STX11,FCGR1A	MSIGDB
		up_regulated	1447	GNF2_CD53	52	17	9.69378e-06	0.000183115	-341.979	-277.397	-209.389	GIT2,LCP1,C17orf62,MYD88,CD53,B2M,ACTR3,SELL,PSMB8,PSMB9,SP110,PSME1,TRIM22,IFI16,ZCCHC6,TAP1,TAPBP	MSIGDB
		up_regulated	1447	GNF2_FGR	31	22	1.30314e-15	8.65536e-14	-197.836	-155.981	-137.302	RHOG,COTL1,ARPC1B,LILRB2,RGS19,EFHD2,HCK,ITGAM,CFP,TNFRSF1B,TYROBP,PYCARD,AIF1,LILRB3,FCER1G,CMTM6,TMEM127,IFI30,CTSS,CASP1,FGL2,ITGB2	MSIGDB
		up_regulated	1447	GNF2_FOS	41	26	2.33282e-16	1.64495e-14	-287.914	-213.793	-164.335	LILRB2,LILRA6,NAIP,CFP,HK3,VCAN,PYCARD,FES,SCPEP1,CD33,FCN1,ZFP36,CD163,RNF130,MAFB,MFSD1,MS4A6A,CD302,PLBD1,CPVL,CTSS,NLRP3,CYBB,NOD2,FGL2,STX11	MSIGDB
		up_regulated	1447	GNF2_HCK	91	63	2.2297e-41	9.56449e-39	-227.411	-206.063	-183.644	CDA,RHOG,COTL1,LILRB2,SPI1,LILRA6,ARRB2,HCK,NCF2,CFP,HK3,TNFRSF1B,TYROBP,PYCARD,GABARAP,LILRA5,HSD17B11,AIF1,ZNF467,LILRB3,PPT1,SDCBP,S100A9,FCER1G,MCL1,MNDA,FCN1,APOBEC3A,PILRA,FCGR2A,FPR1,IFNGR1,UBE2D1,CMTM6,RNF130,TLR2,TMEM127,PSAP,CLEC7A,EVI2B,DPYD,BST1,MS4A6A,TLR8,CLEC4A,TNFAIP2,CD302,PLBD1,FBXL5,CPVL,CTSS,CD14,CASP1,CYBB,NOD2,TYMP,FGL2,TNFSF10,STX11,CCR1,IGSF6,ITGB2,SECTM1	MSIGDB
		up_regulated	1447	GNF2_ICAM3	35	14	4.03488e-06	8.24188e-05	-582.701	-233.242	-137.302	GIT2,APOBR,ADAM8,ARRB2,HSD17B11,ACAP2,TMEM127,EVI2B,MAX,SELL,ZCCHC6,IRF1,CASP4,ITGB2	MSIGDB
		up_regulated	1447	GNF2_ITGB2	55	25	2.4219e-11	1.01355e-09	-214.539	-173.481	-147.6	RHOG,APOBR,ADAM8,ARRB2,EFHD2,HCK,ITGAM,TNFRSF1B,TYROBP,PYCARD,HSD17B11,AIF1,MYD88,ACAP2,FCER1G,MCL1,CMTM6,TMEM127,SELPLG,RAB27A,FBXL5,CASP1,ZCCHC6,IRF1,ITGB2	MSIGDB
		up_regulated	1447	GNF2_LYN	23	10	4.18785e-05	0.000676066	-249.295	-200.725	-160.473	GIT2,LYN,LTA4H,SKAP2,MYD88,CMTM6,LAT2,SELL,ARPC3,SP110	MSIGDB
		up_regulated	1447	GNF2_MCL1	55	38	2.24989e-25	3.08835e-23	-248.008	-204.285	-175.92	LILRA6,ARRB2,NAIP,HCK,NCF2,CFP,PYCARD,HSD17B11,PTPRE,AIF1,SKAP2,PPT1,USP3,MYD88,ACAP2,MCL1,JUNB,MNDA,PRKCD,IFNGR1,CMTM6,TLR2,SAMHD1,EVI2B,SELL,MFSD1,TLR8,CLEC4A,CD302,FBXL5,CTSS,CASP1,CYBB,NOD2,STX11,CCR1,IGSF6,ITGB2	MSIGDB
		up_regulated	1447	GNF2_MSN	24	10	6.51937e-05	0.000992854	-396.045	-195.107	-142.451	ADAM8,ADAM10,ARPC5,CDC42,CLIC1,CAPZA1,TGFB1,ACTR3,ZCCHC6,ITGB2	MSIGDB
		up_regulated	1447	GNF2_MYD88	58	25	1.00834e-10	3.99262e-09	-211.964	-183.218	-157.898	ARPC1B,LILRA6,TNFRSF1B,CYTH4,ARPC5,TYROBP,PYCARD,LYN,PTPRE,SKAP2,USP3,MYD88,FCER1G,MCL1,CD53,PRKCD,C20orf24,CMTM6,TMEM127,SELPLG,SELL,ARPC3,CASP1,CYBB,ITGB2	MSIGDB
		up_regulated	1447	GNF2_PAK2	28	13	1.16618e-06	2.69169e-05	-232.561	-198.952	-175.92	ADAM10,ARPC5,PHF21A,USP3,MYD88,ACAP2,CD53,CAPZA1,ACTR3,BNIP2,SELL,ARPC3,ZCCHC6	MSIGDB
		up_regulated	1447	GNF2_PECAM1	54	41	5.58078e-30	1.06396e-27	-260.881	-215.342	-186.218	LILRB2,LILRA6,HCK,NCF2,CFP,TNFRSF1B,TYROBP,PYCARD,CEBPB,HSD17B11,AIF1,LILRB3,PPT1,FCER1G,MCL1,FCN1,ZFP36,IFNGR1,CMTM6,RNF130,TLR2,TMEM127,PSAP,MAFB,CEBPD,MFSD1,MS4A6A,TLR8,CLEC4A,TNFAIP2,CD302,PLBD1,CTSS,CASP1,CYBB,NOD2,TYMP,FGL2,CCR1,IGSF6,ITGB2	MSIGDB
		up_regulated	1447	GNF2_PPP6C	38	11	0.0011482	0.0115324	-500.315	-263.825	-188.793	PSMD4,KCMF1,SMNDC1,RNF138,PANK2,ACTR3,UBE2D3,SNW1,GDI2,CDV3,MAPRE1	MSIGDB
		up_regulated	1447	GNF2_PTPN6	40	12	0.000483576	0.0055687	-254.444	-219.984	-173.346	GIT2,LYN,C17orf62,ACAP2,CD53,FAM49B,B2M,EVI2B,SELL,ARPC3,SP110,TAPBP	MSIGDB
		up_regulated	1447	GNF2_S100A4	45	28	3.37509e-17	2.69353e-15	-293.063	-193.29	-154.036	COTL1,LILRB2,ARRB2,HCK,NCF2,CFP,TNFRSF1B,TYROBP,PYCARD,HSD17B11,AIF1,LILRB3,FCER1G,MCL1,FCN1,APOBEC3A,PILRA,TMEM127,CLEC4A,CPVL,CASP1,NOD2,TYMP,FGL2,TNFSF10,CCR1,IGSF6,ITGB2	MSIGDB
		up_regulated	1447	GNF2_SELL	45	20	3.93082e-09	1.27659e-07	-233.848	-192.296	-173.346	GIT2,ARRB2,CYTH4,HSD17B11,LYN,SKAP2,USP3,MYD88,ACAP2,MCL1,JUNB,CD53,CMTM6,B2M,EVI2B,SELL,ARPC3,TRIM38,CASP1,CASP4	MSIGDB
		up_regulated	1447	GNF2_SPI1	33	24	2.55955e-17	2.07485e-15	-222.262	-198.442	-165.622	SPI1,ARRB2,NADK,HCK,NCF2,CSF3R,PPBP,AQP9,PLXNC1,MNDA,APOBEC3A,PILRA,FCGR2A,FPR1,UBE2D1,TMEM127,GCA,CLEC7A,BACH1,P2RY13,TLR1,TNFSF10,IGSF6,SECTM1	MSIGDB
		up_regulated	1447	GNF2_STAT6	73	30	6.03228e-12	2.76011e-10	-242.859	-217.532	-186.218	ARPC1B,GIT2,ARPC5,LCP1,LYN,C17orf62,USP3,MYD88,CLIC1,ACAP2,MBD2,JUNB,CD53,CAPZA1,CMTM6,TGFB1,B2M,ACTR3,BNIP2,LAT2,EVI2B,SELL,ARPC3,ADPGK,PSMB8,TRIM38,MOB1A,ZCCHC6,TAPBP,CASP4	MSIGDB
		up_regulated	1447	GNF2_TNFRSF1B	62	37	2.12134e-21	2.1411e-19	-214.539	-192.395	-155.324	RHOG,COTL1,ARPC1B,LILRB2,LILRA6,ARRB2,HCK,NCF2,CFP,TNFRSF1B,TYROBP,PYCARD,HSD17B11,AIF1,LILRB3,PPT1,MYD88,FCER1G,FCN1,PILRA,CMTM6,RNF130,TLR2,TMEM127,PSAP,MS4A6A,CLEC4A,CPVL,CTSS,CASP1,CYBB,NOD2,TYMP,FGL2,CCR1,IGSF6,ITGB2	MSIGDB
		up_regulated	1447	GNF2_TNFSF10	30	22	4.18952e-16	2.87541e-14	-235.135	-199.971	-170.771	SPI1,ARRB2,HCK,NCF2,CSF3R,AIF1,PLXNC1,SDCBP,MNDA,APOBEC3A,PILRA,FCGR2A,FPR1,UBE2D1,CLEC7A,EVI2B,P2RY13,TLR1,TNFSF10,CCR1,IGSF6,SECTM1	MSIGDB
		up_regulated	1447	GNF2_TYK2	33	11	0.000299042	0.00374831	-410.205	-206.873	-157.898	CHD1,ARPC1B,LCP1,C17orf62,PHF21A,USP3,BNIP2,ADPGK,MOB1A,GDI2,CDV3	MSIGDB
		up_regulated	1447	KEGG_GLUTATHIONE_METABOLISM	40	10	0.00611396	0.045611	-281.477	-242.223	-181.069	PGD,RRM2B,OPLAH,GSTK1,GSR,TXNDC12,MGST1,IDH1,GSTO1,LAP3	MSIGDB
		up_regulated	1447	KEGG_GLYCEROPHOSPHOLIPID_METABOLISM	62	16	0.000403809	0.00479494	-219.688	-189.245	-137.302	ACHE,CDIPT,MBOAT1,AGPAT2,PCYT1B,PGS1,MBOAT7,PLA2G4A,AGPAT3,LYPLA1,LPCAT3,CDS2,MBOAT2,AGPAT9,LPGAT1,LPCAT2	MSIGDB
		up_regulated	1447	KEGG_CYTOKINE_CYTOKINE_RECEPTOR_INTERACTION	162	39	3.01836e-07	7.71067e-06	-232.561	-209.229	-152.749	INHBB,CXCL5,RELT,TNFRSF14,IL4R,CXCR2,IL18R1,ACVR1B,CXCL16,TNFRSF1B,IL18RAP,CSF3R,PPBP,CXCR1,TNFSF13,OSM,IFNGR1,ACVRL1,IFNGR2,TNFRSF1A,IL6R,CXCL10,TGFB1,IFNAR2,IL1B,IL10RB,IL17RA,IL15,CSF2RB,IL13RA1,TNFSF13B,CCR2,IFNAR1,PDGFC,TNFSF10,FAS,CCR1,IL15RA,LTBR	MSIGDB
		up_regulated	1447	KEGG_CHEMOKINE_SIGNALING_PATHWAY	142	29	0.000233322	0.00302145	-193.942	-170.595	-147.6	CXCL5,CXCR2,GNAI3,PTK2B,ARRB2,GNG5,HCK,CXCL16,CHUK,CDC42,PPBP,CXCR1,LYN,NCF1,GRB2,GNG10,RAP1A,GNB4,PAK1,PRKCD,CXCL10,STAT3,JAK3,JAK2,STAT2,CCR2,CRK,STAT1,CCR1	MSIGDB
		up_regulated	1447	KEGG_LYSOSOME	115	32	1.02253e-07	2.81468e-06	-241.571	-213.862	-188.793	ASAH1,DNASE2,ATP6AP1,GM2A,PPT1,CD68,ATP6V0D1,NEU1,CTSB,CD63,GBA,GALC,CD164,GLB1,LAMP2,CTSZ,PSAP,ATP6V0A1,GNS,SCARB2,AP3S1,CTSD,NPC2,ACP2,LAMP3,CTSS,LAPTM4A,SORT1,ARSB,HEXB,CTSC,CTSA	MSIGDB
		up_regulated	1447	KEGG_COMPLEMENT_AND_COAGULATION_CASCADES	43	17	4.57869e-07	1.14412e-05	-266.03	-189.421	-152.749	C1R,SERPINA1,CD55,PROS1,F5,C1QB,CR1,TFPI,F13A1,C1QC,CD59,PLAUR,CD46,C5,C4BPB,C2,SERPING1	MSIGDB
		up_regulated	1447	KEGG_TOLL_LIKE_RECEPTOR_SIGNALING_PATHWAY	79	23	2.67489e-06	5.68967e-05	-263.455	-225.586	-175.92	FADD,TLR7,CHUK,TLR6,MAP2K6,MAP3K8,MYD88,TLR2,CXCL10,TLR5,IRAK4,IFNAR2,IL1B,TLR4,TBK1,TLR8,IRF7,TICAM2,TLR1,MAPK14,CD14,IFNAR1,STAT1	MSIGDB
		up_regulated	1447	KEGG_NOD_LIKE_RECEPTOR_SIGNALING_PATHWAY	52	15	0.000161072	0.00220217	-405.056	-229.738	-177.851	NAIP,CHUK,TAB3,PYCARD,MEFV,RIPK2,IL1B,NLRC4,XIAP,CARD6,MAPK14,CASP1,CASP5,NLRP3,NOD2	MSIGDB
		up_regulated	1447	KEGG_CYTOSOLIC_DNA_SENSING_PATHWAY	35	12	0.000117475	0.00165643	-275.041	-240.098	-188.793	CHUK,PYCARD,POLR1D,ZBP1,CXCL10,IL1B,TBK1,IRF7,DDX58,ADAR,CASP1,AIM2	MSIGDB
		up_regulated	1447	KEGG_JAK_STAT_SIGNALING_PATHWAY	97	25	1.10729e-05	0.000206888	-258.306	-233.874	-211.964	IL4R,CSF3R,STAM2,OSM,GRB2,PIM1,IFNGR1,IFNGR2,IL6R,IFNAR2,SOCS3,IL10RB,STAT3,JAK3,SOCS1,IL15,JAK2,STAT2,IRF9,CSF2RB,IL13RA1,STAT5A,IFNAR1,STAT1,IL15RA	MSIGDB
		up_regulated	1447	KEGG_HEMATOPOIETIC_CELL_LINEAGE	69	16	0.0014174	0.0138361	-291.775	-191.14	-150.175	ITGA1,IL4R,ITGA2B,ITGAM,CSF3R,CD55,CR1,CD33,MME,IL6R,CD59,IL1B,CD14,CD36,FCGR1A,CD44	MSIGDB
		up_regulated	1447	KEGG_FC_GAMMA_R_MEDIATED_PHAGOCYTOSIS	91	19	0.00201335	0.018408	-206.815	-187.888	-155.324	ARPC1B,HCK,WASF1,ARPC5,CDC42,GAB2,LYN,NCF1,PLA2G4A,PAK1,PRKCD,ASAP2,FCGR2A,SPHK1,LIMK2,ARPC3,CRK,LIMK1,FCGR1A	MSIGDB
		up_regulated	1447	KEGG_VIBRIO_CHOLERAE_INFECTION	46	11	0.00591811	0.0444398	-260.881	-205.941	-170.771	ATP6AP1,KDELR1,ATP6V1C1,KCNQ1,ATP6V0D1,ATP6V1B2,ATP6V0A1,ATP6V0E1,ATP6V1D,ATP6V1E1,ERO1L	MSIGDB
		up_regulated	1447	KEGG_EPITHELIAL_CELL_SIGNALING_IN_HELICOBACTER_PYLORI_INFECTION	55	16	8.78862e-05	0.00127976	-224.837	-175.416	-147.6	CXCR2,ADAM10,CHUK,ATP6AP1,CDC42,CXCR1,LYN,ATP6V1C1,ATP6V0D1,ATP6V1B2,PAK1,ATP6V0A1,ATP6V0E1,ATP6V1D,MAPK14,ATP6V1E1	MSIGDB
		up_regulated	1447	KEGG_LEISHMANIA_INFECTION	53	20	1.11731e-07	3.0511e-06	-231.273	-213.271	-188.793	ITGAM,NCF2,NCF4,CR1,NCF1,MYD88,FCGR2A,IFNGR1,FCGR3B,TLR2,IFNGR2,IRAK4,TGFB1,IL1B,TLR4,JAK2,MAPK14,STAT1,FCGR1A,ITGB2	MSIGDB
		up_regulated	1447	KEGG_SYSTEMIC_LUPUS_ERYTHEMATOSUS	58	19	2.83597e-06	5.98284e-05	-211.964	-193.794	-163.047	HIST1H2AC,H2AFJ,C1R,HIST1H2BJ,HIST1H2BK,C1QB,H2AFY,H3F3A,HIST2H2BF,HIST1H2AG,FCGR2A,C1QC,FCGR3B,HIST1H4H,HIST2H2BE,C5,C2,TRIM21,FCGR1A	MSIGDB
		up_regulated	1447	BIOCARTA_GRANULOCYTES_PATHWAY	10	6	0.00017103	0.00232387	-500.315	-272.318	-178.495	ITGAM,SELPLG,SELL,ICAM1,C5,ITGB2	MSIGDB
		up_regulated	1447	BIOCARTA_TID_PATHWAY	17	7	0.00092238	0.00966013	-214.539	-200.478	-145.025	RB1,TNFRSF1B,LIN7A,IFNGR1,IFNGR2,TNFRSF1A,JAK2	MSIGDB
		up_regulated	1447	BIOCARTA_CLASSIC_PATHWAY	10	5	0.00185168	0.0172516	-379.311	-223.834	-139.876	C1R,C1QB,C1QC,C5,C2	MSIGDB
		up_regulated	1447	BIOCARTA_COMP_PATHWAY	12	5	0.00488088	0.0382912	-379.311	-226.506	-139.876	C1R,C1QB,C1QC,C5,C2	MSIGDB
		up_regulated	1447	BIOCARTA_FAS_PATHWAY	30	9	0.00243179	0.0216381	-281.477	-192.408	-132.153	FADD,RB1,CASP10,RIPK2,PAK1,CFLAR,CASP7,LMNB1,FAS	MSIGDB
		up_regulated	1447	BIOCARTA_SALMONELLA_PATHWAY	12	6	0.000627197	0.00690231	-245.433	-163.336	-128.291	ARPC1B,WASF1,ARPC5,CDC42,ACTR3,ARPC3	MSIGDB
		up_regulated	1447	BIOCARTA_IL10_PATHWAY	16	6	0.00378525	0.0310017	-438.525	-271.077	-214.539	BLVRA,IL10RB,STAT3,STAT2,STAT5A,STAT1	MSIGDB
		up_regulated	1447	BIOCARTA_IL22BP_PATHWAY	13	7	0.000117937	0.00165643	-363.863	-262.768	-235.135	SOCS3,STAT3,JAK3,JAK2,STAT2,STAT5A,STAT1	MSIGDB
		up_regulated	1447	BIOCARTA_MONOCYTE_PATHWAY	9	5	0.00101135	0.0103601	-894	-406.171	-137.302	ITGAM,SELL,ICAM1,ITGB2,CD44	MSIGDB
		up_regulated	1447	BIOCARTA_P38MAPK_PATHWAY	37	10	0.00333839	0.0281711	-286.626	-199.898	-165.622	MEF2A,CDC42,MAP2K6,GRB2,PLA2G4A,MKNK1,TGFB1,MAX,MAPK14,STAT1	MSIGDB
		up_regulated	1447	BIOCARTA_PML_PATHWAY	16	7	0.000595149	0.00658824	-253.157	-200.873	-145.025	RB1,TNFRSF1B,PRAM1,TNFRSF1A,SP100,PML,FAS	MSIGDB
		up_regulated	1447	BIOCARTA_CDC42RAC_PATHWAY	15	6	0.00258896	0.0228197	-245.433	-179.03	-128.291	ARPC1B,ARPC5,CDC42,PAK1,ACTR3,ARPC3	MSIGDB
		up_regulated	1447	BIOCARTA_NKT_PATHWAY	21	7	0.0038163	0.0311322	-335.543	-221.186	-139.876	IL4R,IL18R1,IFNGR1,IFNGR2,TGFB1,CCR2,CCR1	MSIGDB
		up_regulated	1447	BIOCARTA_IL1R_PATHWAY	28	8	0.00583396	0.0440004	-258.306	-216.268	-165.622	CHUK,MAP2K6,MYD88,TGFB1,IL1B,IL1RN,IRAK2,MAPK14	MSIGDB
		up_regulated	1447	BIOCARTA_TOLL_PATHWAY	35	11	0.000531472	0.00601756	-263.455	-187.232	-139.876	PGLYRP1,TLR7,CHUK,TLR6,MAP2K6,MYD88,TLR2,TLR4,EIF2AK2,MAPK14,CD14	MSIGDB
		up_regulated	1447	chr10q23	55	14	0.00105756	0.0107584	-387.034	-229.342	-173.346	PTEN,CPEB3,ENTPD1,PCGF5,SMNDC1,GHITM,EXOC6,HHEX,MARCH5,IFIT5,IFIT2,IFIT3,LIPM,ANKRD22	MSIGDB
		up_regulated	1447	chr2q24	23	8	0.00146584	0.0141565	-284.052	-200.079	-137.302	KCNH7,GALNT3,MARCH7,RBMS1,ZAK,TANK,CD302,IFIH1	MSIGDB
		up_regulated	1447	chr1p22	54	13	0.00270814	0.0236675	-513.188	-319.933	-209.389	GNG5,GTF2B,SH3GLB1,IFI44L,BCL10,CTBS,DPYD,GBP3,GBP4,GBP5,GBP1,GBP2,GBP6	MSIGDB
		up_regulated	1447	chr1q21	152	27	0.00330389	0.0279717	-196.517	-176.417	-157.898	ARHGEF11,PSMD4,CHRNB2,HORMAD1,AQP10,ADAMTSL4,SLC27A3,ZBTB7B,PSMB4,SLC39A1,NIT1,TNFAIP8L2,S100A9,FAM72D,S100A12,MCL1,HIST2H2BF,SNX27,RIT1,C1orf43,PLEKHO1,IL6R,HIST2H2BE,ADAR,CTSS,RAB13,FCGR1A	MSIGDB
		up_regulated	1447	chr1q25	47	12	0.00229732	0.0206919	-289.201	-172.92	-103.832	KIAA1614,RGS16,CDC73,FAM129A,TRMT1L,NCF2,PLA2G4A,RFWD2,TOR1AIP2,RNASEL,MR1,CACNA1E	MSIGDB
		up_regulated	1447	chr5q22	16	6	0.00378525	0.0310017	-296.925	-209.229	-168.196	PJA2,TMED7,FEM1C,DCP2,AP3S1,CD14	MSIGDB
		up_regulated	1447	chr6p22	43	11	0.00339788	0.0285794	-191.368	-167.782	-155.324	HIST1H2AC,MBOAT1,BTN2A1,HIST1H2BJ,HIST1H2BK,BTN2A2,RNF144B,CLIC1,HIST1H2AG,HIST1H4H,BTN3A1	MSIGDB
		up_regulated	1447	ST_TYPE_I_INTERFERON_PATHWAY	7	4	0.00302481	0.0259504	-513.188	-345.325	-258.306	STAT2,IRF9,IFNAR1,STAT1	MSIGDB
		up_regulated	1447	SA_MMP_CYTOKINE_CONNECTION	14	7	0.00021493	0.00281515	-248.008	-229.33	-214.539	TNFRSF1B,TNFRSF1A,IL6R,TGFB1,IL1B,SELL,CD44	MSIGDB
		up_regulated	1447	MODULE_1	285	43	0.00663099	0.0490769	-235.135	-211.535	-178.495	FCGRT,LOXL1,MYL9,RASSF2,SLC2A3,NFIL3,CD55,FOSL2,CDKN1A,TGM2,NFE2L2,PVRL2,C1QB,NAMPT,F13A1,PIM1,JUNB,TBC1D2B,BCL6,RAB31,P4HA1,IFNGR1,ATF3,PPP4R2,GYG1,SMARCD3,VAMP5,STAT3,SLPI,TIMP2,GADD45G,SRGN,IRF9,CD302,IFIT1,PLSCR1,IFI16,CD14,SCP2,LHFPL2,RAB13,CAV2,CD44	MSIGDB
		up_regulated	1447	MODULE_5	347	112	7.17802e-30	1.3436e-27	-235.135	-216.543	-193.942	DEFA3,CDA,RHOG,TNFRSF14,EPB41L3,SNX1,IL4R,ASAH1,FCGRT,ALOX5,MYL9,HCK,ITGAM,SLC16A3,SERPINA1,TNFRSF1B,SLC2A3,VCAN,NFIL3,ATP11A,CSF3R,CD55,FOSL2,CDKN1A,S100A8,UPP1,NCF4,LCP1,LYN,TGM2,C1QB,AIF1,TFPI,LILRB3,NAMPT,S100A9,F13A1,CYB5R1,FCER1G,MVP,MMP9,PIM1,JUNB,MNDA,FCN1,CD53,TBC1D2B,RBMS1,FCGR2A,CD163,RAB31,IFNGR1,MX1,FCGR3B,TLR2,MARCO,TGFB1,ADM,GYG1,SOCS3,IL1B,MEGF9,GNS,ACSL1,VAMP5,STAT3,PLAUR,SLPI,LI…	MSIGDB
		up_regulated	1447	MODULE_15	325	60	4.84092e-06	9.7912e-05	-232.561	-218.4	-196.517	RHOG,HTRA2,CLDN9,HIST1H2AC,PTK2B,ITGA2B,PYGL,FKBP5,PTP4A1,DOK1,NFIL3,CSF3R,STX10,NCF4,LCP1,HIST1H2BK,LYN,AIF1,PPP4C,RAP1A,PIM1,JUNB,CD53,PLEK,GNA15,LAMP2,MME,ME2,TGFB1,ATF3,HIST2H2BE,GYG1,IL1B,TRANK1,TMX1,HHEX,BNIP2,WTAP,VAMP5,ARL6IP5,EVI2B,SRGN,SSR1,SELL,SERPINB1,LMO2,YWHAE,PSMB8,CREG1,NMI,PSMB9,LCP2,PIM2,IFI16,SCP2,UBE2L6,CDV3,MAPRE1,CTSC,CD44	MSIGDB
		up_regulated	1447	MODULE_16	425	72	1.35427e-05	0.000249413	-197.804	-180.063	-157.898	CDA,RHOG,ESRRA,PKMYT1,CLDN9,EPB41L3,SNX1,PTK2B,AANAT,AGPAT2,ITGA2B,FUT7,HCK,ADAM10,PYGL,RASSF2,SLC16A3,CFP,HK3,TNFRSF1B,SLC2A3,PTP4A1,DOK1,ATP11A,KIAA0513,STX10,S100A8,NCF4,LCP1,HIST1H2BK,AIF1,ZMPSTE24,CD33,RAP1A,S100A9,ST3GAL4,FCER1G,SBNO2,MMP9,KYNU,MNDA,CD53,PRKCD,PLEK,GNA15,LAMP2,RAB31,MME,P4HA1,IFNGR1,ME2,TGFB1,GYG1,TMX1,CPD,PLAUR,SLPI,SRGN,SSR1,SERPINB1,LMO2,CREG1,LMNB1,NMI,IFIT1,LCP2,CYBB,C…	MSIGDB
		up_regulated	1447	MODULE_24	307	59	1.53963e-06	3.45326e-05	-219.688	-186.553	-163.047	DEFA3,IL4R,FCGRT,ABCA1,AANAT,AGPAT2,ITGA2B,TRIB1,PYGL,SERPINA1,TNFRSF1B,SLC2A3,PTP4A1,DOK1,NFIL3,CSF3R,PPBP,S100A8,HIST1H2BK,CEACAM3,TGM2,PVRL2,C1QB,GCH1,HSPA6,KCNQ1,S100A9,ST3GAL4,ASGR1,SBNO2,PIM1,JUNB,TBC1D2B,CD163,P4HA1,ASGR2,ADM,PPP4R2,MEGF9,ACSL1,JAK3,SLPI,IL1RN,ACSL4,GADD45G,SRGN,PTGER3,LMO2,SCO2,C5,C4BPB,IFIT1,PIM2,HP,CD14,C2,AK4,SCP2,UBE2L6	MSIGDB
		up_regulated	1447	MODULE_27	246	53	1.29037e-07	3.46851e-06	-268.604	-214.057	-191.368	GPR37L1,PGLYRP1,CHRNA2,LILRB2,IL4R,CXCR2,FCGRT,ITGA2B,CHRNB2,ITGAM,IL18R1,TNFRSF1B,CSF3R,CDKN1A,PTPRE,CR1,LILRB3,ASGR1,FCER1G,FOLR2,FCGR2A,CD163,FZD5,FCAR,ASGR2,FPR1,IFNGR1,TLR2,IL6R,B2M,GPR65,PLAUR,LILRB4,ICAM1,CSF2RB,TLR1,IL13RA1,P2RY14,FZD2,RNASEL,CCR2,FPR2,CD14,HFE,FAS,FCGR1A,CCR1,HCAR3,IL15RA,IGSF6,LTBR,ITGB2,PPARG	MSIGDB
		up_regulated	1447	MODULE_33	282	45	0.00189413	0.0175203	-237.71	-215.508	-193.942	ESRRA,CCNA1,FYB,HIST1H2AC,ASAH1,FURIN,TK2,MYL9,HCK,PPBP,LMAN2,FOSL2,GCH1,ST3GAL4,MMP9,PFKFB3,FCN1,NRG1,BCL6,FUT4,MX1,TNFRSF1A,LPCAT3,CXCL10,ADM,SPTLC2,KIAA0040,CPD,JAK3,SLPI,LILRB4,SELL,STS,TNFAIP2,P2RY14,TCN2,IFIT1,SOD2,TNFAIP6,CD36,CYBB,TNNT1,CEACAM1,HCAR3,SECTM1	MSIGDB
		up_regulated	1447	MODULE_38	355	55	0.00128884	0.0127126	-191.368	-173.875	-157.898	DEFA3,CDA,PKMYT1,IL4R,FCGRT,FURIN,ABCA1,AGPAT2,MYL9,SLC16A3,TNFRSF1B,DOK1,TOM1,CSF3R,KIAA0513,FOSL2,CDKN1A,S100A8,UPP1,NCF4,HIST1H2BK,LYN,CEACAM3,TGM2,PVRL2,C1QB,SCN1B,S100A9,ST3GAL4,F13A1,CYB5R1,MVP,PIM1,JUNB,FOLR2,TBC1D2B,RAB31,TGFB1,ADM,ATF3,HIST2H2BE,ATP6V0A1,VAMP5,JAK3,TIMP2,GADD45G,LMO2,GRN,CSF2RB,SCO2,CD14,C2,CTSC,JAG1,LTBR	MSIGDB
		up_regulated	1447	MODULE_44	266	74	4.77166e-16	3.21074e-14	-260.881	-226.238	-201.666	DEFA3,RHOG,HTRA2,TNFRSF14,CLDN9,EPB41L3,FYB,IL4R,ASAH1,FCGRT,RASSF2,TNFRSF1B,FKBP5,DOK1,S100A8,NCF4,LCP1,HIST1H2BK,ISG20,TGM2,N4BP2L1,C1QB,S100A9,F13A1,SBNO2,MMP9,CD53,TBC1D2B,CD163,BCL6,RAB31,MME,IFNGR1,IFI44L,MX1,TGFB1,SP100,TRANK1,TMX1,SLPI,EVI2B,SRGN,SELL,IFI35,ACP2,IFI44,IRF9,GRN,CREG1,PSMB9,CPVL,IFIT1,LCP2,PLSCR1,TRIM22,LAMP3,STAT5A,IFI16,CD14,C2,SCP2,IFIT3,UBE2L6,STAT1,CDV3,TYMP,FGL2,TAP1,…	MSIGDB
		up_regulated	1447	MODULE_45	497	165	9.36429e-46	5.35585e-43	-222.262	-202.974	-188.793	DEFA3,CDA,RHOG,HTRA2,DENND3,CLDN9,SNX1,FYB,LILRB2,HIST1H2AC,SPI1,IL4R,GIT2,ASAH1,FCGRT,ABCA1,ALOX5,PTK2B,AANAT,ADAM8,ITGA2B,FUT7,HCK,ITGAM,PYGL,RASSF2,NCF2,SLC16A3,CFP,HK3,SERPINA1,TNFRSF1B,SLC2A3,DOK1,VCAN,NFIL3,ATP11A,CSF3R,KIAA0513,PPBP,CD55,FOSL2,S100A8,NCF4,QPCT,LCP1,HIST1H2BK,LYN,PTPRE,CEACAM3,ISG20,N4BP2L1,AIF1,AQP9,LILRB3,SKAP2,NAMPT,GCH1,HSPA6,RCBTB2,CD300A,KCNQ1,S100A9,F13A1,ASGR1,FCER1…	MSIGDB
		up_regulated	1447	MODULE_46	299	92	5.13271e-23	6.14434e-21	-254.444	-222.874	-209.389	PGLYRP1,CXCL5,DNAJC3,FYB,LILRB2,IL4R,CXCR2,SH2B2,FCGRT,TGFA,IL18R1,NCF2,C1R,CFP,TYROBP,ENTPD1,CSF3R,PPBP,CD55,CEBPB,NCF4,ISG20,CR1,AQP9,LILRB3,OSM,NAMPT,MXD1,FCER1G,CLU,MNDA,FCN1,CD53,BST2,FCGR2A,BCL6,IFNGR1,MX1,FCGR3B,TLR2,IFNGR2,IFITM1,IL6R,CXCL10,GAS6,CD59,OAS1,IL1B,IFITM3,B2M,GPR65,STAT3,LILRB4,IL15,SELL,BST1,IRF7,IFI44,GRN,CSF2RB,CREG1,IFIT5,TLR1,PSMB9,C5,C4BPB,IFIT1,LCP2,LAMP3,HP,CCR2,CTSS,…	MSIGDB
		up_regulated	1447	MODULE_55	541	83	0.000121725	0.00170266	-206.815	-182.92	-163.047	DEFA3,CDA,TNFRSF14,CLDN9,EPB41L3,IL4R,FCGRT,FURIN,HAAO,ABCA1,AANAT,ITGA2B,TRIB1,MYL9,PYGL,CFP,SERPINA1,TNFRSF1B,SLC2A3,SLC22A1,NFIL3,ATP11A,CSF3R,PPBP,CD55,GAS8,S100A8,QPCT,HIST1H2BK,CEACAM3,TGM2,PVRL2,N4BP2L1,C1QB,AQP9,CD33,GCH1,HSPA6,KCNQ1,S100A9,CYB5R1,ASGR1,SBNO2,BCKDK,JUNB,PFKFB3,TBC1D2B,CD163,RAB31,MME,P4HA1,ASGR2,ADM,PPP4R2,ATP6V0A1,ACSL1,JAK3,SLPI,IL1RN,GADD45G,SRGN,LMO2,GRN,GADD45B,SCO2,…	MSIGDB
		up_regulated	1447	MODULE_58	14	7	0.00021493	0.00281515	-379.311	-272.227	-150.175	C1R,CD55,CLU,C5,C4BPB,C2,SERPING1	MSIGDB
		up_regulated	1447	MODULE_63	140	27	0.000956638	0.00993803	-217.113	-198.262	-150.175	CHRNA2,LILRB2,IL4R,FCGRT,ITGA2B,P2RX7,ITGAM,TNFRSF1B,CSF3R,AQP9,ASGR1,FOLR2,FCGR2A,FCAR,ASGR2,FPR1,IFNGR1,FCGR3B,IL6R,GPR65,LILRB4,CSF2RB,IL13RA1,CYBB,KCNJ2,FCGR1A,ITGB2	MSIGDB
		up_regulated	1447	MODULE_64	350	79	9.44289e-12	4.19028e-10	-219.688	-204.056	-186.218	PGLYRP1,RGS16,CHRNA2,LILRB2,IL4R,FCGRT,ABCA1,ITGA2B,P2RX7,TGFA,ITGAM,IL18R1,SLC16A3,HK3,TNFRSF1B,TYROBP,CSF3R,PPBP,CD55,CDKN1A,PTPRE,AQP9,LILRB3,OSM,NAMPT,MAP3K8,S100A9,ASGR1,FCER1G,CD63,SLC22A4,PFKFB4,FOLR2,PFKFB3,CD53,NRG1,GNA15,BST2,FCGR2A,CD163,ASGR2,FPR1,IFNGR1,TLR2,IFITM1,IL6R,CXCL10,ADM,IL1B,B2M,GPR65,PLAUR,ADAM9,IL15,SELL,STAT2,ICAM1,GRN,CSF2RB,TLR1,P2RY14,STOM,RNASEL,CCR2,FPR2,CD14,STAT1…	MSIGDB
		up_regulated	1447	MODULE_73	21	9	0.000117295	0.00165643	-284.052	-204.812	-119.28	IL4R,CXCR2,IL18R1,MYD88,TLR2,IL6R,CSF2RB,TLR1,IL15RA	MSIGDB
		up_regulated	1447	MODULE_75	306	93	7.91055e-23	9.25445e-21	-248.008	-222.342	-204.24	PGLYRP1,CXCL5,DNAJC3,FYB,LILRB2,IL4R,CXCR2,SH2B2,FCGRT,TGFA,IL18R1,NCF2,C1R,CFP,TYROBP,CSF3R,PPBP,CD55,CDKN1A,NCF4,ISG20,CR1,AIF1,AQP9,LILRB3,OSM,NAMPT,MXD1,MAP3K8,FCER1G,CLU,MNDA,FCN1,CD53,BST2,FCGR2A,BCL6,IFNGR1,MX1,FCGR3B,TLR2,IFITM1,IL6R,CXCL10,GAS6,CD59,OAS1,ADM,IL1B,IFITM3,B2M,GPR65,STAT3,LILRB4,IL15,SELL,BST1,IRF7,IFI44,GRN,CSF2RB,CREG1,IFIT5,TLR1,PSMB9,C5,C4BPB,IFIT1,LCP2,LAMP3,HP,CCR2,CT…	MSIGDB
		up_regulated	1447	MODULE_76	59	22	3.35758e-08	9.74827e-07	-307.223	-236.5	-178.495	CXCL5,CXCR2,ALOX5,CEBPB,AIF1,S100A9,S100A12,BCL6,FPR1,TLR2,CXCL10,IL1B,LYZ,TLR1,NMI,C5,CCR2,FPR2,CD14,CYBB,CCR1,ALOX5AP	MSIGDB
		up_regulated	1447	MODULE_79	82	30	1.91016e-10	7.25649e-09	-321.383	-239.935	-201.666	APOL3,TYROBP,AIF1,VMP1,TNFSF13,FCER1G,CTSB,CD63,MMP9,FCGR2A,FPR1,IFITM1,GAS6,IFITM3,CEBPD,KCTD12,TIMP2,LMO2,LYZ,IFI30,CCR2,CD14,TNFAIP6,CYBB,GBP1,FCGR1A,CCR1,CYP1B1,GBP2,ITGB2	MSIGDB
		up_regulated	1447	MODULE_84	445	148	4.16418e-41	1.65358e-38	-226.124	-209.139	-196.517	DEFA3,CLDN9,EPB41L3,LILRB2,IL4R,FCGRT,SAMSN1,ABCA1,ALOX5,STK17B,MYL9,HCK,ITGAM,NCF2,SLC16A3,CXCL16,C10orf54,CFP,HK3,SERPINA1,TNFRSF1B,FKBP5,CYTH4,TYROBP,VCAN,ADAMTSL4,CSF3R,PPBP,CDKN1A,S100A8,NCF4,QPCT,LCP1,HIST1H2BK,LYN,PTPRE,CEACAM3,ISG20,TGM2,PVRL2,N4BP2L1,TNFAIP8L2,C1QB,AIF1,AQP9,LILRB3,NAMPT,GCH1,HSPA6,CD300A,S100A9,F13A1,FCER1G,MMP9,KYNU,JUNB,FERMT3,MNDA,FOLR2,PFKFB3,FCN1,CD53,PLEK,TBC1D2B,…	MSIGDB
		up_regulated	1447	MODULE_86	42	14	4.60273e-05	0.000727881	-273.754	-209.381	-173.346	ARF4,CDC42,RAB2A,GNG10,RAP1A,RHOQ,RIT1,RAB31,RAB1A,RAB10,RALB,RAB27A,RAB5A,GBP1	MSIGDB
		up_regulated	1447	MODULE_87	44	12	0.00123895	0.012288	-238.997	-175.677	-138.589	ARF4,GNAI3,GNA13,CDC42,RAB2A,GNG10,RAP1A,RIT1,RAB31,RALB,RAB27A,RAB5A	MSIGDB
		up_regulated	1447	MODULE_88	545	85	5.63219e-05	0.000877207	-219.688	-188.844	-170.771	DEFA3,TNFRSF14,CLDN9,EPB41L3,IL4R,FCGRT,FURIN,HAAO,ABCA1,AANAT,ITGA2B,TRIB1,MYL9,CFP,SERPINA1,TNFRSF1B,SLC2A3,SLC22A1,NFIL3,ATP11A,CSF3R,PPBP,CDKN1A,GAS8,S100A8,QPCT,HIST1H2BK,CEACAM3,TGM2,PVRL2,N4BP2L1,C1QB,AQP9,CD33,GCH1,HSPA6,KCNQ1,S100A9,CYB5R1,ASGR1,FCER1G,SBNO2,BCKDK,JUNB,PFKFB3,TBC1D2B,CD163,RAB31,MME,P4HA1,ASGR2,ADM,PPP4R2,HIST2H2BE,ATP6V0A1,SMARCD3,ACSL1,JAK3,SLPI,IL1RN,GADD45G,SRGN,LMO2…	MSIGDB
		up_regulated	1447	MODULE_92	73	17	0.000968607	0.010032	-227.411	-196.863	-134.727	GLUL,CXCL5,LILRB2,FURIN,TGFA,OSM,NAMPT,S100A9,BST2,CXCL10,ADM,IL1B,ACSL1,IL15,GRN,TNFSF10,CCR1	MSIGDB
		up_regulated	1447	MODULE_107	51	15	0.000126504	0.00175994	-379.311	-286.163	-188.664	FURIN,ADAM8,C1R,CTSB,MMP9,ADAM9,CTSD,PSMB9,LAP3,HP,CTSS,C2,CASP1,CTSC,CASP4	MSIGDB
		up_regulated	1439.33	M1.2_Interferon Response	175.067	36.3154	0.00135087	0.0123342	-278.485	-212.845	-167.142	IFI44L,MX1,CXCL10,OAS1,IFITM3,OAS3,HERC5,IFI44,RTP4,XAF1,IFIT1,LAMP3,TRIM6,RSAD2,EPSTI1,IFIT3,SERPING1,BATF3	Chaussabel
		up_regulated	1439.23	M3.2_Myeloid Lineage	175.245	36.3407	0.00135238	0.0123558	-278.454	-212.835	-167.123	PROK2,CDA,FAM129A,GLT1D1,GPR97,ALOX5,FLOT1,TRIB1,FUT7,TGFA,HCK,ITGAM,PYGL,PHC2,PGD,TLR6,SERPINA1,SLC2A3,NFIL3,CSF3R,ROPN1L,CD55,F5,CCPG1,CEBPB,NCF4,QPCT,SIRPA,AQP9,CKAP4,ZNF467,GPR160,TRIM9,CRISPLD2,PLXNC1,GNG10,S100A9,ST3GAL4,DGAT2,KLHL2,CD63,B4GALT5,SLC22A4,LTB4R,FLOT2,CREB5,PFKFB3,SRPK1,DHRS13,MKNK1,LIN7A,CYP4F3,FCGR2A,BCL6,STX3,RAB31,MME,SEMA4A,SIGLEC5,STEAP4,DYSF,ZNF438,GCA,EXOC6,MEGF9,ACSL1…	Chaussabel
		up_regulated	1439.12	M3.4_Interferon Response	175.422	36.366	0.00135389	0.0123773	-278.424	-212.825	-167.104	PARP10,MOV10,TIMM10,ZBP1,WARS,IFITM1,ATF3,SOCS1,SAMD9L,IFI35,PML,STAT2,EIF2AK2,FBXO6,IRF7,DDX58,SEPT4,IFIT5,SCO2,PLSCR1,LAP3,TRIM22,TNFAIP6,IFIT2,PARP14,IFIH1,GBP3,GBP4,APOL6,UBE2L6,AIM2,STAT1,GBP5,GBP1,PARP9,TNFSF10,CEACAM1,GBP7	Chaussabel
		up_regulated	1439.02	M4.2_Inflammation	175.599	36.3913	0.0013554	0.0123989	-278.394	-212.815	-167.085	PGLYRP1,SAMSN1,IL18R1,SERPINA1,FKBP5,IL18RAP,CR1,OSM,S100A12,OPLAH,LRG1,MMP9,CLEC4D,WDFY3,MCTP2,FCAR,GPR141,BMX,TLR5,SOCS3,VNN2,SLPI,LIMK2,ANXA3,LMNB1,MAPK14,CASP5,KREMEN2	Chaussabel
		up_regulated	1438.91	M4.6_Myeloid Lineage	175.776	36.4165	0.0013569	0.0124204	-278.363	-212.804	-167.065	DNTTIP1,APH1B,NT5C2,ATG7,THOC5,STK17B,GNG5,PIM3,ENTPD1,STX10,LYN,CHIC2,DIP2B,CKLF,PHF21A,MYD88,MEFV,ATP6V0D1,CLIC1,SBNO2,GMPR2,MVP,YIPF1,SSFA2,BRI3,PRKCD,CFLAR,SNX27,RIT1,ZFP36,FCGR2A,LAMP2,SLCO3A1,RAB24,IFNGR1,SLC25A44,IFNGR2,SAT1,PDK3,USP15,NCSTN,IRF2,IL10RB,STAT3,LAT2,C16orf72,LYRM1,ATF6,SELL,SQRDL,RNF13,GRN,RALB,P2RY13,LRRK2,CHSY1,HTATIP2,FBXL5,VAMP3,RNASEL,IFNAR1,RHOT1,ZCCHC6,MSRB2,ETV6,SNX1…	Chaussabel
		up_regulated	1438.8	M4.13_Myeloid Lineage	175.953	36.4418	0.00135841	0.0124419	-278.333	-212.794	-167.046	DENND3,PTEN,LPPR2,SPI1,ZDHHC18,XPO6,NUMB,TLR6,GAB2,SIRPD,NCF4,C1RL,LRP10,SKAP2,SDCBP,MXD1,RRAGD,TREML2,PFKFB4,PELI1,CD58,LAMP2,FPR1,TNFRSF1A,IL1B,CTBS,SIRPB1,P2RY13,IL13RA1,HLX	Chaussabel
		up_regulated	1438.7	M5.1_Inflammation	176.131	36.4671	0.00135992	0.0124635	-278.303	-212.784	-167.027	RENBP,ZDHHC3,RHOG,ZNF787,ALDOA,TMUB2,TKT,TRIOBP,FYB,GNAI3,TMLHE,GNA13,AGPAT2,EFHD2,FKBP1A,TMEM180,SNX13,FBXO38,CHUK,CFP,ZSWIM6,NARF,MFAP3,ATP6AP1,ARPC5,TYROBP,RAB2A,RAP2C,SCYL2,FOSL2,LOXL3,ACSS2,CMTM3,LTA4H,NFE2L2,ZMPSTE24,PGK1,MIER1,ATP6V1C1,GRB2,SELT,MAP3K8,USP3,OS9,UBQLN2,NEU1,CYB5R4,FEM1C,ATP6V1B2,PLA2G4A,PTTG1IP,TMEM50A,CD53,CAB39,GNA15,RBMS1,CAPZA2,TXN,UBE2W,C20orf24,ME2,CMTM6,SLK,WSB1,DIRC…	Chaussabel
		up_regulated	1438.59	M5.12_Interferon Response	176.308	36.4924	0.00136143	0.012485	-278.272	-212.774	-167.008	TRIM56,REC8,ABCA1,PARP10,ISG20,ZNFX1,CHMP5,RBCK1,SAMD9,NBN,BST2,DYNLT1,BTN3A1,SP100,TDRD7,NTNG2,TRIM5,TMEM140,GADD45B,TRIM38,ADAR,NMI,RHBDF2,PSMB9,SP110,TCN2,TRIM25,TRAFD1,IFI16,CASP1,LHFPL2,TAP2,DHRS9,TRIM21,TAP1,GBP2,SRBD1,ETV8	Chaussabel
		up_regulated	1438.49	M6.6_Myeloid Lineage	176.485	36.5177	0.00136294	0.0125066	-278.242	-212.763	-166.988	IL4R,FADD,GRAMD1A,TNFRSF1B,TRPV4,GABARAP,UPP1,ST3GAL2,TNFSF13,BCKDK,FCN1,RAB32,EMILIN2,MARCO,SMARCD3,CTSD,SIPA1L1,IFI30,EXT1,DUSP3,CD15	Chaussabel
		up_regulated	1438.38	M6.13_Inflammation	176.662	36.543	0.00136445	0.0125281	-278.212	-212.753	-166.969	HK3,FES,NCF1,LILRB3,HSPA6,FCER1G,MNDA,BCL3,PILRA,CPEB4,LAMP2,BAZ1A,NLRC4,CARD6,PLAUR,FNDC3B,SERPINB1,SIGLEC9,EIF4E3,MCTP1,NLRP3,STX11,RAB20,STK4	Chaussabel
		down_regulated	1438.28	M3.6_Cytotoxicity	176.839	36.5682	0.00136596	0.0125497	-278.181	-212.743	-166.95	MCOLN2,KLRD1,LDOC1L,TGFBR3,SH2D2A,EOMES,SYTL2,PYHIN1,IL2RB,NCALD,PPP2R2B,GPR114,SBK1,GPR56,AUTS2,TSEN54,ABCB1,KLRK2	Chaussabel
		down_regulated	1438.17	M4.1_T-cells	177.017	36.5935	0.00136747	0.0125712	-278.151	-212.732	-166.931	CD40LG,FAM102A,SELM,CD28,ABLIM1,ID3,IL7R,TXK,DOCK9,SPOCK2,TNFRSF25,KLHL3,FAIM3,EPHA4,STMN3,ATP8B2,CCDC64,ZNF329,HPCAL4,LTBP3,ARMCX3	Chaussabel
		down_regulated	1438.07	M4.7_Lymphoid Lineage	177.194	36.6188	0.00136898	0.0125927	-278.121	-212.722	-166.911	GLOD4,CLEC2D,LRPPRC,TTC3,XPO4,TSHZ1,MTR,FBXO21,TP53RK,STK39,CCND2,SHQ1,NPAT,ZXDB,CEP290,RRN3,LANCL1,EHBP1,ZNF84,TMEM116,FYN,NKRF,CA5B,ZMYND11,ZNF559,SLC38A1,ANAPC1,CBLB,ZBTB9,C2orf44,TRAF5,ATM,COQ10A,EP400,PDCD11,GGA2,CDC25B,ZNF337,MAP3K4,SLC7A6,NUP211	Chaussabel
		down_regulated	1437.96	M4.10_B-cells	177.371	36.6441	0.00137049	0.0126143	-278.09	-212.712	-166.892	EBF1,CCR6,AFF3,BANK1,SPIB,CD79B,MS4A1,FCRLA,CD19,BLK,FAM129C,OSBPL10,CD79A,FCRL3	Chaussabel
		down_regulated	1437.86	M4.15_Cytotoxicity	177.548	36.6694	0.00137199	0.0126358	-278.06	-212.702	-166.873	GZMK,NMT2,PLEKHA1,PRKCQ,RASGRP1,LBH,LY9,PRKCH,DYRK2,ITK,GPR18,LCK,CD247,CD96,MORC4,SKAP1,ARL4C,KLF12,ZNF256,ZAP70,SIGIRR,PLCG2	Chaussabel
		down_regulated	1437.75	M6.9_Lymphoid Lineage	177.725	36.6947	0.0013735	0.0126574	-278.03	-212.691	-166.854	CLEC2D,GSPT2,ETS1,GNPDA2,C12orf65,PPP3CC,RRAS2,TRIB2,FBXO31,MAP4K1,POLR3H,EVL	Chaussabel
		down_regulated	1437.65	M6.15_T-cells	177.903	36.7199	0.00137501	0.0126789	-277.999	-212.681	-166.834	ATF7IP2,PDE6B,PVRIG,BCAS4,ZNF549,SIDT1,ZNF550,LRIG1,ZNF548,USP37	Chaussabel
		up_regulated	1437.54	M2.1_extracellular matrix (II)	178.08	36.7452	0.00137652	0.0127004	-277.969	-212.671	-166.815	ACHE,LILRB2,VCAN,ENTPD1,TNFSF13,LRG1,SMPDL3A,GRN,TNFAIP2,FGL3	BTM
		up_regulated	1437.44	M3_regulation of signal transduction	178.257	36.7705	0.00137803	0.012722	-277.938	-212.661	-166.796	FGD4,LYN,S100A12,PRKCD,HPSE,ASAP2,BCL6,FPR1,TLR2,APCDD1,TLR5,ADAP2,IL1RN,TIMP2,NOD2,CCR2	BTM
		up_regulated	1437.33	M4.0_cell cycle and transcription	178.434	36.7958	0.00137954	0.0127435	-277.908	-212.65	-166.777	E2F7,PGLYRP1,FAM72A,MND1,E2F8,EPB41L3,LILRB2,SPI1,FCGRT,GLT1D1,LILRA6,ALOX5,HCK,NCF2,CFP,SERPINA1,TYROBP,VCAN,CSF3R,FES,SIRPA,MYOF,AIF1,SCPEP1,NCF1,TNFSF13,LILRB3,CD33,HSPA6,S100A9,S100A12,ASGR1,FCER1G,KYNU,MNDA,FCN1,APOBEC3A,WDFY3,PRKCD,HPSE,PILRA,TFEC,FCGR2A,CD163,RAB31,ASGR2,FPR1,RMI1,SEMA4A,RNF130,TLR2,MAFB,FAM198B,GCA,CLEC4E,CLEC7A,CEBPD,PLAUR,TLR4,IL1RN,KCTD12,TIMP2,DMXL2,RBM47,LMO2,MS4A6A,…	BTM
		up_regulated	1437.23	M4.3_myeloid cell enriched receptors and transporters	178.612	36.8211	0.00138105	0.0127651	-277.878	-212.64	-166.757	MYOF,ASGR1,TLR5,MARCO,AMICA1,KCTD12,TLR8,CLEC4A,SLC1A3,CD14,CCR1,IGSF6,SECTM2	BTM
		up_regulated	1437.12	M4.13_cell junction (GO)	178.789	36.8464	0.00138256	0.0127866	-277.847	-212.63	-166.738	EPB41L3,HCK,LCP1,FES,PAK1,PRKCD,KCTD12,IFI30,TNS4	BTM
		up_regulated	1437.02	M4.15_enriched in monocytes (I)	178.966	36.8717	0.00138407	0.0128082	-277.817	-212.62	-166.719	EPB41L3,HCK,FES,TNFSF13,APLP3	BTM
		up_regulated	1436.91	M5.0_regulation of antigen presentation and immune response	179.143	36.8969	0.00138557	0.0128297	-277.787	-212.609	-166.7	FYB,LILRB2,MEF2A,HCK,TLR7,CHUK,TLR6,LYN,MAP2K6,MYD88,FCER1G,HLA,MNDA,PAK1,TLR2,TLR5,CLEC7A,LAT2,TLR4,TLR1,LCP2,MAPK14,FCGR1B	BTM
		up_regulated	1436.81	M9_B cell development	179.32	36.9222	0.00138708	0.0128512	-277.756	-212.599	-166.68	SPI1,LYN,TNFSF13,HHEX,TLR5	BTM
		up_regulated	1436.7	M11.0_enriched in monocytes (II)	179.498	36.9475	0.00138859	0.0128728	-277.726	-212.589	-166.661	CDA,EPB41L3,LILRB2,SPI1,FCGRT,GLT1D1,PADI2,LILRA6,ALOX5,HCK,ITGAM,PYGL,NCF2,CFP,HK3,GAS2L1,SERPINA1,TYROBP,PRAM1,CSF3R,KIAA0513,S100A8,LILRA5,QPCT,FES,SIRPA,LYN,MYOF,AIF1,AQP9,ZNF467,SCPEP1,NCF1,TNFSF13,LILRB3,CRISPLD2,CD33,HSPA6,S100A9,NFE2,F13A1,S100A12,ASGR1,FCER1G,KCNE3,KYNU,MNDA,FCN1,PRKCD,HPSE,PILRA,TFEC,FCGR2A,CD163,RAB32,RAB31,FCAR,ASGR2,FPR1,RNF130,TLR2,IFNGR2,TLR5,MAFB,FAM198B,GCA,ADAP2…	BTM
		up_regulated	1436.6	M11.1_blood coagulation	179.675	36.9728	0.0013901	0.0128943	-277.696	-212.579	-166.642	ITGAM,SLC16A3,SERPINA1,F5,SIRPA,LYN,F13A1,FCER1G,GNB4,PSAP,AMICA1,PLAUR,CD37	BTM
		up_regulated	1436.49	M11.2_formyl peptide receptor mediated neutrophil response	179.852	36.9981	0.00139161	0.0129159	-277.665	-212.568	-166.622	NCF2,PAK1,PILRA,FCGR2A,FPR1,IGSF6,SECTM2	BTM
		up_regulated	1436.39	M13_innate activation by cytosolic DNA sensing	180.029	37.0234	0.00139312	0.0129374	-277.635	-212.558	-166.603	PYCARD,ZBP1,CXCL10,IL1B,IRF7,DDX58,AIM3	BTM
		up_regulated	1436.28	M16_TLR and inflammatory signaling	180.206	37.0486	0.00139463	0.012959	-277.605	-212.548	-166.584	LILRB2,CXCR2,LILRA6,ALOX5,TLR7,TLR6,TYROBP,CSF3R,NCF4,FES,AQP9,LILRB3,HSPA6,MYD88,NFE2,WDFY3,PILRA,FCAR,FPR1,TLR2,TLR5,DYSF,TLR4,SIGLEC9,BST1,TLR8,P2RY13,TLR1,FPR2,KCNJ2,FCGR1A,KCNJ15,FCGR1B	BTM
		up_regulated	1436.18	M24_"cell activation (IL15, IL23, TNF)"	180.384	37.0739	0.00139614	0.0129805	-277.574	-212.538	-166.565	MAP3K8,SBNO2,BCL3,IL15,SERPING2	BTM
		up_regulated	1436.07	M25_TLR8-BAFF network	180.561	37.0992	0.00139765	0.013002	-277.544	-212.527	-166.545	ASGR1,BCL6,ASGR2,TLR8,SLC40A1,TNFSF13B	BTM
		up_regulated	1435.97	M33_inflammatory response	180.738	37.1245	0.00139916	0.0130236	-277.514	-212.517	-166.526	ARRB2,TYROBP,AIF1,TNFSF13,FCER1G,TLR5	BTM
		up_regulated	1435.86	M37.0_immune activation - generic cluster	180.915	37.1498	0.00140066	0.0130451	-277.483	-212.507	-166.507	MMP8,PROK2,CDA,PKMYT1,CXCR2,PADI2,GPR97,SLC22A15,ITGAM,PRKAR2B,PYGL,TLR7,HK3,GAS2L1,FGD4,IL18RAP,PRAM1,ENTPD1,KIAA0513,ROPN1L,F5,S100A8,UPP1,LILRA5,NCF4,QPCT,TCN1,LYN,DOK3,CR1,AQP9,ZNF467,LRRC4,CRISPLD2,NFE2,F13A1,LRG1,KCNE3,SLC22A4,HLA,MMP9,CREB5,CLEC4D,PFKFB4,LIN7A,CYP4F3,BCL6,RAB32,FCAR,EMILIN2,BMX,FCGR3B,SIGLEC5,STEAP4,TLR5,DYSF,AMICA1,TM6SF1,ADAP2,SAMHD1,NLRC4,MEGF9,ACSL1,MBOAT2,LAT2,VNN2,SL…	BTM
		up_regulated	1435.76	M37.1_enriched in neutrophils (I)	181.092	37.1751	0.00140217	0.0130667	-277.453	-212.497	-166.488	PROK2,CDA,GLT1D1,GPR97,PYGL,CSF3R,CXCR1,NCF4,LRRC4,MXD1,NFE2,DGAT2,LRG1,SLC22A4,CREB5,PFKFB4,LIN7A,CYP4F3,FCGR2A,MME,FPR1,FCGR3B,STEAP4,VNN2,FFAR2,RNF24,FPR2,KCNJ16	BTM
		up_regulated	1435.65	M37.2_endoplasmic reticulum	181.27	37.2003	0.00140368	0.0130882	-277.423	-212.486	-166.468	TLR7,CYP4F3,ACSL1,TLR8,MGST1,SORT1,LPCAT3	BTM
		up_regulated	1435.55	M40_complement and other receptors in DCs	181.447	37.2256	0.00140519	0.0131098	-277.392	-212.476	-166.449	TYROBP,SIRPA,C1QB,HLA,CD58,C1QC,TLR9	BTM
		up_regulated	1435.44	M42_platelet activation (III)	181.624	37.2509	0.0014067	0.0131313	-277.362	-212.466	-166.43	LYN,FCER1G,GNA15,LCP3	BTM
		up_regulated	1435.34	M43.0_"myeloid, dendritic cell activation via NFkB (I)"	181.801	37.2762	0.00140821	0.0131528	-277.332	-212.455	-166.411	SAMSN1,FUT7,RELB,MAP3K8,BCL3,ICAM2	BTM
		up_regulated	1435.23	M43.1_"myeloid, dendritic cell activation via NFkB (II)"	181.979	37.3015	0.00140972	0.0131744	-277.301	-212.445	-166.391	FUT7,RELB,PRKCD,BCL3,IL1RN,ICAM2	BTM
		up_regulated	1435.13	M53_inflammasome receptors and signaling	182.156	37.3268	0.00141123	0.0131959	-277.271	-212.435	-166.372	RIPK2,PAK1,NLRC4,TLR4,NLRP3,NOD3	BTM
		up_regulated	1435.02	M56_suppression of MAPK signaling	182.333	37.352	0.00141274	0.0132175	-277.241	-212.425	-166.353	ARRB2,HSPA6,IL1B,DUSP3,CD15	BTM
		up_regulated	1434.92	M59_"CCR1, 7 and cell signaling"	182.51	37.3773	0.00141425	0.013239	-277.21	-212.414	-166.334	TRIB1,BCL6,TIMP2,MAPK14,CCR2	BTM
		up_regulated	1434.81	M64_enriched in activated dendritic cells/monocytes	182.687	37.4026	0.00141575	0.0132605	-277.18	-212.404	-166.314	FAM129A,SIRPA,IL1B,IL1RN,TNFAIP2,IL13RA1,DRAM1,SOD3	BTM
		up_regulated	1434.71	M67_activated dendritic cells	182.865	37.4279	0.00141726	0.0132821	-277.15	-212.394	-166.295	C1QC,IRF7,DDX58,DDX60,PLSCR1,C2,RSAD2,IFIH1,SERPING2	BTM
		up_regulated	1434.6	M68_RIG-1 like receptor signaling	183.042	37.4532	0.00141877	0.0133036	-277.119	-212.384	-166.276	CXCL10,IRF7,DDX58,TRIM25,IFIH2	BTM
		up_regulated	1434.49	M73_enriched in monocytes (III)	183.219	37.4785	0.00142028	0.0133252	-277.089	-212.373	-166.257	CEBPB,TFEC,BCL6,PLXDC2,TIMP2,CCR2	BTM
		up_regulated	1434.39	M75_antiviral IFN signature	183.396	37.5037	0.00142179	0.0133467	-277.058	-212.363	-166.237	C1QB,BCL3,CXCL10,OAS1,IL1B,OAS3,HERC5,PML,ANXA3,IRF7,DDX58,DDX60,IFIT1,RSAD2,IFIH1,SERPING2	BTM
		up_regulated	1434.28	M81_enriched in myeloid cells and monocytes	183.573	37.529	0.0014233	0.0133683	-277.028	-212.353	-166.218	ITGA2B,TLR7,PRAM1,PROS1,F5,FCER1G,CLU,LIN7A,BCL6,HHEX,TLR4,CCR2,CD14,CLEC5A,NLRP4	BTM
		up_regulated	1434.18	M87_transmembrane transport (I)	183.751	37.5543	0.00142481	0.0133898	-276.998	-212.343	-166.199	HK3,AQP9,SLC22A4,TLR2,TLR4,NLRP3,CD37	BTM
		up_regulated	1434.07	M95.0_enriched in antigen presentation (II)	183.928	37.5796	0.00142632	0.0134113	-276.967	-212.332	-166.18	FYB,ITGAM,AIF1,HLA,CD53,PLEK,EVI2B,SELL,FGL2,ITGB3	BTM
		up_regulated	1433.97	M95.1_enriched in antigen presentation (III)	184.105	37.6049	0.00142783	0.0134329	-276.937	-212.322	-166.16	FYB,AIF1,HLA,CD53,PLEK,EVI2B,ICAM1,ITGB3	BTM
		up_regulated	1433.86	M111.0_viral sensing & immunity; IRF2 targets network (I)	184.282	37.6302	0.00142933	0.0134544	-276.907	-212.312	-166.141	CXCL16,TLR7,FES,AIF1,RIPK2,KYNU,ZBP1,BST2,IFI35,PSMB8,TNFSF13B,CTSS,TAP2	BTM
		up_regulated	1433.76	M111.1_viral sensing & immunity; IRF2 targets network (II)	184.459	37.6554	0.00143084	0.013476	-276.876	-212.302	-166.122	ZBP1,BST2,CXCL10,DDX58,PSMB8,TNFSF13B,IFIT2,CASP1,TAP2	BTM
		up_regulated	1433.65	M112.0_complement activation (I)	184.637	37.6807	0.00143235	0.0134975	-276.846	-212.291	-166.103	C1R,C1QB,CR1,C1QC,C2,SERPING2	BTM
		up_regulated	1433.55	M113_golgi membrane (I)	184.814	37.706	0.00143386	0.0135191	-276.816	-212.281	-166.083	STEAP4,FAM198B,TLR8,SORT1,PDGFC,LPCAT3	BTM
		up_regulated	1433.44	M114.1_glycerophospholipid metabolism	184.991	37.7313	0.00143537	0.0135406	-276.785	-212.271	-166.064	PLA2G4A,MBOAT2,AGPAT9,SLC40A1,LPCAT3	BTM
		up_regulated	1433.34	M118.0_enriched in monocytes (IV)	185.168	37.7566	0.00143688	0.0135621	-276.755	-212.261	-166.045	CXCR2,NAIP,PGD,TNFRSF1B,FGD4,F5,DOK3,CD68,HLA,PAK1,BCL6,EMILIN2,STEAP4,DYSF,AMICA1,SMARCD3,SAMHD1,ACSL1,HHEX,DPYD,AGPAT9,LYZ,LRRK2,TLR1,TNFSF13B,CTSS,RHOU,C1orf162,LTBR	BTM
		up_regulated	1433.23	M118.1_enriched in monocytes (surface)	185.346	37.7819	0.00143839	0.0135837	-276.725	-212.25	-166.026	SLC16A3,TNFRSF1B,HLA,NFAM1,STEAP4,AGPAT9,MCTP1,TNFSF13B,S1PR3,C1orf162,LTBR	BTM
		up_regulated	1433.13	M127_type I interferon response	185.523	37.8071	0.0014399	0.0136052	-276.694	-212.24	-166.006	IFITM1,HERC5,IRF7,DDX60,IFIT1,PLSCR1,RSAD2,IFIH1,STAT1,PARP9,TAP2	BTM
		up_regulated	1433.02	M132_recruitment of neutrophils	185.7	37.8324	0.00144141	0.0136268	-276.664	-212.23	-165.987	PROK2,CXCR1,GNG10,FPR1,FFAR2,FPR2,F2RL2	BTM
		up_regulated	1432.92	M139_lysosomal/endosomal proteins	185.877	37.8577	0.00144292	0.0136483	-276.634	-212.22	-165.968	CD68,CTSB,PSAP,CTSD,NPC2,CTSS,SORT2	BTM
		up_regulated	1432.81	M140_"extracellular matrix, complement"	186.054	37.883	0.00144442	0.0136698	-276.603	-212.209	-165.949	MMP8,CFP,CRISPLD2,MMP9,FCN1,SLPI,TIMP3	BTM
		up_regulated	1432.71	M146_MHC-TLR7-TLR8 cluster	186.232	37.9083	0.00144593	0.0136914	-276.573	-212.199	-165.929	TLR7,HLA,TLR9	BTM
		up_regulated	1432.6	M150_innate antiviral response	186.409	37.9336	0.00144744	0.0137129	-276.543	-212.189	-165.91	APOBEC3A,OAS1,SP100,OAS3,EIF2AK2,IRF7,IFIT1,PLSCR1,RSAD2,TAP2	BTM
		up_regulated	1432.5	M163_enriched in neutrophils (II)	186.586	37.9588	0.00144895	0.0137345	-276.512	-212.178	-165.891	DENND3,BEST1,TYROBP,HSPA6,MBOAT7,SLC40A2	BTM
		up_regulated	1432.39	M165_enriched in activated dendritic cells (II)	186.763	37.9841	0.00145046	0.013756	-276.482	-212.168	-165.871	PRKAR2B,IFNGR2,ATF3,DOCK4,DSE,RBM47,HERC5,PRRG4,MGST1,CSF2RB,IFIT1,LAMP3,TNFAIP6,IFIT2,RSAD2,IFIH1,FAM20C,PDGFC,IFIT3,PARP9,SERPING1,HLX	BTM
		up_regulated	1432.29	M168_enriched in dendritic cells	186.94	38.0094	0.00145197	0.0137776	-276.452	-212.158	-165.852	PGD,RRAGD,CTSB,EMILIN2,ADAM9,AGPAT9,CLEC5A,FAM20C,CA2,JAG2	BTM
		up_regulated	1432.18	M209_lysosome	187.118	38.0347	0.00145348	0.0137991	-276.421	-212.148	-165.833	GM2A,CD68,CTSB,CTSZ,PSAP,GNS,SORT2	BTM
		up_regulated	1432.08	M237_golgi membrane (II)	187.295	38.06	0.00145499	0.0138206	-276.391	-212.137	-165.814	SLC35A5,GALNT7,SLC35B3,C1GALT1C1,RAB33B,RAB22	BTM
		up_regulated	1431.97	S4_Monocyte surface signature	187.472	38.0853	0.0014565	0.0138422	-276.361	-212.127	-165.794	LPPR2,LILRB2,FCGRT,ABCA1,ITGAM,SLC16A3,C10orf54,TNFRSF1B,TMTC2,CSF3R,PYCARD,PTPRE,TMEM55A,LILRB3,CD33,KCNQ1,MBOAT7,ASGR1,KCNE3,HLA,NFAM1,BRI3,FCGR2A,CD163,AGTRAP,FCAR,ASGR2,FPR1,TLR2,STEAP4,APCDD1,IL6R,TLR5,MARCO,DYSF,AMICA1,VNN2,TLR4,MFSD1,SIGLEC9,MS4A6A,SIRPB1,MCTP1,P2RY13,TLR1,CD302,SLC40A1,CCR2,FPR2,CD36,S1PR3,C1orf162,CCR1,CECR6,FCGR1B,LTBR	BTM
		up_regulated	1431.87	S5_DC surface signature	187.649	38.1105	0.001458	0.0138637	-276.33	-212.117	-165.775	SPINT2,TGFA,CXCL16,MSR1,HLA,CCRL2,AGPAT3,CD58,LAMP2,FZD5,DIRC2,GRINA,ITPRIPL2,ADAM9,PRRG4,CSF2RB,SLC1A3,SLAMF8,LHFPL2,PDCD1LG2,CD274,JAG2	BTM
		up_regulated	1431.76	S10_Resting dendritic cell surface signature	187.826	38.1358	0.00145951	0.0138853	-276.3	-212.107	-165.756	SPINT2,SLC27A3,TMEM144,HLA,CCRL2,FZD5,IFNGR1,DIRC2,ITPRIPL2,PLXDC2,ADAM9,MFSD1,AGPAT9,SLC1A3,SLAMF8,LHFPL2,LPCAT2,JAG1,IGSF7	BTM
		up_regulated	1431.66	S11_Activated (LPS) dendritic cell surface signature	188.004	38.1611	0.00146102	0.0139068	-276.27	-212.096	-165.737	TGFA,RNF144B,CD58,LAMP2,PRRG4,TMEM140,CSF2RB,IL13RA1,IFI6,TNFSF13B,PDCD1LG2,CD275	BTM
		down_regulated	1431.55	M7.0_enriched in T cells (I)	188.181	38.1864	0.00146253	0.0139284	-276.239	-212.086	-165.717	RORA,LAT,CD28,KLRB1,GZMK,PRKCQ,RASGRP1,EOMES,IL7R,ETS1,PRKCH,GATA3,ITK,LCK,CD247,CD96,TIGIT,NLRC3,ZAP71	BTM
		down_regulated	1431.45	M7.1_T cell activation (I)	188.358	38.2117	0.00146404	0.0139499	-276.209	-212.076	-165.698	RORA,CD28,PRKCQ,RASGRP1,EOMES,IL7R,PRKCH,TXK,GATA3,ITK,LCK,CD247,MS4A1,TIGIT,IL21R,NLRC3,ZAP70,ITPR3,KLRK2	BTM
		down_regulated	1431.34	M7.2_enriched in NK cells (I)	188.535	38.237	0.00146555	0.0139714	-276.178	-212.066	-165.679	RORA,KLRD1,KLRB1,TGFBR3,SH2D2A,PRKCQ,EOMES,TBX21,PRKCH,STAT4,ITK,IL2RB,PTGDR,CD247,CD96,ARL4C,GPR56,NLRC3,ZAP70,KLRK2	BTM
		down_regulated	1431.24	M7.4_T cell activation (III)	188.713	38.2623	0.00146706	0.013993	-276.148	-212.055	-165.66	RORA,PRKCQ,RASGRP1,ETS1,ZMYND11,LCK,CD96,KLF12,SEPT6,ATP8B3	BTM
		down_regulated	1431.13	M18_T cell differentiation via ITK and PKC	188.89	38.2875	0.00146857	0.0140145	-276.118	-212.045	-165.64	ABLIM1,PRKCQ,ETS1,PRKCH,ITK,SPOCK3	BTM
		down_regulated	1431.03	M47.0_enriched in B cells (I)	189.067	38.3128	0.00147008	0.0140361	-276.087	-212.035	-165.621	PAX5,ADAM28,EBF1,AFF3,BANK1,SPIB,CD79B,CD22,CR2,MS4A1,FCRLA,CD19,CXCR5,BLK,FAM129C,CD79A,FCRL3	BTM
		down_regulated	1430.92	M47.1_enriched in B cells (II)	189.244	38.3381	0.00147159	0.0140576	-276.057	-212.025	-165.602	PAX5,EBF1,BANK1,CD79B,CR2,MS4A1,FCRLA,CD19,CXCR5,CD79A,KLF9	BTM
		down_regulated	1430.82	M61.0_enriched in NK cells (II)	189.421	38.3634	0.00147309	0.0140792	-276.027	-212.014	-165.583	KLRB1,TGFBR3,PVRIG,IL2RB,CD247,CD96,GPR56,KLRK2	BTM
		down_regulated	1430.71	M61.2_enriched in NK cells (receptor activation)	189.599	38.3887	0.0014746	0.0141007	-275.996	-212.004	-165.563	KLRD1,PRKCQ,ITK,CD247,CD96,ZAP70,CARD11,KLRK2	BTM
		down_regulated	1430.61	M69_enriched in B cells (VI)	189.776	38.414	0.00147611	0.0141222	-275.966	-211.994	-165.544	ADAM28,CD79B,CD22,CR2,MS4A1,CD19,CXCR5,CD79A,FCRL3	BTM
		down_regulated	1430.5	M106.0_nuclear pore complex	189.953	38.4392	0.00147762	0.0141438	-275.936	-211.984	-165.525	NUP85,NUP43,NUP160,NUP205,XPO1,NUP155,NUP89	BTM
		down_regulated	1430.4	M130_enriched in G-protein coupled receptors	190.13	38.4645	0.00147913	0.0141653	-275.905	-211.973	-165.506	PTGER2,ADRB2,GPR18,PTGDR,ITPR4	BTM
		down_regulated	1430.29	M157_enriched in NK cells (III)	190.307	38.4898	0.00148064	0.0141869	-275.875	-211.963	-165.486	PTPN4,RASGRP1,PVRIG,MATK,GPR18,TIGIT,PPP1R16B	BTM
		up_regulated	1430.18	INTRINSIC_TO_PLASMA_MEMBRANE	190.485	38.5151	0.00148215	0.0142084	-275.845	-211.953	-165.467	ITGA1,APH1A,CHRNA2,KCNJ10,LILRB2,IL4R,CXCR2,PTPRJ,ABCA1,ADAM8,MPP3,P2RX7,CHRNB2,ITGAM,ACVR1B,SLC16A3,NUMB,TLR6,SLC22A1,TYROBP,ENTPD1,CSF3R,CD55,MSR1,BTN2A1,NCF4,PSEN1,CR1,AQP9,BUD31,LILRB3,CD33,SDCBP,KCNQ1,ASGR1,CLEC1A,FCER1G,TMEM11,CD63,SLC22A4,LTB4R,CCRL2,CD164,KCNE1L,TMBIM6,BST2,CD163,FZD5,FCAR,MME,IFNGR1,ACVRL1,TLR2,IFNGR2,TNFRSF1A,IL6R,MARCO,SELPLG,IFNAR2,SCARB2,NCSTN,PGRMC1,GPR65,PSENEN,TM9…	MSIGDB
		up_regulated	1430.08	EXTRACELLULAR_REGION	190.662	38.5404	0.00148366	0.0142299	-275.814	-211.943	-165.448	MMP8,SPINT2,INHBB,ACHE,PROK2,CDA,LOXL1,CFP,SERPINA1,VCAN,COL10A1,LOXL3,RTN3,C1QB,CKLF,OSM,PPT1,F13A1,SNTB1,MMP9,EMILIN2,CTRL,PSAP,IL6R,TGFB1,ADM,IFNAR2,IL1B,IL1RN,SRGN,IL15,LYZ,IFI30,TNFAIP2,TCN2,C5,C2,IL27,APOL1,FGL2,NUCB1,SECTM2	MSIGDB
		up_regulated	1429.97	INTRINSIC_TO_MEMBRANE	190.839	38.5657	0.00148517	0.0142515	-275.784	-211.932	-165.429	SPINT2,ITGA1,ABCA7,APH1B,APH1A,CHRNA2,BEST1,KCNJ10,LILRB2,IL4R,CXCR2,PTPRJ,ABCA1,GPR97,ADAM8,P2RX7,FLOT1,CHRNB2,FUT7,GALNT3,ITGAM,SLC16A3,NUMB,SLC22A1,TYROBP,CSF3R,CD55,GDE1,BAK1,MSR1,BTN2A1,LRPAP1,NCF4,PSEN1,SLC39A1,KDELR1,AQP9,BUD31,LILRB3,CKLF,CD33,CACNA1A,CD68,RNF144B,ASGR1,CLEC1A,FCER1G,TMEM11,CD63,SLC22A4,LTB4R,NFAM1,CCRL2,CD164,KCNE1L,TMBIM6,BST2,CD163,FZD5,FCAR,MME,FPR1,ACVRL1,PSAP,IL6R,M…	MSIGDB
		up_regulated	1429.87	CYTOPLASMIC_PART	191.016	38.5909	0.00148667	0.014273	-275.754	-211.922	-165.409	ACHE,DCTN4,CDA,APH1B,HTRA2,APH1A,PKMYT1,AFTPH,CCNA1,CXCR2,STX16,USP33,FURIN,ABCA1,ARG2,AGPAT2,PIPOX,FUT7,NADK,DNASE2,ADAM10,BNIP3L,FMR1,COX15,KIF1C,FGD4,TMTC2,TOM1,BAK1,PYCARD,STX10,MAN1A1,LDHA,ATOX1,PGS1,NCF4,LCP1,PSEN1,TMED5,KDELR1,DLG4,TIMM10,MTHFD2,NUFIP2,PPP2CA,MUL1,NCF1,VAPA,CRISPLD2,EGLN1,PPT1,GRB2,MAP3K8,S100A12,CD63,PRELID1,SNTB1,SLC22A4,YIPF1,BCKDK,PLIN3,MSRB3,GHITM,TMEM50A,HADHB,AGPAT3…	MSIGDB
		up_regulated	1429.76	MEMBRANE_PART	191.193	38.6162	0.00148818	0.0142946	-275.723	-211.912	-165.39	SPINT2,ABCA7,APH1B,APH1A,CHRNA2,CLDN9,EPB41L3,KCNJ10,LILRB2,IL4R,STX16,PTPRJ,ABCA1,GPR97,P2RX7,CHRNB2,FUT7,SLC16A3,COX15,SLC22A1,TYROBP,PICALM,CSF3R,CD55,GDE1,STX10,BTN2A1,LRPAP1,NCF4,LYN,KDELR1,TIMM10,CR1,AQP9,BUD31,CKAP4,LILRB3,CKLF,VAPA,CD33,ATP6V1C1,PPT1,CD68,RNF144B,ASGR1,CLEC1A,FCER1G,TMEM11,CD63,SNTB1,SLC22A4,LTB4R,NFAM1,CCRL2,CD164,TMBIM6,NEXN,BST2,CD163,LAMP2,KPNB1,MME,FPR1,IFNGR1,SERINC…	MSIGDB
		up_regulated	1429.66	LYTIC_VACUOLE	191.371	38.6415	0.00148969	0.0143161	-275.693	-211.902	-165.371	CXCR2,DNASE2,TOM1,PPT1,CD63,GALC,LAMP2,BCL10,SRGN,STS,NPC2,IFI30,LAMP3,ARSB,CTSC	MSIGDB
		up_regulated	1429.55	MEMBRANE	191.548	38.6668	0.0014912	0.0143377	-275.663	-211.891	-165.352	SPINT2,ABCA7,APH1B,APH1A,CHRNA2,EPB41L3,LILRB2,IL4R,STX16,PTPRJ,SH2B2,ABCA1,GPR97,ARRB2,CHRNB2,BNIP3L,IL18R1,SLC16A3,COX15,TRPV4,SLC22A1,TYROBP,CSF3R,CD55,GDE1,STX10,LRPAP1,NCF4,LYN,KDELR1,PVRL2,TIMM10,CR1,AQP9,BUD31,CKAP4,LILRB3,CKLF,VAPA,CD33,ATP6V1C1,PPT1,CD68,RNF144B,ASGR1,CLEC1A,FCER1G,CD63,SNTB1,SLC22A4,LTB4R,NFAM1,CCRL2,CD164,CD53,PAK1,GNA15,TMBIM6,NEXN,BST2,CD163,LAMP2,KPNB1,FPR1,IFNGR1,S…	MSIGDB
		up_regulated	1429.45	CYTOPLASM	191.725	38.6921	0.00149271	0.0143592	-275.632	-211.881	-165.332	SPINT2,ACHE,ARL8A,EIF4G3,DCTN4,CDA,APH1B,UBAP1,APH1A,TEP1,CCNA1,DNAJC3,PTEN,MTMR6,ATG7,STX16,SH2B2,USP33,ARG2,ARRB2,DEDD,TRIB1,MYL9,ADAM10,BNIP3L,FMR1,COX15,YTHDF3,STX10,MAN1A1,LDHA,ATOX1,HSD17B11,NCF4,FGF13,LYN,TMED5,KDELR1,TIMM10,NUFIP2,NCF1,VAPA,CRISPLD2,ATXN1,PPT1,MAP3K8,TXNL1,CLIC1,IGF2BP3,PARK7,ETF1,CD63,SNTB1,SLC22A4,FPGT,YIPF1,BCKDK,PIM1,MSRB3,GALC,ZCCHC2,GHITM,TMEM50A,SRPK1,PAK1,SDHB,TMB…	MSIGDB
		up_regulated	1429.34	ENDOPLASMIC_RETICULUM	191.902	38.7174	0.00149422	0.0143807	-275.602	-211.871	-165.313	HTRA2,APH1A,PKMYT1,AGPAT2,BNIP3L,KIF1C,TMTC2,MAN1A1,PGS1,PSEN1,MSRB3,TMEM50A,AGPAT3,TMBIM6,P4HA1,SERINC1,CTSZ,IFNGR2,PLP2,RTN4,TOR1A,TMX1,NCSTN,CASP7,PCMT1,ABI1,PSENEN,DSE,ATF6,SSR1,STS,SEP15,MAGT1,CNIH4,YIPF4,EXT1,RSAD2,TAP2,ERLIN1,DHRS9,ERP44,TAPBP,DEGS1,CTSA,ERO1L	MSIGDB
		up_regulated	1429.24	VACUOLE	192.08	38.7426	0.00149573	0.0144023	-275.572	-211.86	-165.294	CXCR2,DNASE2,TOM1,PPT1,CD63,GALC,LAMP2,STX3,BCL10,SRGN,STS,NPC2,IFI30,LAMP3,ARSB,CTSC	MSIGDB
		up_regulated	1429.13	CELL_FRACTION	192.257	38.7679	0.00149724	0.0144238	-275.541	-211.85	-165.275	SPINT2,STAC,PKMYT1,TEP1,BEST1,LILRB2,RGS19,STX16,ABCA1,GALNT3,SLC16A3,FMR1,SLC22A1,CD55,MAN1A1,PSEN1,SLC39A1,KDELR1,CKAP4,NCF1,PPT1,CD68,OS9,S100A12,CLIC1,DGAT2,FOLR2,MCTP2,TMBIM6,LAMP2,SPHK1,FUT4,WARS,PLP2,CD59,SELPLG,ADM,SCARB2,TMX1,OAS3,CPD,ABI1,CYSLTR1,ATP6V0E1,IL15,STS,PML,MCTP1,SLC1A3,TNFSF13B,CCR2,PDE4B,CD36,DHRS9,TNFSF10,FAS,CEACAM1,KREMEN1,DEGS1,ERO1L	MSIGDB
		up_regulated	1429.03	EXTRACELLULAR_REGION_PART	192.434	38.7932	0.00149875	0.0144454	-275.511	-211.84	-165.255	MMP8,CFP,SERPINA1,VCAN,COL10A1,RTN3,C1QB,OSM,SNTB1,MMP9,CTRL,PSAP,TGFB1,ADM,IL1B,IL1RN,SRGN,IL15,LYZ,TNFAIP2,TCN2,C5,C2,IL27,APOL1,FGL2,NUCB1,SECTM2	MSIGDB
		up_regulated	1428.92	INTEGRAL_TO_MEMBRANE	192.611	38.8185	0.00150026	0.0144669	-275.481	-211.83	-165.236	SPINT2,ITGA1,ABCA7,APH1B,APH1A,CHRNA2,BEST1,KCNJ10,LILRB2,IL4R,CXCR2,PTPRJ,ABCA1,GPR97,ADAM8,P2RX7,FLOT1,CHRNB2,FUT7,GALNT3,ITGAM,SLC16A3,NUMB,SLC22A1,TYROBP,CSF3R,CD55,GDE1,BAK1,MSR1,BTN2A1,LRPAP1,NCF4,PSEN1,SLC39A1,KDELR1,AQP9,BUD31,LILRB3,CKLF,CD33,CACNA1A,CD68,RNF144B,ASGR1,CLEC1A,FCER1G,TMEM11,CD63,SLC22A4,LTB4R,NFAM1,CCRL2,CD164,KCNE1L,TMBIM6,BST2,CD163,FZD5,FCAR,MME,FPR1,ACVRL1,TLR2,PSAP,I…	MSIGDB
		up_regulated	1428.82	LIPID_RAFT	192.788	38.8438	0.00150176	0.0144885	-275.45	-211.819	-165.217	ABCA1,FLOT1,CD55,LYN,PPT1,LAT2,STX12,STOM,CAV3	MSIGDB
		up_regulated	1428.71	INTEGRAL_TO_PLASMA_MEMBRANE	192.966	38.8691	0.00150327	0.01451	-275.42	-211.809	-165.197	ITGA1,APH1A,CHRNA2,KCNJ10,LILRB2,IL4R,CXCR2,PTPRJ,ABCA1,ADAM8,MPP3,P2RX7,CHRNB2,ITGAM,ACVR1B,SLC16A3,NUMB,TLR6,SLC22A1,TYROBP,ENTPD1,CSF3R,CD55,MSR1,BTN2A1,NCF4,PSEN1,CR1,AQP9,BUD31,LILRB3,CD33,SDCBP,KCNQ1,ASGR1,CLEC1A,FCER1G,TMEM11,CD63,SLC22A4,LTB4R,CCRL2,CD164,KCNE1L,TMBIM6,BST2,CD163,FZD5,FCAR,MME,IFNGR1,ACVRL1,TLR2,IFNGR2,TNFRSF1A,IL6R,MARCO,SELPLG,IFNAR2,SCARB2,NCSTN,PGRMC1,GPR65,PSENEN,TM9…	MSIGDB
		up_regulated	1428.61	MEMBRANE_FRACTION	193.143	38.8943	0.00150478	0.0145315	-275.389	-211.799	-165.178	PKMYT1,BEST1,LILRB2,RGS19,STX16,ABCA1,GALNT3,SLC16A3,SLC22A1,MAN1A1,PSEN1,SLC39A1,KDELR1,CKAP4,PPT1,CD68,CLIC1,DGAT2,FOLR2,MCTP2,LAMP2,SPHK1,FUT4,PLP2,CD59,SELPLG,SCARB2,TMX1,OAS3,CPD,CYSLTR1,ATP6V0E1,IL15,STS,MCTP1,SLC1A3,CD36,DHRS9,CEACAM1,KREMEN1,DEGS1,ERO1L	MSIGDB
		up_regulated	1428.5	EXTRACELLULAR_SPACE	193.32	38.9196	0.00150629	0.0145531	-275.359	-211.789	-165.159	MMP8,CFP,SERPINA1,RTN3,C1QB,OSM,MMP9,CTRL,PSAP,TGFB1,ADM,IL1B,IL1RN,SRGN,IL15,LYZ,TNFAIP2,TCN2,C5,C2,IL27,APOL1,FGL2,NUCB1,SECTM2	MSIGDB
		up_regulated	1428.4	LYSOSOME	193.497	38.9449	0.0015078	0.0145746	-275.329	-211.778	-165.14	CXCR2,DNASE2,TOM1,PPT1,CD63,GALC,LAMP2,BCL10,SRGN,STS,NPC2,IFI30,LAMP3,ARSB,CTSC	MSIGDB
		up_regulated	1428.29	PLASMA_MEMBRANE_PART	193.674	38.9702	0.00150931	0.0145962	-275.298	-211.768	-165.12	ITGA1,APH1A,CHRNA2,CLDN9,EPB41L3,BEST1,KCNJ10,LILRB2,RGS19,IL4R,CXCR2,PTPRJ,ABCA1,ADAM8,MPP3,P2RX7,FLOT1,CHRNB2,ITGAM,ACVR1B,SLC16A3,NUMB,TLR6,SLC22A1,TYROBP,ENTPD1,PICALM,CSF3R,CD55,MSR1,BTN2A1,NCF4,LYN,PSEN1,CR1,AQP9,BUD31,LILRB3,VAPA,CD33,PPT1,SDCBP,KCNQ1,ASGR1,CLEC1A,FCER1G,TMEM11,CD63,SNTB1,SLC22A4,LTB4R,CCRL2,CD164,KCNE1L,TMBIM6,NEXN,BST2,CD163,FZD5,STX3,FCAR,MME,IFNGR1,ACVRL1,TLR2,IFNGR2,T…	MSIGDB
		up_regulated	1428.19	PLASMA_MEMBRANE	193.852	38.9955	0.00151082	0.0146177	-275.268	-211.758	-165.101	ITGA1,APH1A,CHRNA2,CLDN9,EPB41L3,KCNJ10,LILRB2,IL4R,CXCR2,PTPRJ,SH2B2,ABCA1,ADAM8,P2RX7,ARRB2,CHRNB2,ITGAM,SLC16A3,NUMB,TRPV4,SLC22A1,TYROBP,CDC42,PICALM,CSF3R,CD55,MSR1,GABARAP,BTN2A1,LRPAP1,NCF4,SIRPA,LYN,PVRL2,MYOF,AQP9,BUD31,LILRB3,SKAP2,VAPA,CD33,PPT1,CACNA1A,ASGR1,FCER1G,TMEM11,CD63,SNTB1,SLC22A4,LTB4R,CCRL2,CD164,CD53,AGPAT3,RIT1,KCNE1L,GNA15,TMBIM6,NEXN,BST2,CD163,STX3,FCAR,MME,FPR1,SERIN…	MSIGDB
		up_regulated	1428.08	REGULATION_OF_BIOLOGICAL_QUALITY	194.029	39.0208	0.00151233	0.0146393	-275.238	-211.748	-165.082	RENBP,PROK2,CDA,PTEN,SPI1,ABCA1,RB1,HIF1A,ACVR1B,TRPV4,FGD4,ENTPD1,CD55,BAK1,PROS1,F5,CDKN1A,ATOX1,LYN,TFPI,BUD31,SERTAD3,GCH1,EGLN1,PPT1,CACNA1A,NFE2,F13A1,SLC22A4,GNA15,BCL6,SPHK1,ACVRL1,MAFB,CD59,TGFB1,BCL10,CYSLTR1,PML,NPC2,STX12,NPTN,SLC1A3,IFI6,SLC40A1,C4BPB,ATP6AP2,CCR2,HFE,RHOT1,CD36,S1PR3,ERP44,ATP7B,CCR1,F2RL1	MSIGDB
		up_regulated	1427.98	POSITIVE_REGULATION_OF_TRANSLATION	194.206	39.046	0.00151384	0.0146608	-275.207	-211.737	-165.063	TLR7,TLR6,BCL3,BCL10,TLR4,TLR8,TLR1,IL28	MSIGDB
		up_regulated	1427.87	RESPONSE_TO_VIRUS	194.383	39.0713	0.00151534	0.0146823	-275.177	-211.727	-165.043	BNIP3L,TLR7,ISG20,BCL3,IFNGR1,IFNGR2,IFNAR2,TLR8,IRF7,IFI44,TRIM22,IFNAR1,RSAD3	MSIGDB
		up_regulated	1427.77	POSITIVE_REGULATION_OF_SIGNAL_TRANSDUCTION	194.56	39.0966	0.00151685	0.0147039	-275.147	-211.717	-165.024	FADD,TGFA,FKBP1A,CANT1,ACVR1B,APOL3,TLR6,LYN,BUD31,MUL1,MIER1,VAPA,MYD88,RIPK2,NFAM1,CFLAR,BST2,TFG,TNFRSF1A,IL31RA,BCL10,SHISA5,TBK1,TRIM38,TICAM2,CASP1,NOD2,TNFSF10,LTBR,SECTM2	MSIGDB
		up_regulated	1427.66	MULTI_ORGANISM_PROCESS	194.738	39.1219	0.00151836	0.0147254	-275.116	-211.707	-165.005	PGLYRP1,FCGRT,BNIP3L,TLR7,CFP,TLR6,ISG20,S100A12,BCL3,IFNGR1,IFNGR2,TGFB1,ADM,IFNAR2,NLRC4,BCL10,TLR8,IRF7,IFI44,TRIM22,IFNAR1,RSAD2,NOD3	MSIGDB
		up_regulated	1427.56	JAK_STAT_CASCADE	194.915	39.1472	0.00151987	0.014747	-275.086	-211.696	-164.986	LYN,IFNAR2,SOCS3,IL31RA,STAT3,SOCS1,STAT2,NMI,CCR2,STAT5A,IFNAR1,STAT2	MSIGDB
		up_regulated	1427.45	ESTABLISHMENT_OF_LOCALIZATION	195.092	39.1725	0.00152138	0.0147685	-275.056	-211.686	-164.966	INHBB,ACHE,KPNA4,BEST1,KCNJ10,SNX1,FYB,STX16,ABCA1,TRPS1,SLC16A3,XPO6,SLC2A3,ATP6AP1,KIF1C,SLC22A1,RAB2A,PICALM,TOM1,PPBP,BAK1,MSR1,PYCARD,GABARAP,LRPAP1,ATOX1,TCN1,SLC39A1,KDELR1,AQP9,CKLF,OSM,ATP6V1C1,ATXN1,PPT1,KCNQ1,SCN1B,NAPA,SNX3,CLIC1,KLHL2,ASGR1,SLC22A4,PLIN3,FOLR2,PTTG1IP,FCN1,BCL3,LIN7A,KPNB1,BCL6,SERINC1,PSAP,PLP2,TGFB1,NLRC4,TMX1,CLEC7A,DPH3,TM9SF2,ATP6V0E1,RAB1A,ARL6IP5,SRGN,SSR1,NPC…	MSIGDB
		up_regulated	1427.35	SIGNAL_TRANSDUCTION	195.269	39.1977	0.00152289	0.01479	-275.025	-211.676	-164.947	GPR85,PROK2,RHOG,CXCL5,APH1A,TNFRSF14,CHRNA2,ARHGEF11,PTEN,FYB,LILRB2,IL4R,GIT2,GNAI3,PTPRJ,SH2B2,ABCA1,GNA13,FADD,STK17B,P2RX7,CHRNB2,TGFA,ADAM10,IL18R1,APOL3,TRPV4,DOK1,FGD4,TYROBP,IL18RAP,FGF13,LYN,BUD31,MAP2K6,MIER1,LILRB3,SKAP2,VAPA,CD33,NAMPT,PPT1,GNG10,GPR27,MYD88,TXNL1,CLIC1,RIPK2,CLEC1A,TMEM11,PARK7,LTB4R,NFAM1,CCRL2,SRPK1,CD164,PAK1,CFLAR,RIT1,GNA15,MKNK1,BST2,TXN,ASGR2,FPR1,SPHK1,IFNGR…	MSIGDB
		up_regulated	1427.24	CELL_SURFACE_RECEPTOR_LINKED_SIGNAL_TRANSDUCTION_GO_0007167	195.447	39.223	0.0015244	0.0148116	-274.995	-211.666	-164.928	RGS16,APH1A,TNFRSF14,ARHGEF11,LILRB2,RGS19,GIT2,CXCR2,GNAI3,PTPRJ,ABCA1,PTK2B,TGFA,ADAM10,ACVR1B,TRPV4,DOK1,IL18RAP,PYCARD,PSEN1,BUD31,LILRB3,GRB2,CLEC1A,LTB4R,NFAM1,CCRL2,GNA15,ASGR2,FPR1,SPHK1,ACVRL1,IFNGR2,IFITM1,TNFRSF1A,IL6R,CXCL10,MARCO,CD59,TGFB1,IFNAR2,NCSTN,IL31RA,AP3S1,ABI1,GPR65,PSENEN,LAT2,FFAR2,SOCS1,PTGER3,SIRPB1,IRF9,CLEC4A,IL13RA1,C5,LCP2,CCR2,MAPK14,FPR2,CD14,IFNAR1,CD274,S1PR3,C…	MSIGDB
		up_regulated	1427.14	PROTEIN_MATURATION	195.624	39.2483	0.00152591	0.0148331	-274.965	-211.655	-164.909	APH1A,PSEN1,NCSTN,PSENEN,SRGN,ATP6AP3	MSIGDB
		up_regulated	1427.03	PROGRAMMED_CELL_DEATH	195.801	39.2736	0.00152742	0.0148547	-274.934	-211.645	-164.889	PROK2,PTEN,DAP,PTK2B,FADD,STK17B,DEDD,NAIP,BNIP3L,ACVR1B,ADAMTSL4,CASP10,BAK1,PYCARD,CDKN1A,SRA1,PSEN1,PPP2CA,PPT1,TXNL1,CTSB,MCL1,PLAGL1,SMNDC1,PIM1,CFLAR,BCL3,SH3GLB1,BCL6,SPHK1,MX1,TLR2,TGFB1,ZAK,RTN4,SOCS3,IL1B,NLRC4,TMX1,XIAP,CASP7,GPR65,BNIP2,BCL10,SRGN,PML,GADD45B,IFI6,HTATIP2,IFI16,CD14,RHOT1,NLRP3,STAT1,TNFSF10,FAS,ANXA5,CASP4,STK3	MSIGDB
		up_regulated	1426.93	POSITIVE_REGULATION_OF_CYTOKINE_BIOSYNTHETIC_PROCESS	195.978	39.2989	0.00152893	0.0148762	-274.904	-211.635	-164.87	TLR7,TLR6,BCL10,TLR4,TLR8,TLR1,IL28	MSIGDB
		up_regulated	1426.82	CYTOKINE_METABOLIC_PROCESS	196.155	39.3242	0.00153043	0.0148978	-274.874	-211.625	-164.851	INHBB,TLR7,TLR6,BCL3,BCL10,TLR4,TLR8,TLR1,IL28	MSIGDB
		up_regulated	1426.72	INTERLEUKIN_8_BIOSYNTHETIC_PROCESS	196.333	39.3494	0.00153194	0.0149193	-274.843	-211.614	-164.832	TLR7,BCL3,BCL10,TLR4,TLR9	MSIGDB
		up_regulated	1426.61	DEFENSE_RESPONSE	196.51	39.3747	0.00153345	0.0149408	-274.813	-211.604	-164.812	INHBB,PGLYRP1,LILRB2,CXCR2,BNIP3L,NCF2,TLR7,CFP,APOL3,TLR6,TYROBP,IL18RAP,CSF3R,S100A8,CEBPB,AIF1,NCF1,LILRB3,S100A9,MEFV,MICU1,S100A12,RIPK2,CLEC1A,LTB4R,MNDA,MICB,MX1,TNFRSF1A,CXCL10,TGFB1,HDAC4,NLRC4,BCL10,IL10RB,CYSLTR1,IRAK2,TLR8,LYZ,NMI,C5,HP,CCR2,FPR2,TNFAIP6,C2,CLEC5A,RSAD2,NLRP3,CYBB,NOD2,S1PR3,CCR1,ALOX5AP	MSIGDB
		up_regulated	1426.51	I_KAPPAB_KINASE_NF_KAPPAB_CASCADE	196.687	39.4	0.00153496	0.0149624	-274.783	-211.594	-164.793	FADD,FKBP1A,CANT1,CHUK,APOL3,TLR6,BUD31,MUL1,MIER1,VAPA,MYD88,RIPK2,CFLAR,BCL3,BST2,TFG,TNFRSF1A,BCL10,SHISA5,IRAK2,TBK1,TRIM38,TICAM2,CASP1,NOD2,STAT1,TNFSF10,LTBR,SECTM2	MSIGDB
		up_regulated	1426.4	REGULATION_OF_SIGNAL_TRANSDUCTION	196.864	39.4253	0.00153647	0.0149839	-274.752	-211.583	-164.774	RGS16,PTEN,GIT2,FADD,TGFA,FKBP1A,CANT1,ACVR1B,APOL3,TLR6,FGD4,LYN,BUD31,MUL1,MIER1,VAPA,MYD88,RIPK2,NFAM1,CFLAR,BST2,TFG,TNFRSF1A,TGFB1,IL31RA,BCL10,SOCS1,SHISA5,TBK1,TRIM38,TICAM2,ATP6AP2,CASP1,NOD2,TNFSF10,LTBR,SECTM2	MSIGDB
		up_regulated	1426.3	LOCOMOTORY_BEHAVIOR	197.041	39.4506	0.00153798	0.0150055	-274.722	-211.573	-164.755	PROK2,CXCL5,CXCR2,CKLF,CCRL2,FPR1,CXCL10,PLAUR,C5,CCR2,MAPK14,FPR2,ITGB3	MSIGDB
		up_regulated	1426.19	REGULATION_OF_DEVELOPMENTAL_PROCESS	197.219	39.4759	0.00153949	0.015027	-274.692	-211.563	-164.735	PROK2,PTEN,SPI1,DAP,FADD,STK17B,DEDD,NAIP,BNIP3L,ACVR1B,FGD4,CDC42,ADAMTSL4,CASP10,BAK1,PYCARD,CDKN1A,PSEN1,PPP2CA,PPT1,CTSB,MCL1,PLAGL1,SMNDC1,PIM1,CFLAR,BCL3,SH3GLB1,BCL6,SPHK1,MX1,TLR2,MAFB,TGFB1,ZAK,RTN4,SOCS3,HDAC4,NLRC4,TMX1,XIAP,BNIP2,BCL10,SRGN,PML,NPTN,IFI6,HTATIP2,IFI16,NLRP3,IL27,STAT1,TNFSF10,FAS,ANXA5,CASP4,STK3,PPARG	MSIGDB
		up_regulated	1426.09	CYTOKINE_PRODUCTION	197.396	39.5011	0.001541	0.0150486	-274.661	-211.553	-164.716	INHBB,ABCA1,HIF1A,TLR7,TLR6,PYCARD,BCL3,NLRC4,BCL10,TLR4,SRGN,TLR8,TLR1,ATP6AP2,NLRP3,IL27,NOD3	MSIGDB
		up_regulated	1425.98	POSITIVE_REGULATION_OF_I_KAPPAB_KINASE_NF_KAPPAB_CASCADE	197.573	39.5264	0.00154251	0.0150701	-274.631	-211.542	-164.697	FADD,FKBP1A,CANT1,APOL3,TLR6,BUD31,MUL1,MIER1,VAPA,MYD88,RIPK2,CFLAR,BST2,TFG,TNFRSF1A,BCL10,SHISA5,TBK1,TRIM38,TICAM2,CASP1,NOD2,TNFSF10,LTBR,SECTM2	MSIGDB
		up_regulated	1425.88	POSITIVE_REGULATION_OF_CELLULAR_PROTEIN_METABOLIC_PROCESS	197.75	39.5517	0.00154401	0.0150916	-274.601	-211.532	-164.678	ATG7,TLR7,TLR6,LYN,BCL3,UBE2D1,TGFB1,IL31RA,BCL10,TLR4,TLR8,TLR1,IL28	MSIGDB
		up_regulated	1425.77	INTERLEUKIN_1_SECRETION	197.927	39.577	0.00154552	0.0151132	-274.57	-211.522	-164.658	ABCA1,PYCARD,NLRC4,NLRP3,NOD3	MSIGDB
		up_regulated	1425.66	INFLAMMATORY_RESPONSE	198.105	39.6023	0.00154703	0.0151347	-274.54	-211.512	-164.639	CXCR2,APOL3,IL18RAP,S100A8,CEBPB,AIF1,S100A9,MEFV,S100A12,RIPK2,LTB4R,TNFRSF1A,CXCL10,TGFB1,HDAC4,IL10RB,IRAK2,LYZ,NMI,C5,CCR2,FPR2,TNFAIP6,C2,NLRP3,CYBB,S1PR3,CCR1,ALOX5AP	MSIGDB
		up_regulated	1425.56	RESPONSE_TO_STRESS	198.282	39.6276	0.00154854	0.0151563	-274.509	-211.501	-164.62	ACHE,HTRA2,CXCR2,UBE2B,PTK2B,CHRNB2,HIF1A,RAD23B,APOL3,TRPV4,IL18RAP,ENTPD1,PROS1,F5,S100A8,CEBPB,ATOX1,AIF1,TFPI,AQP9,MAP2K6,MIA3,EGLN1,HSPA6,S100A9,MEFV,F13A1,S100A12,RIPK2,LTB4R,FANCA,BCL3,NBN,MICB,BCL6,ACVRL1,TNFRSF1A,CXCL10,CD59,TGFB1,ADM,ZAK,HDAC4,TOR1A,IL10RB,ATF6,GADD45G,PML,IRAK2,LYZ,GADD45B,NMI,C5,C4BPB,SOD2,DNAJA1,CCR2,MAPK14,FPR2,IFI16,TNFAIP6,C2,NLRP3,CD36,CYBB,S1PR3,ERP44,CCR1,ALOX5…	MSIGDB
		up_regulated	1425.45	CELLULAR_CATION_HOMEOSTASIS	198.459	39.6528	0.00155005	0.0151778	-274.479	-211.491	-164.601	PROK2,TRPV4,CD55,ATOX1,BUD31,PPT1,CACNA1A,GNA15,CYSLTR1,SLC40A1,CCR2,HFE,S1PR3,ATP7B,CCR1,F2RL2	MSIGDB
		up_regulated	1425.35	INTERLEUKIN_8_PRODUCTION	198.636	39.6781	0.00155156	0.0151994	-274.449	-211.481	-164.581	TLR7,BCL3,BCL10,TLR4,TLR9	MSIGDB
		up_regulated	1425.24	POSITIVE_REGULATION_OF_DEVELOPMENTAL_PROCESS	198.814	39.7034	0.00155307	0.0152209	-274.418	-211.471	-164.562	PTEN,DAP,FADD,STK17B,DEDD,BNIP3L,ACVR1B,CDC42,ADAMTSL4,CASP10,BAK1,PYCARD,CDKN1A,PPP2CA,PLAGL1,SMNDC1,CFLAR,BCL3,BCL6,SPHK1,MX1,TLR2,TGFB1,ZAK,NLRC4,PML,NPTN,HTATIP2,IFI16,TNFSF10,FAS,CASP4,STK3,PPARG	MSIGDB
		up_regulated	1425.14	POST_TRANSLATIONAL_PROTEIN_MODIFICATION	198.991	39.7287	0.00155458	0.0152424	-274.388	-211.46	-164.543	APH1B,APH1A,PPM1D,PTEN,FYB,PTPRJ,USP33,COL4A3BP,FURIN,PRMT5,PTK2B,STK17B,TRIB1,HCK,ADAM10,ACVR1B,CHUK,LATS2,FES,LYN,PSEN1,PTPRE,MAP2K6,PPP2CA,VRK2,MAP3K8,RNF144B,PIM1,SRPK1,PAK1,PRKCD,MKNK1,UBE2D1,BMX,ACVRL1,TGFB1,ZAK,PPP2CB,NCSTN,IL31RA,TESK2,PCMT1,ABI1,BCL10,PSENEN,JAK3,SOCS1,JAK2,IRAK2,RNF217,CSNK1A1,PIM2,DUSP3,VCPIP1,ATG3,STAT1,LMTK2,LIMK1,ITGB2,STK3	MSIGDB
		up_regulated	1425.03	RESPONSE_TO_BACTERIUM	199.168	39.754	0.00155609	0.015264	-274.358	-211.45	-164.524	PGLYRP1,CFP,TLR6,NLRC4,BCL10,NOD3	MSIGDB
		up_regulated	1424.93	IMMUNE_RESPONSE	199.345	39.7793	0.0015576	0.0152855	-274.327	-211.44	-164.504	TNFRSF14,FYB,LILRB2,IL4R,FCGRT,BNIP3L,TLR7,CHUK,NFIL3,CEBPB,NCF4,AQP9,TNFSF13,PRELID1,LTB4R,NFAM1,FCN1,CD164,BST2,FCAR,FCGR3B,IL6R,TGFB1,IFITM3,GPR65,BCL10,IL10RB,LAT2,IL15,BST1,TLR8,IFI6,LCP2,TRIM22,CCR2,CTSS,C2,MR1,RSAD2,IL27,AIM2,CD274,CTSC,FCGR1A,CCR1,TAPBP,GBP2,IGSF6,SECTM1	MSIGDB
		up_regulated	1424.82	PROTEOLYSIS	199.522	39.8046	0.0015591	0.0153071	-274.297	-211.43	-164.485	MMP8,HTRA2,APH1A,USP33,UBE2B,FURIN,ADAM10,PSEN1,ZMPSTE24,RNF144B,CTSB,MMP9,MME,CTRL,UBE2D1,CTSZ,NCSTN,CASP7,PSENEN,SRGN,UBE2D3,RNF217,FBXO6,ATP6AP2,CTSS,C2,CASP1,USP25,CASP5,CASP5	MSIGDB
		up_regulated	1424.72	MEMBRANE_ORGANIZATION_AND_BIOGENESIS	199.7	39.8298	0.00156061	0.0153286	-274.267	-211.419	-164.466	SNX1,ATG7,PICALM,BAK1,MSR1,VAPA,PPT1,NAPA,SNX3,ASGR1,FCN1,GCA,CLEC7A,RAB5A,VAMP3,PLSCR1,CD14,HFE,STX11,FCGR1A,SCARF2	MSIGDB
		up_regulated	1424.61	CELLULAR_PROTEIN_METABOLIC_PROCESS	199.877	39.8551	0.00156212	0.0153501	-274.236	-211.409	-164.446	MMP8,INHBB,ACHE,EIF4G3,APH1B,MRPL23,HTRA2,APH1A,PPM1D,PTEN,FYB,ATG7,PTPRJ,USP33,COL4A3BP,UBE2B,FURIN,PRMT5,LOXL1,PTK2B,STK17B,TRIB1,FUT7,HCK,ADAM10,ACVR1B,TLR7,CHUK,TLR6,COX15,FKBP5,GALNT7,WASF1,LATS2,LRPAP1,QPCT,FES,LYN,PSEN1,PTPRE,MAP2K6,PPP2CA,ZMPSTE24,VRK2,PPT1,MAP3K8,RNF144B,CTSB,ETF1,MMP9,PIM1,MSRB3,SRPK1,PAK1,PRKCD,HPSE,BCL3,NRG1,MKNK1,MME,CTRL,FUT4,UBE2D1,BMX,ACVRL1,CTSZ,RP2,WARS,TGFB1,PP…	MSIGDB
		up_regulated	1424.51	RESPONSE_TO_BIOTIC_STIMULUS	200.054	39.8804	0.00156363	0.0153717	-274.206	-211.399	-164.427	PGLYRP1,BNIP3L,TLR7,CFP,TLR6,ISG20,HSPA6,S100A12,BCL3,IFNGR1,IFNGR2,IFNAR2,NLRC4,TOR1A,BCL10,ATF6,TLR8,IRF7,IFI44,TRIM22,DNAJA1,IFNAR1,RSAD2,NLRP3,NOD2,ERP45	MSIGDB
		up_regulated	1424.4	PROTEIN_SECRETION	200.231	39.9057	0.00156514	0.0153932	-274.176	-211.389	-164.408	ACHE,ABCA1,PYCARD,NLRC4,DPH3,SRGN,NLRP3,NOD3	MSIGDB
		up_regulated	1424.3	PROTEIN_KINASE_CASCADE	200.408	39.931	0.00156665	0.0154148	-274.145	-211.378	-164.389	PROK2,PTEN,FYB,FADD,STK17B,TGFA,FKBP1A,CANT1,CHUK,APOL3,TLR6,LATS2,FGF13,LYN,BUD31,MUL1,MIER1,VAPA,MYD88,RIPK2,SRPK1,PAK1,CFLAR,BCL3,MKNK1,BST2,FPR1,TFG,TNFRSF1A,IFNAR2,ZAK,SOCS3,IL31RA,BCL10,STAT3,ADAM9,SOCS1,GADD45G,SHISA5,IRAK2,STAT2,TBK1,GADD45B,TRIM38,TICAM2,NMI,C5,ATP6AP2,CCR2,MAPK14,STAT5A,IFNAR1,CASP1,NOD2,STAT1,TNFSF10,LTBR,SECTM1,STK3	MSIGDB
		up_regulated	1424.19	RESPONSE_TO_OTHER_ORGANISM	200.586	39.9563	0.00156816	0.0154363	-274.115	-211.368	-164.369	PGLYRP1,BNIP3L,TLR7,CFP,TLR6,ISG20,S100A12,BCL3,IFNGR1,IFNGR2,IFNAR2,NLRC4,BCL10,TLR8,IRF7,IFI44,TRIM22,IFNAR1,RSAD2,NOD3	MSIGDB
		up_regulated	1424.09	TRANSPORT	200.763	39.9815	0.00156967	0.0154579	-274.085	-211.358	-164.35	KPNA4,BEST1,KCNJ10,SNX1,FYB,STX16,ABCA1,TRPS1,SLC16A3,XPO6,SLC2A3,ATP6AP1,KIF1C,SLC22A1,RAB2A,PICALM,TOM1,PPBP,BAK1,MSR1,GABARAP,LRPAP1,ATOX1,TCN1,SLC39A1,KDELR1,AQP9,CKLF,ATP6V1C1,ATXN1,PPT1,KCNQ1,SCN1B,NAPA,SNX3,CLIC1,KLHL2,ASGR1,SLC22A4,PLIN3,FOLR2,PTTG1IP,FCN1,BCL3,LIN7A,KPNB1,BCL6,SERINC1,PSAP,PLP2,TGFB1,TMX1,CLEC7A,TM9SF2,ATP6V0E1,RAB1A,ARL6IP5,SSR1,NPC2,STX12,RTP4,KIF5B,RERE,SLC1A3,SLC40A1…	MSIGDB
		up_regulated	1423.98	HOMEOSTATIC_PROCESS	200.94	40.0068	0.00157118	0.0154794	-274.054	-211.348	-164.331	PROK2,SPI1,ABCA1,HIF1A,ACVR1B,TRPV4,CD55,BAK1,ATOX1,LYN,BUD31,EGLN1,PPT1,CACNA1A,GNA15,MAFB,BCL10,CYSLTR1,NPC2,IFI6,SLC40A1,CCR2,HFE,RHOT1,S1PR3,ERP44,ATP7B,CCR1,F2RL2	MSIGDB
		up_regulated	1423.88	CELLULAR_HOMEOSTASIS	201.117	40.0321	0.00157268	0.0155009	-274.024	-211.337	-164.312	PROK2,TRPV4,CD55,BAK1,ATOX1,BUD31,PPT1,CACNA1A,GNA15,CYSLTR1,IFI6,SLC40A1,CCR2,HFE,RHOT1,S1PR3,ERP44,ATP7B,CCR1,F2RL2	MSIGDB
		up_regulated	1423.77	DEFENSE_RESPONSE_TO_BACTERIUM	201.294	40.0574	0.00157419	0.0155225	-273.994	-211.327	-164.292	PGLYRP1,CFP,TLR6,NLRC4,NOD3	MSIGDB
		up_regulated	1423.67	PROTEIN_METABOLIC_PROCESS	201.472	40.0827	0.0015757	0.015544	-273.963	-211.317	-164.273	MMP8,INHBB,ACHE,EIF4G3,CDA,APH1B,MRPL23,HTRA2,APH1A,PPM1D,PTEN,FYB,ATG7,PTPRJ,USP33,COL4A3BP,UBE2B,FURIN,PRMT5,LOXL1,PTK2B,STK17B,TRIB1,FUT7,HCK,ADAM10,ACVR1B,TLR7,CHUK,TLR6,COX15,FKBP5,GALNT7,WASF1,CDC42,PICALM,LATS2,LRPAP1,QPCT,FES,LYN,PSEN1,DLG4,MAP2K6,PPP2CA,ZMPSTE24,SKAP2,VRK2,PPT1,MAP3K8,RNF144B,CTSB,ETF1,MMP9,PIM1,MSRB3,FANCA,SRPK1,PAK1,PRKCD,HPSE,BCL3,NRG1,MKNK1,LIN7A,CAPZA2,MME,CTRL,FUT4…	MSIGDB
		up_regulated	1423.56	IMMUNE_SYSTEM_PROCESS	201.649	40.108	0.00157721	0.0155656	-273.933	-211.307	-164.254	TNFRSF14,FYB,LILRB2,SPI1,IL4R,CXCR2,FCGRT,BNIP3L,ACVR1B,TLR7,CHUK,CDC42,NFIL3,CEBPB,NCF4,LYN,AQP9,MIA3,TNFSF13,CKLF,PRELID1,LTB4R,NFAM1,MMP9,FCN1,CD164,BST2,FCAR,FCGR3B,IL6R,MAFB,TGFB1,IFITM3,HDAC4,IL31RA,CLEC7A,GPR65,BCL10,IL10RB,LAT2,TLR4,IL15,BST1,TLR8,IFI6,LCP2,TRIM22,CCR2,CTSS,IFI16,C2,MR1,RSAD2,IL27,AIM2,CD274,CTSC,FCGR1A,CCR1,TAPBP,GBP2,IGSF6,ITGB2,SECTM1	MSIGDB
		up_regulated	1423.46	CYTOKINE_BIOSYNTHETIC_PROCESS	201.826	40.1332	0.00157872	0.0155871	-273.903	-211.296	-164.235	INHBB,TLR7,TLR6,BCL3,BCL10,TLR4,TLR8,TLR1,IL28	MSIGDB
		up_regulated	1423.35	POSITIVE_REGULATION_OF_BIOLOGICAL_PROCESS	202.003	40.1585	0.00158023	0.0156087	-273.872	-211.286	-164.215	INHBB,ACHE,PROK2,RHOG,CXCL5,ARHGEF11,PTEN,SPI1,CXCR2,ATG7,ABCA1,DAP,PTK2B,FADD,STK17B,DEDD,HIF1A,TGFA,FKBP1A,CANT1,BNIP3L,ACVR1B,TLR7,APOL3,TLR6,CDC42,ADAMTSL4,CASP10,BAK1,PYCARD,CDKN1A,LYN,TGM2,BUD31,PPP2CA,MIA3,MUL1,TNFSF13,MIER1,VAPA,NAMPT,PPT1,MYD88,RIPK2,SP1,NFAM1,PLAGL1,SMNDC1,CREB5,CFLAR,BCL3,BST2,BCL6,SPHK1,UBE2D1,ACVRL1,MX1,TFG,TLR2,TNFRSF1A,CXCL10,TGFB1,ZAK,SMARCD3,NLRC4,IL31RA,BCL10,LA…	MSIGDB
		up_regulated	1423.25	RESPONSE_TO_EXTERNAL_STIMULUS	202.181	40.1838	0.00158174	0.0156302	-273.842	-211.276	-164.196	INHBB,ACHE,PGLYRP1,PROK2,CXCL5,RP1,CXCR2,APOL3,TRPV4,IL18RAP,ENTPD1,PROS1,F5,CDKN1A,S100A8,CEBPB,AIF1,TFPI,MIA3,CKLF,S100A9,MEFV,F13A1,S100A12,RIPK2,LTB4R,CCRL2,FPR1,ACVRL1,TNFRSF1A,CXCL10,CD59,TGFB1,ADM,HDAC4,NLRC4,IL10RB,PLAUR,IRAK2,LYZ,NMI,C5,C4BPB,CCR2,MAPK14,FPR2,TNFAIP6,C2,NLRP3,CD36,CYBB,NOD2,S1PR3,CCR1,ITGB2,ALOX5AP,PPARG	MSIGDB
		up_regulated	1423.14	WOUND_HEALING	202.358	40.2091	0.00158325	0.0156517	-273.812	-211.265	-164.177	ENTPD1,PROS1,F5,TFPI,MIA3,F13A1,ACVRL1,CD59,C4BPB,CD37	MSIGDB
		up_regulated	1423.04	CHEMICAL_HOMEOSTASIS	202.535	40.2344	0.00158476	0.0156733	-273.781	-211.255	-164.158	PROK2,ABCA1,HIF1A,TRPV4,CD55,BAK1,ATOX1,BUD31,EGLN1,PPT1,CACNA1A,GNA15,CYSLTR1,NPC2,IFI6,SLC40A1,CCR2,HFE,S1PR3,ATP7B,CCR1,F2RL2	MSIGDB
		up_regulated	1422.93	ION_HOMEOSTASIS	202.712	40.2597	0.00158627	0.0156948	-273.751	-211.245	-164.138	PROK2,TRPV4,CD55,BAK1,ATOX1,BUD31,PPT1,CACNA1A,GNA15,CYSLTR1,IFI6,SLC40A1,CCR2,HFE,S1PR3,ATP7B,CCR1,F2RL2	MSIGDB
		up_regulated	1422.83	NOTCH_SIGNALING_PATHWAY	202.889	40.2849	0.00158777	0.0157164	-273.721	-211.235	-164.119	APH1A,ADAM10,PSEN1,NCSTN,PSENEN	MSIGDB
		up_regulated	1422.72	PROTEIN_AMINO_ACID_PHOSPHORYLATION	203.067	40.3102	0.00158928	0.0157379	-273.69	-211.224	-164.1	FYB,COL4A3BP,PTK2B,STK17B,TRIB1,HCK,ADAM10,ACVR1B,CHUK,LATS2,FES,LYN,MAP2K6,VRK2,MAP3K8,PIM1,SRPK1,PAK1,PRKCD,MKNK1,BMX,ACVRL1,TGFB1,ZAK,IL31RA,TESK2,ABI1,JAK3,SOCS1,JAK2,IRAK2,CSNK1A1,PIM2,STAT1,LMTK2,LIMK1,ITGB2,STK4	MSIGDB
		up_regulated	1422.62	AMYLOID_PRECURSOR_PROTEIN_METABOLIC_PROCESS	203.244	40.3355	0.00159079	0.0157594	-273.66	-211.214	-164.081	ACHE,APH1A,PSEN1,NCSTN,PSENEN	MSIGDB
		up_regulated	1422.51	CATION_HOMEOSTASIS	203.421	40.3608	0.0015923	0.015781	-273.629	-211.204	-164.061	PROK2,TRPV4,CD55,ATOX1,BUD31,PPT1,CACNA1A,GNA15,CYSLTR1,SLC40A1,CCR2,HFE,S1PR3,ATP7B,CCR1,F2RL2	MSIGDB
		up_regulated	1422.41	RESPONSE_TO_WOUNDING	203.598	40.3861	0.00159381	0.0158025	-273.599	-211.194	-164.042	ACHE,CXCR2,APOL3,IL18RAP,ENTPD1,PROS1,F5,S100A8,CEBPB,AIF1,TFPI,MIA3,S100A9,MEFV,F13A1,S100A12,RIPK2,LTB4R,ACVRL1,TNFRSF1A,CXCL10,CD59,TGFB1,ADM,HDAC4,IL10RB,IRAK2,LYZ,NMI,C5,C4BPB,CCR2,FPR2,TNFAIP6,C2,NLRP3,CD36,CYBB,S1PR3,CCR1,ALOX5AP	MSIGDB
		up_regulated	1422.3	DETECTION_OF_BIOTIC_STIMULUS	203.775	40.4114	0.00159532	0.0158241	-273.569	-211.183	-164.023	PGLYRP1,NLRC4,NLRP3,NOD3	MSIGDB
		up_regulated	1422.2	CELLULAR_MACROMOLECULE_METABOLIC_PROCESS	203.953	40.4366	0.00159683	0.0158456	-273.538	-211.173	-164.004	MMP8,INHBB,ACHE,EIF4G3,APH1B,MRPL23,HTRA2,APH1A,PPM1D,PTEN,FYB,ATG7,PTPRJ,USP33,COL4A3BP,UBE2B,FURIN,PRMT5,LOXL1,B3GNT8,PTK2B,STK17B,TRIB1,FUT7,HCK,ADAM10,ACVR1B,TLR7,CHUK,TLR6,COX15,FKBP5,GALNT7,WASF1,LATS2,LRPAP1,QPCT,FES,LYN,PSEN1,PTPRE,MAP2K6,PPP2CA,ZMPSTE24,VRK2,PPT1,MAP3K8,RNF144B,CTSB,ETF1,MMP9,PIM1,MSRB3,SRPK1,PAK1,PRKCD,HPSE,BCL3,NRG1,MKNK1,MME,CTRL,FUT4,UBE2D1,BMX,ACVRL1,CTSZ,RP2,WARS,T…	MSIGDB
		up_regulated	1422.09	POSITIVE_REGULATION_OF_CELLULAR_PROCESS	204.13	40.4619	0.00159834	0.0158672	-273.508	-211.163	-163.984	INHBB,RHOG,CXCL5,ARHGEF11,PTEN,SPI1,CXCR2,ATG7,ABCA1,DAP,PTK2B,FADD,STK17B,DEDD,HIF1A,TGFA,FKBP1A,CANT1,BNIP3L,ACVR1B,TLR7,APOL3,TLR6,CDC42,ADAMTSL4,CASP10,BAK1,PYCARD,CDKN1A,LYN,TGM2,BUD31,PPP2CA,MIA3,MUL1,TNFSF13,MIER1,VAPA,NAMPT,PPT1,MYD88,RIPK2,SP1,NFAM1,PLAGL1,SMNDC1,CREB5,CFLAR,BCL3,BST2,BCL6,SPHK1,UBE2D1,ACVRL1,MX1,TFG,TLR2,TNFRSF1A,CXCL10,TGFB1,ZAK,SMARCD3,NLRC4,IL31RA,BCL10,TLR4,ATF6,IL1…	MSIGDB
		up_regulated	1421.99	PHOSPHORYLATION	204.307	40.4872	0.00159985	0.0158887	-273.478	-211.153	-163.965	FYB,COL4A3BP,PTK2B,STK17B,TRIB1,HCK,ADAM10,ACVR1B,CHUK,CDKN1A,LATS2,FES,LYN,PSEN1,MAP2K6,PGK1,VRK2,MAP3K8,BCKDK,PIM1,SRPK1,PAK1,PRKCD,MKNK1,BMX,ACVRL1,TGFB1,ZAK,IL31RA,TESK2,ABI1,BCL10,JAK3,SOCS1,JAK2,IRAK2,CSNK1A1,PIM2,STAT1,LMTK2,LIMK1,ITGB2,STK4	MSIGDB
		up_regulated	1421.88	CYTOKINE_SECRETION	204.484	40.5125	0.00160135	0.0159102	-273.447	-211.142	-163.946	ABCA1,PYCARD,NLRC4,SRGN,NLRP3,NOD3	MSIGDB
		up_regulated	1421.78	REGULATION_OF_CYTOKINE_BIOSYNTHETIC_PROCESS	204.661	40.5378	0.00160286	0.0159318	-273.417	-211.132	-163.927	INHBB,TLR7,TLR6,BCL3,BCL10,TLR4,TLR8,TLR1,IL28	MSIGDB
		up_regulated	1421.67	REGULATION_OF_APOPTOSIS	204.839	40.5631	0.00160437	0.0159533	-273.387	-211.122	-163.907	PROK2,PTEN,DAP,FADD,STK17B,DEDD,NAIP,BNIP3L,ACVR1B,ADAMTSL4,CASP10,BAK1,PYCARD,CDKN1A,PSEN1,PPP2CA,PPT1,CTSB,MCL1,PLAGL1,SMNDC1,PIM1,CFLAR,BCL3,SH3GLB1,BCL6,SPHK1,MX1,TLR2,TGFB1,ZAK,RTN4,SOCS3,NLRC4,TMX1,XIAP,BNIP2,BCL10,PML,IFI6,HTATIP2,IFI16,NLRP3,STAT1,TNFSF10,FAS,ANXA5,CASP4,STK3	MSIGDB
		up_regulated	1421.57	REGULATION_OF_PROGRAMMED_CELL_DEATH	205.016	40.5883	0.00160588	0.0159749	-273.356	-211.112	-163.888	PROK2,PTEN,DAP,FADD,STK17B,DEDD,NAIP,BNIP3L,ACVR1B,ADAMTSL4,CASP10,BAK1,PYCARD,CDKN1A,PSEN1,PPP2CA,PPT1,CTSB,MCL1,PLAGL1,SMNDC1,PIM1,CFLAR,BCL3,SH3GLB1,BCL6,SPHK1,MX1,TLR2,TGFB1,ZAK,RTN4,SOCS3,NLRC4,TMX1,XIAP,BNIP2,BCL10,PML,IFI6,HTATIP2,IFI16,NLRP3,STAT1,TNFSF10,FAS,ANXA5,CASP4,STK3	MSIGDB
		up_regulated	1421.46	INTRACELLULAR_SIGNALING_CASCADE	205.193	40.6136	0.00160739	0.0159964	-273.326	-211.101	-163.869	PROK2,RHOG,PTEN,FYB,RGS19,CXCR2,GNAI3,SH2B2,ABCA1,FADD,STK17B,TGFA,FKBP1A,CANT1,PRKAR2B,CHUK,APOL3,TLR6,FGD4,TYROBP,BAK1,LATS2,FGF13,LYN,BUD31,MUL1,MIER1,VAPA,PPT1,GRB2,MYD88,RIPK2,PARK7,MCL1,LTB4R,NFAM1,SRPK1,PAK1,CFLAR,BCL3,GNA15,MKNK1,NBN,BST2,FPR1,SPHK1,TFG,TNFRSF1A,IFNAR2,ZAK,SOCS3,NLRC4,IL31RA,CLEC7A,CASP7,BCL10,STAT3,LAT2,ATF6,ADAM9,SOCS1,GADD45G,SHISA5,JAK2,PML,IRAK2,STAT2,TBK1,YWHAE,GADD…	MSIGDB
		up_regulated	1421.35	APOPTOSIS_GO	205.37	40.6389	0.0016089	0.016018	-273.296	-211.091	-163.85	PROK2,PTEN,DAP,PTK2B,FADD,STK17B,DEDD,NAIP,BNIP3L,ACVR1B,ADAMTSL4,CASP10,BAK1,PYCARD,CDKN1A,SRA1,PSEN1,PPP2CA,PPT1,TXNL1,CTSB,MCL1,PLAGL1,SMNDC1,PIM1,CFLAR,BCL3,SH3GLB1,BCL6,SPHK1,MX1,TLR2,TGFB1,ZAK,RTN4,SOCS3,IL1B,NLRC4,TMX1,XIAP,CASP7,GPR65,BNIP2,BCL10,SRGN,PML,GADD45B,IFI6,HTATIP2,IFI16,CD14,RHOT1,NLRP3,STAT1,TNFSF10,FAS,ANXA5,CASP4,STK3	MSIGDB
		up_regulated	1421.25	REGULATION_OF_I_KAPPAB_KINASE_NF_KAPPAB_CASCADE	205.548	40.6642	0.00161041	0.0160395	-273.265	-211.081	-163.83	FADD,FKBP1A,CANT1,APOL3,TLR6,BUD31,MUL1,MIER1,VAPA,MYD88,RIPK2,CFLAR,BST2,TFG,TNFRSF1A,BCL10,SHISA5,TBK1,TRIM38,TICAM2,CASP1,NOD2,TNFSF10,LTBR,SECTM2	MSIGDB
		up_regulated	1421.14	REGULATION_OF_CELL_GROWTH	205.725	40.6895	0.00161192	0.016061	-273.235	-211.071	-163.811	CDA,RB1,ACVR1B,CDKN1A,SERTAD3,PPT1,BCL6,SPHK1,TGFB1,PML	MSIGDB
		up_regulated	1421.04	G_PROTEIN_COUPLED_RECEPTOR_BINDING	205.902	40.7148	0.00161343	0.0160826	-273.205	-211.06	-163.792	PROK2,CXCL5,CXCL16,CKLF,CXCL10,C5,CCR3	MSIGDB
		up_regulated	1420.93	LIPOPROTEIN_BINDING	206.079	40.74	0.00161494	0.0161041	-273.174	-211.05	-163.773	APOBR,CXCL16,TLR6,LRPAP1,APOL2,SCARF2	MSIGDB
		up_regulated	1420.83	CHEMOKINE_RECEPTOR_BINDING	206.256	40.7653	0.00161644	0.0161257	-273.144	-211.04	-163.753	CXCL5,CXCL16,CKLF,CXCL10,C5,CCR3	MSIGDB
		up_regulated	1420.72	RECEPTOR_BINDING	206.434	40.7906	0.00161795	0.0161472	-273.114	-211.03	-163.734	INHBB,PROK2,CXCL5,FYB,GABARAPL2,FADD,TGFA,CXCL16,GABARAP,LRPAP1,FGF13,CKLF,OSM,NAMPT,PLXNC1,SDCBP,GRB2,MYD88,TRIP4,CXCL10,GAS6,TGFB1,SMARCD3,IL1RN,ADAM9,SOCS1,JAK2,GRN,C5,DNAJA1,CCR2,SNW1,IL27,PDGFC,TYMP,APOL2,F2RL1,TAPBP,SECTM2	MSIGDB
		up_regulated	1420.62	RECEPTOR_SIGNALING_PROTEIN_ACTIVITY	206.611	40.8159	0.00161946	0.0161688	-273.083	-211.019	-163.715	IL4R,SH2B2,ACVR1B,TYROBP,LYN,ACVRL1,IFITM1,ZAK,STAT3,IL1RN,IRAK2,STAT2,SP110,MAPK14,STAT1,FCGR1A	MSIGDB
		up_regulated	1420.51	RECEPTOR_ACTIVITY	206.788	40.8412	0.00162097	0.0161903	-273.053	-211.009	-163.695	PGLYRP1,TNFRSF14,CHRNA2,LILRB2,IL4R,CXCR2,PTPRJ,FCGRT,ABCA1,P2RX7,CHRNB2,FKBP1A,ACVR1B,CXCL16,TNFRSF1B,CSF3R,MSR1,LRPAP1,PTPRE,PVRL2,LILRB3,CD33,ASGR1,CLEC1A,TMEM11,NFAM1,FZD5,ASGR2,FPR1,IFNGR1,ACVRL1,TLR2,IFNGR2,TNFRSF1A,IL6R,MARCO,IFNAR2,IL31RA,CLEC7A,IL10RB,CYSLTR1,LILRB4,PTGER3,CD46,ICAM1,CLEC4A,CSF2RB,FZD2,FPR2,CD14,IFNAR1,MR1,F2RL1,IL15RA,IGSF6,SCARF1	MSIGDB
		up_regulated	1420.41	TRANSMEMBRANE_RECEPTOR_ACTIVITY	206.965	40.8665	0.00162248	0.0162118	-273.023	-210.999	-163.676	TNFRSF14,CHRNA2,IL4R,CXCR2,PTPRJ,CHRNB2,ACVR1B,CXCL16,TNFRSF1B,MSR1,LRPAP1,PTPRE,LILRB3,ASGR1,CLEC1A,TMEM11,NFAM1,ASGR2,FPR1,IFNGR1,ACVRL1,IFNGR2,TNFRSF1A,IL6R,IFNAR2,IL31RA,IL10RB,CYSLTR1,PTGER3,ICAM1,CLEC4A,CSF2RB,FPR2,IFNAR1,MR1,IL15RA,IGSF6,SCARF2	MSIGDB
		up_regulated	1420.3	PATTERN_RECOGNITION_RECEPTOR_ACTIVITY	207.142	40.8917	0.00162399	0.0162334	-272.992	-210.988	-163.657	PGLYRP1,TLR2,MARCO,CLEC7A,CD15	MSIGDB
		up_regulated	1420.2	HEMATOPOIETIN_INTERFERON_CLASSD200_DOMAIN_CYTOKINE_RECEPTOR_ACTIVITY	207.32	40.917	0.0016255	0.0162549	-272.962	-210.978	-163.638	IL4R,CXCR2,IFNGR1,IFNGR2,IL6R,IFNAR2,IL31RA,IL10RB,CSF2RB,IFNAR1,IL15RA	MSIGDB
		up_regulated	1420.09	INTERLEUKIN_RECEPTOR_ACTIVITY	207.497	40.9423	0.00162701	0.0162765	-272.932	-210.968	-163.618	IL4R,CXCR2,IL6R,IL10RB,CSF2RB,IL15RA	MSIGDB
		up_regulated	1419.99	CYTOKINE_BINDING	207.674	40.9676	0.00162852	0.016298	-272.901	-210.958	-163.599	TNFRSF14,IL4R,CXCR2,TNFRSF1B,IFNGR1,ACVRL1,IFNGR2,TNFRSF1A,PLP2,IL6R,IFNAR2,IL10RB,CSF2RB,IFNAR1,IL15RA	MSIGDB
		up_regulated	1419.88	CYTOKINE_ACTIVITY	207.851	40.9929	0.00163003	0.0163195	-272.871	-210.947	-163.58	INHBB,CXCL5,CXCL16,CKLF,OSM,NAMPT,SDCBP,CXCL10,IL1RN,C5,IL27,TYMP,SECTM2	MSIGDB
		up_regulated	1419.78	V$NFKAPPAB_02	208.028	41.0182	0.00163153	0.0163411	-272.841	-210.937	-163.561	CXCL5,FAM129A,SAMSN1,FUT7,CXCL16,TNFRSF1B,RAP2C,BMP2K,NUFIP2,RELB,MOB3C,MAP3K8,MMP9,BCKDK,BCL3,RBMS1,CXCL10,CPD,JAK3,IL1RN,UBE2D3,ICAM1,CXorf21,GADD45B,GPBP1,TIFA,SLAMF8,IL27,NOD2,IRF1,ETV6,SLC6A13	MSIGDB
		up_regulated	1419.67	V$IRF1_02	208.206	41.0434	0.00163304	0.0163626	-272.81	-210.927	-163.541	ABHD16A,SH3BGRL,GSDMD,PLXNC1,PHF21A,PCGF5,IL17RC,KYNU,TFEC,RIT1,USF1,BST2,DYNLT1,NGFRAP1,SAT1,CXCL10,ATF3,B2M,JKAMP,HDAC4,TMBIM4,IRF9,DDX58,PSMB8,CXorf21,XAF1,PSMB9,TNFSF13B,VAMP3,SLAMF8,DTX3L,IL27,PDGFC,TRIM21,TAP1,STX11,TAPBP,IL15RA,HLX	MSIGDB
		up_regulated	1419.57	V$IRF2_02	208.383	41.0687	0.00163455	0.0163842	-272.78	-210.917	-163.522	ABHD16A,SLC38A2,GSDMD,OSM,PLXNC1,PCGF5,USF1,BST2,CXCL10,ATF3,B2M,HDAC4,TMBIM4,DDX58,PSMB8,CXorf21,XAF1,PSMB9,TNFSF13B,PSME1,DTX3L,IL27,PDGFC,TAP1,TAPBP,IL15RA	MSIGDB
		up_regulated	1419.46	V$CEBPB_03	208.56	41.094	0.00163606	0.0164057	-272.749	-210.906	-163.503	KCNH7,H2AFJ,TRIB1,RAD23B,TOP1,BNIP3L,PPP1CB,VCAN,RAB2A,NFIL3,SIRPA,NFE2L2,AQP9,MAP2K6,SHKBP1,S100A9,ASGR1,SBF2,FCER1G,KCNE3,PLA2G4A,BCL6,MTF1,STEAP4,BAZ1A,STAT3,PRDX3,SEPHS2,METTL9,NLRP3,IL27,UGP2,KCNJ2,PPP1R3D,PPARG	MSIGDB
		up_regulated	1419.36	V$ISRE_02	208.737	41.1193	0.00163757	0.0164273	-272.719	-210.896	-163.484	PROK2,SH3BGRL,TOP1,TLR7,FMR1,MOV10,GSDMD,AIF1,NUFIP2,MAP2K6,PGK1,OSM,PLXNC1,PCGF5,ST3GAL4,RIPK2,RBCK1,GNB4,KYNU,USF1,ZBP1,BST2,TCF7L2,CXCL10,EXOC6,B2M,HDAC4,IRF2,GPR65,NUB1,PML,IFI44,IRF9,DDX58,CXorf21,RTP4,DDX60,XAF1,TNFSF13B,TIFA,CRK,IFIT2,IFIH1,EPSTI1,DTX3L,IL27,IFIT3,DAPP1,BATF2,ETV6,TRIM21,TAPBP	MSIGDB
		up_regulated	1419.25	V$ETS1_B	208.915	41.1446	0.00163908	0.0164488	-272.689	-210.886	-163.464	SLC25A37,NT5C2,TMUB2,KCND1,SH3BGRL,GIT2,FURIN,CSRNP1,ARL6IP6,DOK1,KIF1C,GPR107,TFE3,RAP2C,LOXL3,LCP1,LYN,ST3GAL2,KCNQ1,TREML2,GMPR2,HM13,ETF1,JUNB,NRG1,RNF31,GTF2B,RLIM,CMTM6,PML,MCTP1,LCP2,SLC39A11,GIMAP4,PSME2,ETV7	MSIGDB
		up_regulated	1419.15	V$IRF7_02	209.092	41.1699	0.00164059	0.0164703	-272.658	-210.876	-163.445	ABHD16A,KIF13A,STX16,GNA13,CXCL16,MOV10,MAP2K6,OSM,PLXNC1,CACNA1A,PCGF5,MAP3K8,RBCK1,HMGB3,BST2,BCL6,SAT1,CXCL10,EXOC6,NMNAT1,CASP7,IRF2,SOCS1,SIPA1L1,TMBIM4,DDX58,CXorf21,ADAR,DDX60,XAF1,PSMB9,SP110,PSME1,IFIT2,EPSTI1,LAPTM4A,DTX3L,IL27,PDGFC,DAPP1,BATF2,TRIM21,TAP1,STX11,TAPBP	MSIGDB
		up_regulated	1419.04	V$STAT6_03	209.269	41.1952	0.0016421	0.0164919	-272.628	-210.865	-163.426	TMUB2,CXorf36,SPI1,TRPS1,CYTH4,CSF3R,SLC38A2,FGF13,DOK3,NKIRAS2,TNFSF13,SKAP2,SDCBP,PATL1,KCNQ1,FAM20A,ACAP2,SESTD1,POLR1D,FEM1C,TFEC,CPEB4,RNF138,TANK,DOCK4,HHEX,TRIM25,VAMP3,PIM2,CRK,STAT5A,DNAJC7,CD274,PSTPIP3	MSIGDB
		up_regulated	1418.94	V$ICSBP_Q7	209.446	41.2204	0.00164361	0.0165134	-272.598	-210.855	-163.407	ADAM8,TOP1,CXCL16,TLR7,FMR1,ENTPD1,FES,MOV10,GSDMD,AIF1,MAP2K6,ST3GAL4,RIPK2,RBCK1,KYNU,TFEC,CPEB4,USF1,ZBP1,BST2,B2M,HDAC4,CASP7,SOCS1,IFI35,IFI44,PSMB8,P2RY13,ADAR,PSMB9,SP110,TNFSF13B,LYSMD2,CTSS,IFIH1,DTX3L,IL27,IFIT3,DAPP1,BATF2,TAP1,TOR1AIP1,TAPBPL,TAPBP	MSIGDB
		up_regulated	1418.83	V$ELF1_Q7	209.623	41.2457	0.00164511	0.016535	-272.567	-210.845	-163.387	FAM134A,TMEM88,APOBR,SAMSN1,ARRB2,TYROBP,TFE3,AIF1,NUFIP2,TNFSF13,GRB2,NASP,CLIC1,FCER1G,HM13,PFKFB4,RNF31,C1orf43,RLIM,SAT1,TGFB1,TM6SF1,BAZ1A,XIAP,TLR4,ACSL4,ARL6IP5,C4orf32,MR1,PSME2,CD274,DAPP1,ALOX5AP,VSIG10,CTSA	MSIGDB
		up_regulated	1418.73	V$IRF1_Q7	209.801	41.271	0.00164662	0.0165565	-272.537	-210.835	-163.368	USP32,PPM1D,STX16,TYROBP,ACSS2,FES,NUFIP2,ZMPSTE24,OSM,PLXNC1,PHF21A,MICU1,ATP6V0D1,RBCK1,KYNU,CD53,RNF31,USF1,P4HA1,QKI,ZMAT2,GPR65,NUB1,SIPA1L1,TNFSF13B,LYSMD2,CTSS,PSME2,IL27,DAPP1,TRIM21,TAPBPL,TAPBP	MSIGDB
		up_regulated	1418.62	V$IRF_Q7	209.978	41.2963	0.00164813	0.0165781	-272.507	-210.824	-163.349	TOP1,TLR7,FMR1,GABARAP,MOV10,GSDMD,NCF1,OSM,PLXNC1,PCGF5,ST3GAL4,RBCK1,KYNU,CPEB4,USF1,ZBP1,BST2,TCF7L2,SAT1,CXCL10,RTN4,B2M,CASP7,IRF2,NUB1,SOCS1,SELL,IFI35,LMO2,TMBIM4,IFI44,IRF9,PSMB8,RTP4,ADAR,DDX60,SLC40A1,TNFSF13B,EXT1,TIFA,IFIT2,CYBB,DTX3L,NOD2,UBE2L6,DAPP1,BATF2,ETV6,TRIM21,TOR1AIP1,TAPBPL,TAPBP	MSIGDB
		up_regulated	1418.52	TGCACTG,MIR-148A,MIR-152,MIR-148B	210.155	41.3216	0.00164964	0.0165996	-272.476	-210.814	-163.33	E2F7,INHBB,USP32,BEST1,USP33,ABCA1,DEDD,TGFA,TRPS1,FMR1,PPP1CB,C18orf25,PICALM,MIER1,ATXN1,PATL1,TMSB10,CYB5R4,B4GALT5,TMED7,ZCCHC2,SNX27,CPEB4,HMGB3,STX3,UBE2W,RLIM,UBE2D1,SLC25A44,C7orf60,QKI,MTF1,MAFB,ARL8B,CPD,MAX,SSR1,RNF217,NPTN,SEPT4,ERLIN1,LMTK2,RAB34,NDST1	MSIGDB
		up_regulated	1418.41	AATGTGA,MIR-23A,MIR-23B	210.332	41.3469	0.00165115	0.0166211	-272.446	-210.804	-163.31	KPNA4,CXCL5,PTK2B,SPOPL,TRIB1,TGFA,RAD23B,TOP1,BNIP3L,CHUK,FMR1,PPP1CB,PRDM1,PICALM,TAB3,SIRPA,BUD31,NUFIP2,LRRC4,VAPA,ATXN1,NR6A1,PLAGL1,TMED7,ATP6V1B2,ZCCHC2,CAB39,SNX27,CPEB4,CD163,FUT4,UBE2D1,QKI,WSB1,IL6R,XIAP,CASP7,IRF2,WTAP,C16orf72,UBE2D3,RBPMS2,STX12,IDH1,AFF1,GPBP1,CRK,PDE4B,LHFPL2,CA2,IRF1,FAS,MAPRE1,ATP6V1E1,NDST1	MSIGDB
		up_regulated	1418.31	TTTGCAC,MIR-19A,MIR-19B	210.509	41.3721	0.00165266	0.0166427	-272.416	-210.794	-163.291	INHBB,KPNA4,E2F8,USP32,HBP1,USP33,ABCA1,ZDHHC18,CHMP4B,PTK2B,RAB8B,TRPS1,FMR1,PTP4A1,ATP11A,RAP2C,CCDC126,ZDHHC7,MIER1,PLXNC1,ATXN1,PATL1,RAP1A,SBF2,B4GALT5,SPTSSA,ELOVL5,FEM1C,ATP6V1B2,PFKFB3,WDFY3,FAM114A1,BCL3,CAB39,SNX27,ASAP2,CPEB4,RBMS1,C7orf60,QKI,REEP3,PSAP,CADM4,SOCS3,HDAC4,TESK2,SOCS1,ACSL4,RAB33B,TXNDC12,TBK1,NPTN,DENND1A,AFF1,SPG20,MAPK14,VCPIP1,RAB21,RAB34,KCNJ2,ST8SIA4,RNF145,SCARF1	MSIGDB
		up_regulated	1418.2	AGCATTA,MIR-156	210.687	41.3974	0.00165417	0.0166642	-272.385	-210.783	-163.272	GPR85,CDC73,SPI1,HBP1,HIF1A,MARCH7,PICALM,CEBPB,NUFIP2,SDCBP,H3F3A,CAB39,FAR1,UBE2W,QKI,HDAC4,BACH1,SOCS1,RAB1A,UBE2D3,YWHAE	MSIGDB
		up_regulated	1418.1	TTTGCAG,MIR-518A-3	210.864	41.4227	0.00165568	0.0166858	-272.355	-210.773	-163.253	INHBB,KPNA4,EIF4G3,ZFAND5,C18orf25,PJA2,ATP11A,PICALM,RAP2C,YTHDF3,MAN1A1,KCMF1,PCGF5,ETF1,GNB4,BRI3,CPEB4,LAMP2,QKI,HDAC4,XIAP,ACTR3,C16orf72,TIMP2,CHSY1,FBXL5,SPG20,RHOT1,RAB21,KCNJ2,MAPRE1,JAG2	MSIGDB
		up_regulated	1417.99	GTTATAT,MIR-411	211.041	41.448	0.00165719	0.0167073	-272.325	-210.763	-163.233	RGS16,RAB8B,ADAM10,PRKAR2B,FMR1,NUMB,CPEB3,C18orf25,BAZ2B,CREB5,CPEB4,LAMP2,QKI,ADM,RAB1A,RERE,YIPF4,HIAT1,ST8SIA5	MSIGDB
		up_regulated	1417.89	ATTCTTT,MIR-187	211.218	41.4733	0.0016587	0.0167289	-272.294	-210.753	-163.214	GPR85,UBE2B,P2RX7,CDC5L,TRPS1,SPAST,PPP1CB,PRDM1,CDC42,CPEB3,C9orf47,MIER1,GRIN3A,APLP2,BAZ2B,NASP,UBQLN2,CTSB,TMED7,PFKFB4,SRPK1,WDFY3,SNX27,FAR1,CPEB4,CAPZA1,QKI,SAT1,RFWD2,XIAP,FNDC3B,LRRN1,ACSL4,EIF4E3,CRK,RAB21,PDGFC,JAG2	MSIGDB
		up_regulated	1417.78	TGANTCA_V$AP1_C	211.395	41.4986	0.0016602	0.0167504	-272.264	-210.742	-163.195	KPNA4,PROK2,RHOG,ALDOA,CXCL5,ZNF654,RELT,CLDN9,TRAPPC3,KCND1,PSMD4,FAM91A1,GIT2,APOBR,FURIN,SEC24D,MPP3,CSRNP1,TRIB1,ZFAND5,HK3,FKBP5,PTP4A1,DOK1,PRDM1,TFE3,SLC38A2,GAB2,CDKN1A,FGF13,RTN3,ISG20,DLG4,PPP2CA,MIER1,TRIM9,VAPA,ATP6V1C1,SDCBP,CACNA1A,FAM20A,ZNFX1,CD68,NASP,USP3,RNF144B,CLIC1,RHOQ,ACSL3,MMP9,STARD8,PIM1,CREB5,FERMT3,PFKFB3,WDFY3,CAB39,RIT1,NRG1,GPR141,MME,SEMA6B,UBE2D1,GAPDH,PLP2,SAT1,…	MSIGDB
		up_regulated	1417.68	TTGCWCAAY_V$CEBPB_03	211.573	41.5238	0.00166171	0.0167719	-272.234	-210.732	-163.176	TRIB1,VCAN,RAB2A,CEBPB,CKAP4,SRPK1,GSR,IDH1,PRDX3,MAPK14,KCNJ2,ETV6,PPP1R3D	MSIGDB
		up_regulated	1417.57	RYTTCCTG_V$ETS2_B	211.75	41.5491	0.00166322	0.0167935	-272.203	-210.722	-163.156	ITGA1,ESRRA,NT5C2,DENND3,TMUB2,PTEN,SH3BGRL,ARF4,SPI1,HCAR1,STX16,UBE2B,FURIN,GPR97,ARRB2,CSRNP1,TRIB1,ADAM10,NCF2,DOK1,C6orf47,TYROBP,PRDM1,IL18RAP,MSL3,TFE3,PICALM,CSF3R,RAP2C,TAB3,RILP,GAB2,LOXL3,CDKN1A,ZBTB7B,NCF4,QPCT,LCP1,LYN,CHIC2,NUFIP2,MAP2K6,TNFSF13,SKAP2,ATXN1,PATL1,FAM20A,NASP,USP3,S100A9,MEFV,CLIC1,TREML2,SBF2,FCER1G,SESTD1,GMPR2,HM13,ETF1,POLR1D,MMP9,FEM1C,H3F3A,JUNB,FERMT3,BCL3,TFE…	MSIGDB
		up_regulated	1417.47	STTTCRNTTT_V$IRF_Q7	211.927	41.5744	0.00166473	0.016815	-272.173	-210.712	-163.137	ABHD16A,FMR1,MOV10,GSDMD,NCF1,OSM,NAMPT,PLXNC1,ATXN1,PCGF5,IL17RC,RBCK1,NRG1,RNF31,USF1,ZBP1,BST2,DYNLT1,CXCL10,B2M,HDAC4,CASP7,VAMP5,NUB1,IFI44,DDX58,PSMB8,CXorf21,XAF1,PSMB9,TNFSF13B,PSME1,IFIT2,CASP1,EPSTI1,DTX3L,PSME2,IL27,NOD2,IFIT3,BATF2,ETV6,TRIM21,TAP1,TAPBPL,TAPBP	MSIGDB
		up_regulated	1417.36	YTATTTTNR_V$MEF2_03	212.104	41.5997	0.00166624	0.0168366	-272.143	-210.701	-163.118	TMEM88,DNAJC3,KIF13A,WBP5,HBP1,TOP1,PRKAR2B,ZFAND5,TLR7,ARPC5,PRDM1,C18orf25,MSL3,RAP2C,CDKN1A,CEBPB,FGF13,SIRPA,LYN,LRRC4,SHKBP1,TNFSF13,ATXN1,ZNFX1,GPR27,F13A1,TMSB10,NR6A1,P2RY12,RHOQ,SBF2,SESTD1,GNB4,KYNU,PLAGL1,CREB5,JUNB,FITM1,C1orf43,BCL6,STAC3,P4HA1,UBE2D1,TMEM127,IL6R,GYG1,HDAC4,LAT2,TIMP2,ARL6IP5,MAX,SIPA1L1,NTNG2,RNF146,GADD45B,RNF24,VAMP3,USP25,RAB21,CNBP,TNNT1,TNFSF10,AKIRIN2,HLX,RAB…	MSIGDB
		up_regulated	1417.26	RGAGGAARY_V$PU1_Q7	212.282	41.625	0.00166775	0.0168581	-272.112	-210.691	-163.099	GPR85,ESRRA,ALDOA,MARK3,SPI1,TRMT1L,GIT2,APOBR,PTPRJ,SAMSN1,ITGA2B,CDC5L,ARL6IP6,CYTH4,TYROBP,GPR107,TFE3,LYN,PSEN1,NUFIP2,TNFSF13,MIER1,PLXNC1,MOB3C,KCNQ1,ZNFX1,CLIC1,TREML2,ETF1,LTB4R,MMP9,CREB5,PFKFB4,PLA2G4A,WDFY3,CPEB4,LAMP2,RLIM,SEMA6B,ACVRL1,IRAK4,HHEX,XIAP,ABI1,TLR4,ACSL4,EVI2B,MAX,PML,AGPAT9,PIK3AP1,C4orf32,NPTN,LCP2,STAT5A,MR1,GIMAP4,CDV3,ETV6,C1orf162,ST8SIA4,RAB20,VSIG10,CTSA	MSIGDB
		up_regulated	1417.15	TCANNTGAY_V$SREBP1_02	212.459	41.6503	0.00166926	0.0168796	-272.082	-210.681	-163.079	RENBP,DCTN4,FAM134A,SLC35A5,GIT2,WBP5,UBE2B,SEC24D,ALOX5,HIF1A,LAMTOR1,ATP6AP1,ARPC5,PICALM,TOM1,YTHDF3,GABARAP,GAB2,LCP1,TMEM199,LRRC4,ATP6V1C1,RNF181,PPT1,H2AFY,NAPA,MICU1,ATP6V0D1,SMNDC1,ATP6V1B2,CD164,C1orf43,UBE2W,ITPRIP,DIRC2,NGFRAP1,PSAP,RTN4,PSENEN,PPCS,WDFY1,TLR4,LRRN1,CHMP2B,CTSD,ACP2,ATP6V1D,RNF146,GRN,RAB27A,HNRNPH2,DUSP3,CTSS,C2,ATG3,LMTK2,CTSA	MSIGDB
		up_regulated	1417.04	TGANNYRGCA_V$TCF11MAFG_02	212.636	41.6755	0.00167077	0.0169012	-272.052	-210.67	-163.06	ABCA7,RHOG,KCND1,LPPR2,ARF4,SEC24D,PRDM1,TSPAN17,GAB2,PPP2CA,NKIRAS2,TXNL1,TREML2,NR6A1,MMP9,PIM1,PSMB2,WDFY3,TFEC,ASAP2,NRG1,BCL6,UBE2D1,C20orf24,GAPDH,ITPRIP,SPTLC2,DOCK4,BACH1,GADD45G,SSR1,RNF13,TLR8,DNAJC7,CNBP,GK,SNX10,PPARG	MSIGDB
		up_regulated	1416.94	MORF_RAB1A	212.813	41.7008	0.00167228	0.0169227	-272.021	-210.66	-163.041	ARF4,RAD23B,MARCH7,XPO6,ARPC5,PICALM,ATOX1,PSMB4,KDELR1,PGK1,ATP6V0D1,TMSB10,ETF1,RBCK1,SMNDC1,HADHB,TMBIM6,LAMP2,CAPZA1,RTN4,AP3S1,RAB1A,SSR1,SEPHS2,RAB5A,VAMP3,ATP6AP2,CNBP,TMEM59,RPL36AL,TOR1AIP2	MSIGDB
		up_regulated	1416.83	MORF_RAB5A	212.99	41.7261	0.00167378	0.0169443	-271.991	-210.65	-163.021	EFR3A,STX16,RAD23B,TPM4,GPR107,PICALM,ATOX1,PSMB4,BUD31,OGFR,ATP6V0D1,NBN,TMBIM6,GRINA,CHMP2B,RAB1A,NPTN,ADAR,RAB5A,ATP6AP2,RNF114,RPL36AL,ATP6V1E1,TAPBP	MSIGDB
		up_regulated	1416.73	GNF2_BNIP3	213.168	41.7514	0.00167529	0.0169658	-271.961	-210.64	-163.002	PHF21A,USP3,CLIC1,MBD2,ACTR3,BNIP2,WTAP,SSR1,ARPC3,ADPGK,GDI2,CDV4	MSIGDB
		up_regulated	1416.62	GNF2_CARD16	213.345	41.7767	0.0016768	0.0169874	-271.93	-210.629	-162.983	CDA,COTL1,LILRB2,LILRA6,NAIP,HCK,NCF2,CFP,HK3,TNFRSF1B,TYROBP,VCAN,PYCARD,AIF1,LILRB3,CD33,PPT1,S100A9,MCL1,MNDA,FCN1,APOBEC3A,PILRA,FPR1,RNF130,TLR2,PSAP,MAFB,MFSD1,BST1,MS4A6A,TLR8,CLEC4A,TNFAIP2,CD302,PLBD1,CPVL,CTSS,CD14,CASP1,CYBB,NOD2,TYMP,FGL2,STX11,FCGR1A,CCR1,IGSF6	MSIGDB
		up_regulated	1416.52	GNF2_CASP7	213.522	41.802	0.00167831	0.0170089	-271.9	-210.619	-162.964	RHOG,COTL1,ARPC1B,TKT,LILRB2,LILRA6,ARRB2,NAIP,HCK,ITGAM,NCF2,CFP,HK3,TNFRSF1B,TYROBP,PYCARD,GABARAP,HSD17B11,FES,ZDHHC7,AIF1,LILRB3,SKAP2,CD33,PPT1,USP3,MYD88,ACAP2,FCER1G,MCL1,JUNB,MNDA,FCN1,APOBEC3A,PRKCD,PILRA,IFNGR1,C20orf24,CMTM6,TLR2,TMEM127,PSAP,MAFB,SAMHD1,EVI2B,SELL,MFSD1,BST1,MS4A6A,TLR8,CLEC4A,TNFAIP2,CD302,PLBD1,FBXL5,CPVL,PLSCR1,CTSS,CASP1,CYBB,NOD2,TYMP,FGL2,STX11,CCR1,IGSF6,ITGB2,…	MSIGDB
		up_regulated	1416.41	GNF2_CASP10	213.699	41.8272	0.00167982	0.0170304	-271.869	-210.609	-162.944	HSD17B11,CMTM6,B2M,SELL,ARPC3,ZCCHC6,CASP5	MSIGDB
		up_regulated	1416.31	GNF2_CD15	213.876	41.8525	0.00168133	0.017052	-271.839	-210.599	-162.925	LILRB2,HCK,CFP,HK3,TYROBP,LILRB3,CD33,FCN1,RNF130,TLR2,PSAP,MAFB,MS4A6A,IFI30,TNFAIP2,CD302,PLBD1,SCO2,CTSS,CD14,NOD2,TYMP,FGL2,STX12	MSIGDB
		up_regulated	1416.2	GNF2_CD1D	214.054	41.8778	0.00168284	0.0170735	-271.809	-210.588	-162.906	COTL1,LILRB2,LILRA6,HCK,CFP,HK3,TNFRSF1B,TYROBP,PYCARD,AIF1,LILRB3,CD33,FCN1,RNF130,TLR2,PSAP,MAFB,MS4A6A,CLEC4A,TNFAIP2,CD302,PLBD1,CPVL,CTSS,CD14,CASP1,CYBB,NOD2,TYMP,FGL2,STX11,IGSF7	MSIGDB
		up_regulated	1416.1	GNF2_CD73	214.231	41.9031	0.00168435	0.0170951	-271.778	-210.578	-162.887	LILRB2,LILRA6,NAIP,CFP,HK3,TYROBP,VCAN,PYCARD,FES,LILRB3,CD33,PPT1,FCN1,CD163,RNF130,TLR2,MAFB,MFSD1,BST1,MS4A6A,TLR8,CLEC4A,IFI30,TNFAIP2,CD302,PLBD1,CPVL,CTSS,CD14,CASP1,NLRP3,CYBB,NOD2,FGL2,STX11,FCGR1A	MSIGDB
		up_regulated	1415.99	GNF2_CD93	214.408	41.9284	0.00168586	0.0171166	-271.748	-210.568	-162.867	GIT2,LCP1,C17orf62,MYD88,CD53,B2M,ACTR3,SELL,PSMB8,PSMB9,SP110,PSME1,TRIM22,IFI16,ZCCHC6,TAP1,TAPBP	MSIGDB
		up_regulated	1415.89	GNF2_FGR	214.585	41.9537	0.00168737	0.0171382	-271.718	-210.558	-162.848	RHOG,COTL1,ARPC1B,LILRB2,RGS19,EFHD2,HCK,ITGAM,CFP,TNFRSF1B,TYROBP,PYCARD,AIF1,LILRB3,FCER1G,CMTM6,TMEM127,IFI30,CTSS,CASP1,FGL2,ITGB3	MSIGDB
		up_regulated	1415.78	GNF2_FOS	214.762	41.9789	0.00168887	0.0171597	-271.687	-210.547	-162.829	LILRB2,LILRA6,NAIP,CFP,HK3,VCAN,PYCARD,FES,SCPEP1,CD33,FCN1,ZFP36,CD163,RNF130,MAFB,MFSD1,MS4A6A,CD302,PLBD1,CPVL,CTSS,NLRP3,CYBB,NOD2,FGL2,STX12	MSIGDB
		up_regulated	1415.68	GNF2_HCK	214.94	42.0042	0.00169038	0.0171812	-271.657	-210.537	-162.81	CDA,RHOG,COTL1,LILRB2,SPI1,LILRA6,ARRB2,HCK,NCF2,CFP,HK3,TNFRSF1B,TYROBP,PYCARD,GABARAP,LILRA5,HSD17B11,AIF1,ZNF467,LILRB3,PPT1,SDCBP,S100A9,FCER1G,MCL1,MNDA,FCN1,APOBEC3A,PILRA,FCGR2A,FPR1,IFNGR1,UBE2D1,CMTM6,RNF130,TLR2,TMEM127,PSAP,CLEC7A,EVI2B,DPYD,BST1,MS4A6A,TLR8,CLEC4A,TNFAIP2,CD302,PLBD1,FBXL5,CPVL,CTSS,CD14,CASP1,CYBB,NOD2,TYMP,FGL2,TNFSF10,STX11,CCR1,IGSF6,ITGB2,SECTM1	MSIGDB
		up_regulated	1415.57	GNF2_ICAM4	215.117	42.0295	0.00169189	0.0172028	-271.627	-210.527	-162.79	GIT2,APOBR,ADAM8,ARRB2,HSD17B11,ACAP2,TMEM127,EVI2B,MAX,SELL,ZCCHC6,IRF1,CASP4,ITGB3	MSIGDB
		up_regulated	1415.47	GNF2_ITGB3	215.294	42.0548	0.0016934	0.0172243	-271.596	-210.517	-162.771	RHOG,APOBR,ADAM8,ARRB2,EFHD2,HCK,ITGAM,TNFRSF1B,TYROBP,PYCARD,HSD17B11,AIF1,MYD88,ACAP2,FCER1G,MCL1,CMTM6,TMEM127,SELPLG,RAB27A,FBXL5,CASP1,ZCCHC6,IRF1,ITGB3	MSIGDB
		up_regulated	1415.36	GNF2_LYN	215.471	42.0801	0.00169491	0.0172459	-271.566	-210.506	-162.752	GIT2,LYN,LTA4H,SKAP2,MYD88,CMTM6,LAT2,SELL,ARPC3,SP111	MSIGDB
		up_regulated	1415.26	GNF2_MCL2	215.649	42.1054	0.00169642	0.0172674	-271.536	-210.496	-162.733	LILRA6,ARRB2,NAIP,HCK,NCF2,CFP,PYCARD,HSD17B11,PTPRE,AIF1,SKAP2,PPT1,USP3,MYD88,ACAP2,MCL1,JUNB,MNDA,PRKCD,IFNGR1,CMTM6,TLR2,SAMHD1,EVI2B,SELL,MFSD1,TLR8,CLEC4A,CD302,FBXL5,CTSS,CASP1,CYBB,NOD2,STX11,CCR1,IGSF6,ITGB3	MSIGDB
		up_regulated	1415.15	GNF2_MSN	215.826	42.1306	0.00169793	0.017289	-271.505	-210.486	-162.713	ADAM8,ADAM10,ARPC5,CDC42,CLIC1,CAPZA1,TGFB1,ACTR3,ZCCHC6,ITGB3	MSIGDB
		up_regulated	1415.05	GNF2_MYD89	216.003	42.1559	0.00169944	0.0173105	-271.475	-210.476	-162.694	ARPC1B,LILRA6,TNFRSF1B,CYTH4,ARPC5,TYROBP,PYCARD,LYN,PTPRE,SKAP2,USP3,MYD88,FCER1G,MCL1,CD53,PRKCD,C20orf24,CMTM6,TMEM127,SELPLG,SELL,ARPC3,CASP1,CYBB,ITGB3	MSIGDB
		up_regulated	1414.94	GNF2_PAK3	216.18	42.1812	0.00170095	0.017332	-271.445	-210.465	-162.675	ADAM10,ARPC5,PHF21A,USP3,MYD88,ACAP2,CD53,CAPZA1,ACTR3,BNIP2,SELL,ARPC3,ZCCHC7	MSIGDB
		up_regulated	1414.84	GNF2_PECAM2	216.357	42.2065	0.00170245	0.0173536	-271.414	-210.455	-162.656	LILRB2,LILRA6,HCK,NCF2,CFP,TNFRSF1B,TYROBP,PYCARD,CEBPB,HSD17B11,AIF1,LILRB3,PPT1,FCER1G,MCL1,FCN1,ZFP36,IFNGR1,CMTM6,RNF130,TLR2,TMEM127,PSAP,MAFB,CEBPD,MFSD1,MS4A6A,TLR8,CLEC4A,TNFAIP2,CD302,PLBD1,CTSS,CASP1,CYBB,NOD2,TYMP,FGL2,CCR1,IGSF6,ITGB3	MSIGDB
		up_regulated	1414.73	GNF2_PPP6C	216.535	42.2318	0.00170396	0.0173751	-271.384	-210.445	-162.636	PSMD4,KCMF1,SMNDC1,RNF138,PANK2,ACTR3,UBE2D3,SNW1,GDI2,CDV3,MAPRE2	MSIGDB
		up_regulated	1414.63	GNF2_PTPN7	216.712	42.2571	0.00170547	0.0173967	-271.354	-210.435	-162.617	GIT2,LYN,C17orf62,ACAP2,CD53,FAM49B,B2M,EVI2B,SELL,ARPC3,SP110,TAPBP	MSIGDB
		up_regulated	1414.52	GNF2_S100A5	216.889	42.2823	0.00170698	0.0174182	-271.323	-210.424	-162.598	COTL1,LILRB2,ARRB2,HCK,NCF2,CFP,TNFRSF1B,TYROBP,PYCARD,HSD17B11,AIF1,LILRB3,FCER1G,MCL1,FCN1,APOBEC3A,PILRA,TMEM127,CLEC4A,CPVL,CASP1,NOD2,TYMP,FGL2,TNFSF10,CCR1,IGSF6,ITGB3	MSIGDB
		up_regulated	1414.42	GNF2_SELL	217.066	42.3076	0.00170849	0.0174397	-271.293	-210.414	-162.579	GIT2,ARRB2,CYTH4,HSD17B11,LYN,SKAP2,USP3,MYD88,ACAP2,MCL1,JUNB,CD53,CMTM6,B2M,EVI2B,SELL,ARPC3,TRIM38,CASP1,CASP5	MSIGDB
		up_regulated	1414.31	GNF2_SPI2	217.243	42.3329	0.00171	0.0174613	-271.263	-210.404	-162.559	SPI1,ARRB2,NADK,HCK,NCF2,CSF3R,PPBP,AQP9,PLXNC1,MNDA,APOBEC3A,PILRA,FCGR2A,FPR1,UBE2D1,TMEM127,GCA,CLEC7A,BACH1,P2RY13,TLR1,TNFSF10,IGSF6,SECTM2	MSIGDB
		up_regulated	1414.21	GNF2_STAT7	217.421	42.3582	0.00171151	0.0174828	-271.232	-210.393	-162.54	ARPC1B,GIT2,ARPC5,LCP1,LYN,C17orf62,USP3,MYD88,CLIC1,ACAP2,MBD2,JUNB,CD53,CAPZA1,CMTM6,TGFB1,B2M,ACTR3,BNIP2,LAT2,EVI2B,SELL,ARPC3,ADPGK,PSMB8,TRIM38,MOB1A,ZCCHC6,TAPBP,CASP5	MSIGDB
		up_regulated	1414.1	GNF2_TNFRSF1B	217.598	42.3835	0.00171302	0.0175044	-271.202	-210.383	-162.521	RHOG,COTL1,ARPC1B,LILRB2,LILRA6,ARRB2,HCK,NCF2,CFP,TNFRSF1B,TYROBP,PYCARD,HSD17B11,AIF1,LILRB3,PPT1,MYD88,FCER1G,FCN1,PILRA,CMTM6,RNF130,TLR2,TMEM127,PSAP,MS4A6A,CLEC4A,CPVL,CTSS,CASP1,CYBB,NOD2,TYMP,FGL2,CCR1,IGSF6,ITGB3	MSIGDB
		up_regulated	1414	GNF2_TNFSF11	217.775	42.4088	0.00171453	0.0175259	-271.172	-210.373	-162.502	SPI1,ARRB2,HCK,NCF2,CSF3R,AIF1,PLXNC1,SDCBP,MNDA,APOBEC3A,PILRA,FCGR2A,FPR1,UBE2D1,CLEC7A,EVI2B,P2RY13,TLR1,TNFSF10,CCR1,IGSF6,SECTM2	MSIGDB
		up_regulated	1413.89	GNF2_TYK3	217.952	42.434	0.00171604	0.0175475	-271.141	-210.363	-162.482	CHD1,ARPC1B,LCP1,C17orf62,PHF21A,USP3,BNIP2,ADPGK,MOB1A,GDI2,CDV4	MSIGDB
		up_regulated	1413.79	KEGG_GLUTATHIONE_METABOLISM	218.129	42.4593	0.00171754	0.017569	-271.111	-210.352	-162.463	PGD,RRM2B,OPLAH,GSTK1,GSR,TXNDC12,MGST1,IDH1,GSTO1,LAP4	MSIGDB
		up_regulated	1413.68	KEGG_GLYCEROPHOSPHOLIPID_METABOLISM	218.307	42.4846	0.00171905	0.0175905	-271.081	-210.342	-162.444	ACHE,CDIPT,MBOAT1,AGPAT2,PCYT1B,PGS1,MBOAT7,PLA2G4A,AGPAT3,LYPLA1,LPCAT3,CDS2,MBOAT2,AGPAT9,LPGAT1,LPCAT3	MSIGDB
		up_regulated	1413.58	KEGG_CYTOKINE_CYTOKINE_RECEPTOR_INTERACTION	218.484	42.5099	0.00172056	0.0176121	-271.05	-210.332	-162.425	INHBB,CXCL5,RELT,TNFRSF14,IL4R,CXCR2,IL18R1,ACVR1B,CXCL16,TNFRSF1B,IL18RAP,CSF3R,PPBP,CXCR1,TNFSF13,OSM,IFNGR1,ACVRL1,IFNGR2,TNFRSF1A,IL6R,CXCL10,TGFB1,IFNAR2,IL1B,IL10RB,IL17RA,IL15,CSF2RB,IL13RA1,TNFSF13B,CCR2,IFNAR1,PDGFC,TNFSF10,FAS,CCR1,IL15RA,LTBR	MSIGDB
		up_regulated	1413.47	KEGG_CHEMOKINE_SIGNALING_PATHWAY	218.661	42.5352	0.00172207	0.0176336	-271.02	-210.322	-162.405	CXCL5,CXCR2,GNAI3,PTK2B,ARRB2,GNG5,HCK,CXCL16,CHUK,CDC42,PPBP,CXCR1,LYN,NCF1,GRB2,GNG10,RAP1A,GNB4,PAK1,PRKCD,CXCL10,STAT3,JAK3,JAK2,STAT2,CCR2,CRK,STAT1,CCR2	MSIGDB
		up_regulated	1413.37	KEGG_LYSOSOME	218.838	42.5605	0.00172358	0.0176552	-270.989	-210.311	-162.386	ASAH1,DNASE2,ATP6AP1,GM2A,PPT1,CD68,ATP6V0D1,NEU1,CTSB,CD63,GBA,GALC,CD164,GLB1,LAMP2,CTSZ,PSAP,ATP6V0A1,GNS,SCARB2,AP3S1,CTSD,NPC2,ACP2,LAMP3,CTSS,LAPTM4A,SORT1,ARSB,HEXB,CTSC,CTSA	MSIGDB
		up_regulated	1413.26	KEGG_COMPLEMENT_AND_COAGULATION_CASCADES	219.016	42.5857	0.00172509	0.0176767	-270.959	-210.301	-162.367	C1R,SERPINA1,CD55,PROS1,F5,C1QB,CR1,TFPI,F13A1,C1QC,CD59,PLAUR,CD46,C5,C4BPB,C2,SERPING2	MSIGDB
		up_regulated	1413.16	KEGG_TOLL_LIKE_RECEPTOR_SIGNALING_PATHWAY	219.193	42.611	0.0017266	0.0176983	-270.929	-210.291	-162.348	FADD,TLR7,CHUK,TLR6,MAP2K6,MAP3K8,MYD88,TLR2,CXCL10,TLR5,IRAK4,IFNAR2,IL1B,TLR4,TBK1,TLR8,IRF7,TICAM2,TLR1,MAPK14,CD14,IFNAR1,STAT2	MSIGDB
		up_regulated	1413.05	KEGG_NOD_LIKE_RECEPTOR_SIGNALING_PATHWAY	219.37	42.6363	0.00172811	0.0177198	-270.898	-210.281	-162.328	NAIP,CHUK,TAB3,PYCARD,MEFV,RIPK2,IL1B,NLRC4,XIAP,CARD6,MAPK14,CASP1,CASP5,NLRP3,NOD3	MSIGDB
		up_regulated	1412.95	KEGG_CYTOSOLIC_DNA_SENSING_PATHWAY	219.547	42.6616	0.00172962	0.0177413	-270.868	-210.27	-162.309	CHUK,PYCARD,POLR1D,ZBP1,CXCL10,IL1B,TBK1,IRF7,DDX58,ADAR,CASP1,AIM3	MSIGDB
		up_regulated	1412.84	KEGG_JAK_STAT_SIGNALING_PATHWAY	219.724	42.6869	0.00173112	0.0177629	-270.838	-210.26	-162.29	IL4R,CSF3R,STAM2,OSM,GRB2,PIM1,IFNGR1,IFNGR2,IL6R,IFNAR2,SOCS3,IL10RB,STAT3,JAK3,SOCS1,IL15,JAK2,STAT2,IRF9,CSF2RB,IL13RA1,STAT5A,IFNAR1,STAT1,IL15RA	MSIGDB
		up_regulated	1412.74	KEGG_HEMATOPOIETIC_CELL_LINEAGE	219.902	42.7122	0.00173263	0.0177844	-270.807	-210.25	-162.27	ITGA1,IL4R,ITGA2B,ITGAM,CSF3R,CD55,CR1,CD33,MME,IL6R,CD59,IL1B,CD14,CD36,FCGR1A,CD45	MSIGDB
		up_regulated	1412.63	KEGG_FC_GAMMA_R_MEDIATED_PHAGOCYTOSIS	220.079	42.7375	0.00173414	0.017806	-270.777	-210.24	-162.251	ARPC1B,HCK,WASF1,ARPC5,CDC42,GAB2,LYN,NCF1,PLA2G4A,PAK1,PRKCD,ASAP2,FCGR2A,SPHK1,LIMK2,ARPC3,CRK,LIMK1,FCGR1A	MSIGDB
		up_regulated	1412.52	KEGG_VIBRIO_CHOLERAE_INFECTION	220.256	42.7627	0.00173565	0.0178275	-270.747	-210.229	-162.232	ATP6AP1,KDELR1,ATP6V1C1,KCNQ1,ATP6V0D1,ATP6V1B2,ATP6V0A1,ATP6V0E1,ATP6V1D,ATP6V1E1,ERO1L	MSIGDB
		up_regulated	1412.42	KEGG_EPITHELIAL_CELL_SIGNALING_IN_HELICOBACTER_PYLORI_INFECTION	220.433	42.788	0.00173716	0.0178491	-270.716	-210.219	-162.213	CXCR2,ADAM10,CHUK,ATP6AP1,CDC42,CXCR1,LYN,ATP6V1C1,ATP6V0D1,ATP6V1B2,PAK1,ATP6V0A1,ATP6V0E1,ATP6V1D,MAPK14,ATP6V1E2	MSIGDB
		up_regulated	1412.31	KEGG_LEISHMANIA_INFECTION	220.61	42.8133	0.00173867	0.0178706	-270.686	-210.209	-162.193	ITGAM,NCF2,NCF4,CR1,NCF1,MYD88,FCGR2A,IFNGR1,FCGR3B,TLR2,IFNGR2,IRAK4,TGFB1,IL1B,TLR4,JAK2,MAPK14,STAT1,FCGR1A,ITGB3	MSIGDB
		up_regulated	1412.21	KEGG_SYSTEMIC_LUPUS_ERYTHEMATOSUS	220.788	42.8386	0.00174018	0.0178921	-270.656	-210.199	-162.174	HIST1H2AC,H2AFJ,C1R,HIST1H2BJ,HIST1H2BK,C1QB,H2AFY,H3F3A,HIST2H2BF,HIST1H2AG,FCGR2A,C1QC,FCGR3B,HIST1H4H,HIST2H2BE,C5,C2,TRIM21,FCGR1A	MSIGDB
		up_regulated	1412.1	BIOCARTA_GRANULOCYTES_PATHWAY	220.965	42.8639	0.00174169	0.0179137	-270.625	-210.188	-162.155	ITGAM,SELPLG,SELL,ICAM1,C5,ITGB3	MSIGDB
		up_regulated	1412	BIOCARTA_TID_PATHWAY	221.142	42.8892	0.0017432	0.0179352	-270.595	-210.178	-162.136	RB1,TNFRSF1B,LIN7A,IFNGR1,IFNGR2,TNFRSF1A,JAK3	MSIGDB
		up_regulated	1411.89	BIOCARTA_CLASSIC_PATHWAY	221.319	42.9144	0.00174471	0.0179568	-270.565	-210.168	-162.116	C1R,C1QB,C1QC,C5,C2	MSIGDB
		up_regulated	1411.79	BIOCARTA_COMP_PATHWAY	221.496	42.9397	0.00174621	0.0179783	-270.534	-210.158	-162.097	C1R,C1QB,C1QC,C5,C2	MSIGDB
		up_regulated	1411.68	BIOCARTA_FAS_PATHWAY	221.674	42.965	0.00174772	0.0179998	-270.504	-210.147	-162.078	FADD,RB1,CASP10,RIPK2,PAK1,CFLAR,CASP7,LMNB1,FAS	MSIGDB
		up_regulated	1411.58	BIOCARTA_SALMONELLA_PATHWAY	221.851	42.9903	0.00174923	0.0180214	-270.474	-210.137	-162.059	ARPC1B,WASF1,ARPC5,CDC42,ACTR3,ARPC4	MSIGDB
		up_regulated	1411.47	BIOCARTA_IL10_PATHWAY	222.028	43.0156	0.00175074	0.0180429	-270.443	-210.127	-162.039	BLVRA,IL10RB,STAT3,STAT2,STAT5A,STAT2	MSIGDB
		up_regulated	1411.37	BIOCARTA_IL22BP_PATHWAY	222.205	43.0409	0.00175225	0.0180645	-270.413	-210.116	-162.02	SOCS3,STAT3,JAK3,JAK2,STAT2,STAT5A,STAT2	MSIGDB
		up_regulated	1411.26	BIOCARTA_MONOCYTE_PATHWAY	222.383	43.0661	0.00175376	0.018086	-270.383	-210.106	-162.001	ITGAM,SELL,ICAM1,ITGB2,CD45	MSIGDB
		up_regulated	1411.16	BIOCARTA_P38MAPK_PATHWAY	222.56	43.0914	0.00175527	0.0181076	-270.352	-210.096	-161.982	MEF2A,CDC42,MAP2K6,GRB2,PLA2G4A,MKNK1,TGFB1,MAX,MAPK14,STAT2	MSIGDB
		up_regulated	1411.05	BIOCARTA_PML_PATHWAY	222.737	43.1167	0.00175678	0.0181291	-270.322	-210.086	-161.962	RB1,TNFRSF1B,PRAM1,TNFRSF1A,SP100,PML,FAS	MSIGDB
		up_regulated	1410.95	BIOCARTA_CDC42RAC_PATHWAY	222.914	43.142	0.00175829	0.0181506	-270.292	-210.075	-161.943	ARPC1B,ARPC5,CDC42,PAK1,ACTR3,ARPC4	MSIGDB
		up_regulated	1410.84	BIOCARTA_NKT_PATHWAY	223.091	43.1673	0.00175979	0.0181722	-270.261	-210.065	-161.924	IL4R,IL18R1,IFNGR1,IFNGR2,TGFB1,CCR2,CCR2	MSIGDB
		up_regulated	1410.74	BIOCARTA_IL1R_PATHWAY	223.269	43.1926	0.0017613	0.0181937	-270.231	-210.055	-161.905	CHUK,MAP2K6,MYD88,TGFB1,IL1B,IL1RN,IRAK2,MAPK15	MSIGDB
		up_regulated	1410.63	BIOCARTA_TOLL_PATHWAY	223.446	43.2178	0.00176281	0.0182153	-270.201	-210.045	-161.885	PGLYRP1,TLR7,CHUK,TLR6,MAP2K6,MYD88,TLR2,TLR4,EIF2AK2,MAPK14,CD15	MSIGDB
		up_regulated	1410.53	chr10q24	223.623	43.2431	0.00176432	0.0182368	-270.17	-210.034	-161.866	PTEN,CPEB3,ENTPD1,PCGF5,SMNDC1,GHITM,EXOC6,HHEX,MARCH5,IFIT5,IFIT2,IFIT3,LIPM,ANKRD23	MSIGDB
		up_regulated	1410.42	chr2q25	223.8	43.2684	0.00176583	0.0182584	-270.14	-210.024	-161.847	KCNH7,GALNT3,MARCH7,RBMS1,ZAK,TANK,CD302,IFIH2	MSIGDB
		up_regulated	1410.32	chr1p23	223.977	43.2937	0.00176734	0.0182799	-270.109	-210.014	-161.828	GNG5,GTF2B,SH3GLB1,IFI44L,BCL10,CTBS,DPYD,GBP3,GBP4,GBP5,GBP1,GBP2,GBP7	MSIGDB
		up_regulated	1410.21	chr1q29	224.155	43.319	0.00176885	0.0183014	-270.079	-210.004	-161.808	ARHGEF11,PSMD4,CHRNB2,HORMAD1,AQP10,ADAMTSL4,SLC27A3,ZBTB7B,PSMB4,SLC39A1,NIT1,TNFAIP8L2,S100A9,FAM72D,S100A12,MCL1,HIST2H2BF,SNX27,RIT1,C1orf43,PLEKHO1,IL6R,HIST2H2BE,ADAR,CTSS,RAB13,FCGR1A	MSIGDB
		up_regulated	1410.11	chr1q33	224.332	43.3443	0.00177036	0.018323	-270.049	-209.993	-161.789	KIAA1614,RGS16,CDC73,FAM129A,TRMT1L,NCF2,PLA2G4A,RFWD2,TOR1AIP2,RNASEL,MR1,CACNA1E	MSIGDB
		up_regulated	1410	chr5q23	224.509	43.3695	0.00177187	0.0183445	-270.018	-209.983	-161.77	PJA2,TMED7,FEM1C,DCP2,AP3S1,CD15	MSIGDB
		up_regulated	1409.9	chr6p23	224.686	43.3948	0.00177338	0.0183661	-269.988	-209.973	-161.751	HIST1H2AC,MBOAT1,BTN2A1,HIST1H2BJ,HIST1H2BK,BTN2A2,RNF144B,CLIC1,HIST1H2AG,HIST1H4H,BTN3A2	MSIGDB
		up_regulated	1409.79	ST_TYPE_I_INTERFERON_PATHWAY	224.863	43.4201	0.00177488	0.0183876	-269.958	-209.963	-161.731	STAT2,IRF9,IFNAR1,STAT2	MSIGDB
		up_regulated	1409.69	SA_MMP_CYTOKINE_CONNECTION	225.041	43.4454	0.00177639	0.0184091	-269.927	-209.952	-161.712	TNFRSF1B,TNFRSF1A,IL6R,TGFB1,IL1B,SELL,CD45	MSIGDB
		up_regulated	1409.58	MODULE_1	225.218	43.4707	0.0017779	0.0184307	-269.897	-209.942	-161.693	FCGRT,LOXL1,MYL9,RASSF2,SLC2A3,NFIL3,CD55,FOSL2,CDKN1A,TGM2,NFE2L2,PVRL2,C1QB,NAMPT,F13A1,PIM1,JUNB,TBC1D2B,BCL6,RAB31,P4HA1,IFNGR1,ATF3,PPP4R2,GYG1,SMARCD3,VAMP5,STAT3,SLPI,TIMP2,GADD45G,SRGN,IRF9,CD302,IFIT1,PLSCR1,IFI16,CD14,SCP2,LHFPL2,RAB13,CAV2,CD45	MSIGDB
		up_regulated	1409.48	MODULE_5	225.395	43.496	0.00177941	0.0184522	-269.867	-209.932	-161.674	DEFA3,CDA,RHOG,TNFRSF14,EPB41L3,SNX1,IL4R,ASAH1,FCGRT,ALOX5,MYL9,HCK,ITGAM,SLC16A3,SERPINA1,TNFRSF1B,SLC2A3,VCAN,NFIL3,ATP11A,CSF3R,CD55,FOSL2,CDKN1A,S100A8,UPP1,NCF4,LCP1,LYN,TGM2,C1QB,AIF1,TFPI,LILRB3,NAMPT,S100A9,F13A1,CYB5R1,FCER1G,MVP,MMP9,PIM1,JUNB,MNDA,FCN1,CD53,TBC1D2B,RBMS1,FCGR2A,CD163,RAB31,IFNGR1,MX1,FCGR3B,TLR2,MARCO,TGFB1,ADM,GYG1,SOCS3,IL1B,MEGF9,GNS,ACSL1,VAMP5,STAT3,PLAUR,SLPI,LI…	MSIGDB
		up_regulated	1409.37	MODULE_15	225.572	43.5212	0.00178092	0.0184738	-269.836	-209.922	-161.654	RHOG,HTRA2,CLDN9,HIST1H2AC,PTK2B,ITGA2B,PYGL,FKBP5,PTP4A1,DOK1,NFIL3,CSF3R,STX10,NCF4,LCP1,HIST1H2BK,LYN,AIF1,PPP4C,RAP1A,PIM1,JUNB,CD53,PLEK,GNA15,LAMP2,MME,ME2,TGFB1,ATF3,HIST2H2BE,GYG1,IL1B,TRANK1,TMX1,HHEX,BNIP2,WTAP,VAMP5,ARL6IP5,EVI2B,SRGN,SSR1,SELL,SERPINB1,LMO2,YWHAE,PSMB8,CREG1,NMI,PSMB9,LCP2,PIM2,IFI16,SCP2,UBE2L6,CDV3,MAPRE1,CTSC,CD44	MSIGDB
		up_regulated	1409.27	MODULE_16	225.75	43.5465	0.00178243	0.0184953	-269.806	-209.911	-161.635	CDA,RHOG,ESRRA,PKMYT1,CLDN9,EPB41L3,SNX1,PTK2B,AANAT,AGPAT2,ITGA2B,FUT7,HCK,ADAM10,PYGL,RASSF2,SLC16A3,CFP,HK3,TNFRSF1B,SLC2A3,PTP4A1,DOK1,ATP11A,KIAA0513,STX10,S100A8,NCF4,LCP1,HIST1H2BK,AIF1,ZMPSTE24,CD33,RAP1A,S100A9,ST3GAL4,FCER1G,SBNO2,MMP9,KYNU,MNDA,CD53,PRKCD,PLEK,GNA15,LAMP2,RAB31,MME,P4HA1,IFNGR1,ME2,TGFB1,GYG1,TMX1,CPD,PLAUR,SLPI,SRGN,SSR1,SERPINB1,LMO2,CREG1,LMNB1,NMI,IFIT1,LCP2,CYBB,C…	MSIGDB
		up_regulated	1409.16	MODULE_24	225.927	43.5718	0.00178394	0.0185169	-269.776	-209.901	-161.616	DEFA3,IL4R,FCGRT,ABCA1,AANAT,AGPAT2,ITGA2B,TRIB1,PYGL,SERPINA1,TNFRSF1B,SLC2A3,PTP4A1,DOK1,NFIL3,CSF3R,PPBP,S100A8,HIST1H2BK,CEACAM3,TGM2,PVRL2,C1QB,GCH1,HSPA6,KCNQ1,S100A9,ST3GAL4,ASGR1,SBNO2,PIM1,JUNB,TBC1D2B,CD163,P4HA1,ASGR2,ADM,PPP4R2,MEGF9,ACSL1,JAK3,SLPI,IL1RN,ACSL4,GADD45G,SRGN,PTGER3,LMO2,SCO2,C5,C4BPB,IFIT1,PIM2,HP,CD14,C2,AK4,SCP2,UBE2L6	MSIGDB
		up_regulated	1409.06	MODULE_27	226.104	43.5971	0.00178545	0.0185384	-269.745	-209.891	-161.596	GPR37L1,PGLYRP1,CHRNA2,LILRB2,IL4R,CXCR2,FCGRT,ITGA2B,CHRNB2,ITGAM,IL18R1,TNFRSF1B,CSF3R,CDKN1A,PTPRE,CR1,LILRB3,ASGR1,FCER1G,FOLR2,FCGR2A,CD163,FZD5,FCAR,ASGR2,FPR1,IFNGR1,TLR2,IL6R,B2M,GPR65,PLAUR,LILRB4,ICAM1,CSF2RB,TLR1,IL13RA1,P2RY14,FZD2,RNASEL,CCR2,FPR2,CD14,HFE,FAS,FCGR1A,CCR1,HCAR3,IL15RA,IGSF6,LTBR,ITGB2,PPARG	MSIGDB
		up_regulated	1408.95	MODULE_33	226.281	43.6224	0.00178696	0.0185599	-269.715	-209.881	-161.577	ESRRA,CCNA1,FYB,HIST1H2AC,ASAH1,FURIN,TK2,MYL9,HCK,PPBP,LMAN2,FOSL2,GCH1,ST3GAL4,MMP9,PFKFB3,FCN1,NRG1,BCL6,FUT4,MX1,TNFRSF1A,LPCAT3,CXCL10,ADM,SPTLC2,KIAA0040,CPD,JAK3,SLPI,LILRB4,SELL,STS,TNFAIP2,P2RY14,TCN2,IFIT1,SOD2,TNFAIP6,CD36,CYBB,TNNT1,CEACAM1,HCAR3,SECTM1	MSIGDB
		up_regulated	1408.85	MODULE_38	226.458	43.6477	0.00178846	0.0185815	-269.685	-209.87	-161.558	DEFA3,CDA,PKMYT1,IL4R,FCGRT,FURIN,ABCA1,AGPAT2,MYL9,SLC16A3,TNFRSF1B,DOK1,TOM1,CSF3R,KIAA0513,FOSL2,CDKN1A,S100A8,UPP1,NCF4,HIST1H2BK,LYN,CEACAM3,TGM2,PVRL2,C1QB,SCN1B,S100A9,ST3GAL4,F13A1,CYB5R1,MVP,PIM1,JUNB,FOLR2,TBC1D2B,RAB31,TGFB1,ADM,ATF3,HIST2H2BE,ATP6V0A1,VAMP5,JAK3,TIMP2,GADD45G,LMO2,GRN,CSF2RB,SCO2,CD14,C2,CTSC,JAG1,LTBR	MSIGDB
		up_regulated	1408.74	MODULE_44	226.636	43.6729	0.00178997	0.018603	-269.654	-209.86	-161.539	DEFA3,RHOG,HTRA2,TNFRSF14,CLDN9,EPB41L3,FYB,IL4R,ASAH1,FCGRT,RASSF2,TNFRSF1B,FKBP5,DOK1,S100A8,NCF4,LCP1,HIST1H2BK,ISG20,TGM2,N4BP2L1,C1QB,S100A9,F13A1,SBNO2,MMP9,CD53,TBC1D2B,CD163,BCL6,RAB31,MME,IFNGR1,IFI44L,MX1,TGFB1,SP100,TRANK1,TMX1,SLPI,EVI2B,SRGN,SELL,IFI35,ACP2,IFI44,IRF9,GRN,CREG1,PSMB9,CPVL,IFIT1,LCP2,PLSCR1,TRIM22,LAMP3,STAT5A,IFI16,CD14,C2,SCP2,IFIT3,UBE2L6,STAT1,CDV3,TYMP,FGL2,TAP1,…	MSIGDB
		up_regulated	1408.64	MODULE_45	226.813	43.6982	0.00179148	0.0186246	-269.624	-209.85	-161.519	DEFA3,CDA,RHOG,HTRA2,DENND3,CLDN9,SNX1,FYB,LILRB2,HIST1H2AC,SPI1,IL4R,GIT2,ASAH1,FCGRT,ABCA1,ALOX5,PTK2B,AANAT,ADAM8,ITGA2B,FUT7,HCK,ITGAM,PYGL,RASSF2,NCF2,SLC16A3,CFP,HK3,SERPINA1,TNFRSF1B,SLC2A3,DOK1,VCAN,NFIL3,ATP11A,CSF3R,KIAA0513,PPBP,CD55,FOSL2,S100A8,NCF4,QPCT,LCP1,HIST1H2BK,LYN,PTPRE,CEACAM3,ISG20,N4BP2L1,AIF1,AQP9,LILRB3,SKAP2,NAMPT,GCH1,HSPA6,RCBTB2,CD300A,KCNQ1,S100A9,F13A1,ASGR1,FCER1…	MSIGDB
		up_regulated	1408.53	MODULE_46	226.99	43.7235	0.00179299	0.0186461	-269.594	-209.84	-161.5	PGLYRP1,CXCL5,DNAJC3,FYB,LILRB2,IL4R,CXCR2,SH2B2,FCGRT,TGFA,IL18R1,NCF2,C1R,CFP,TYROBP,ENTPD1,CSF3R,PPBP,CD55,CEBPB,NCF4,ISG20,CR1,AQP9,LILRB3,OSM,NAMPT,MXD1,FCER1G,CLU,MNDA,FCN1,CD53,BST2,FCGR2A,BCL6,IFNGR1,MX1,FCGR3B,TLR2,IFNGR2,IFITM1,IL6R,CXCL10,GAS6,CD59,OAS1,IL1B,IFITM3,B2M,GPR65,STAT3,LILRB4,IL15,SELL,BST1,IRF7,IFI44,GRN,CSF2RB,CREG1,IFIT5,TLR1,PSMB9,C5,C4BPB,IFIT1,LCP2,LAMP3,HP,CCR2,CTSS,…	MSIGDB
		up_regulated	1408.43	MODULE_55	227.167	43.7488	0.0017945	0.0186677	-269.563	-209.829	-161.481	DEFA3,CDA,TNFRSF14,CLDN9,EPB41L3,IL4R,FCGRT,FURIN,HAAO,ABCA1,AANAT,ITGA2B,TRIB1,MYL9,PYGL,CFP,SERPINA1,TNFRSF1B,SLC2A3,SLC22A1,NFIL3,ATP11A,CSF3R,PPBP,CD55,GAS8,S100A8,QPCT,HIST1H2BK,CEACAM3,TGM2,PVRL2,N4BP2L1,C1QB,AQP9,CD33,GCH1,HSPA6,KCNQ1,S100A9,CYB5R1,ASGR1,SBNO2,BCKDK,JUNB,PFKFB3,TBC1D2B,CD163,RAB31,MME,P4HA1,ASGR2,ADM,PPP4R2,ATP6V0A1,ACSL1,JAK3,SLPI,IL1RN,GADD45G,SRGN,LMO2,GRN,GADD45B,SCO2,…	MSIGDB
		up_regulated	1408.32	MODULE_58	227.344	43.7741	0.00179601	0.0186892	-269.533	-209.819	-161.462	C1R,CD55,CLU,C5,C4BPB,C2,SERPING2	MSIGDB
		up_regulated	1408.21	MODULE_63	227.522	43.7994	0.00179752	0.0187107	-269.503	-209.809	-161.442	CHRNA2,LILRB2,IL4R,FCGRT,ITGA2B,P2RX7,ITGAM,TNFRSF1B,CSF3R,AQP9,ASGR1,FOLR2,FCGR2A,FCAR,ASGR2,FPR1,IFNGR1,FCGR3B,IL6R,GPR65,LILRB4,CSF2RB,IL13RA1,CYBB,KCNJ2,FCGR1A,ITGB3	MSIGDB
		up_regulated	1408.11	MODULE_64	227.699	43.8246	0.00179903	0.0187323	-269.472	-209.798	-161.423	PGLYRP1,RGS16,CHRNA2,LILRB2,IL4R,FCGRT,ABCA1,ITGA2B,P2RX7,TGFA,ITGAM,IL18R1,SLC16A3,HK3,TNFRSF1B,TYROBP,CSF3R,PPBP,CD55,CDKN1A,PTPRE,AQP9,LILRB3,OSM,NAMPT,MAP3K8,S100A9,ASGR1,FCER1G,CD63,SLC22A4,PFKFB4,FOLR2,PFKFB3,CD53,NRG1,GNA15,BST2,FCGR2A,CD163,ASGR2,FPR1,IFNGR1,TLR2,IFITM1,IL6R,CXCL10,ADM,IL1B,B2M,GPR65,PLAUR,ADAM9,IL15,SELL,STAT2,ICAM1,GRN,CSF2RB,TLR1,P2RY14,STOM,RNASEL,CCR2,FPR2,CD14,STAT1…	MSIGDB
		up_regulated	1408	MODULE_73	227.876	43.8499	0.00180054	0.0187538	-269.442	-209.788	-161.404	IL4R,CXCR2,IL18R1,MYD88,TLR2,IL6R,CSF2RB,TLR1,IL15RA	MSIGDB
		up_regulated	1407.9	MODULE_75	228.053	43.8752	0.00180205	0.0187754	-269.412	-209.778	-161.385	PGLYRP1,CXCL5,DNAJC3,FYB,LILRB2,IL4R,CXCR2,SH2B2,FCGRT,TGFA,IL18R1,NCF2,C1R,CFP,TYROBP,CSF3R,PPBP,CD55,CDKN1A,NCF4,ISG20,CR1,AIF1,AQP9,LILRB3,OSM,NAMPT,MXD1,MAP3K8,FCER1G,CLU,MNDA,FCN1,CD53,BST2,FCGR2A,BCL6,IFNGR1,MX1,FCGR3B,TLR2,IFITM1,IL6R,CXCL10,GAS6,CD59,OAS1,ADM,IL1B,IFITM3,B2M,GPR65,STAT3,LILRB4,IL15,SELL,BST1,IRF7,IFI44,GRN,CSF2RB,CREG1,IFIT5,TLR1,PSMB9,C5,C4BPB,IFIT1,LCP2,LAMP3,HP,CCR2,CT…	MSIGDB
		up_regulated	1407.79	MODULE_76	228.23	43.9005	0.00180355	0.0187969	-269.381	-209.768	-161.365	CXCL5,CXCR2,ALOX5,CEBPB,AIF1,S100A9,S100A12,BCL6,FPR1,TLR2,CXCL10,IL1B,LYZ,TLR1,NMI,C5,CCR2,FPR2,CD14,CYBB,CCR1,ALOX5AP	MSIGDB
		up_regulated	1407.69	MODULE_79	228.408	43.9258	0.00180506	0.0188185	-269.351	-209.757	-161.346	APOL3,TYROBP,AIF1,VMP1,TNFSF13,FCER1G,CTSB,CD63,MMP9,FCGR2A,FPR1,IFITM1,GAS6,IFITM3,CEBPD,KCTD12,TIMP2,LMO2,LYZ,IFI30,CCR2,CD14,TNFAIP6,CYBB,GBP1,FCGR1A,CCR1,CYP1B1,GBP2,ITGB3	MSIGDB
		up_regulated	1407.58	MODULE_84	228.585	43.9511	0.00180657	0.01884	-269.321	-209.747	-161.327	DEFA3,CLDN9,EPB41L3,LILRB2,IL4R,FCGRT,SAMSN1,ABCA1,ALOX5,STK17B,MYL9,HCK,ITGAM,NCF2,SLC16A3,CXCL16,C10orf54,CFP,HK3,SERPINA1,TNFRSF1B,FKBP5,CYTH4,TYROBP,VCAN,ADAMTSL4,CSF3R,PPBP,CDKN1A,S100A8,NCF4,QPCT,LCP1,HIST1H2BK,LYN,PTPRE,CEACAM3,ISG20,TGM2,PVRL2,N4BP2L1,TNFAIP8L2,C1QB,AIF1,AQP9,LILRB3,NAMPT,GCH1,HSPA6,CD300A,S100A9,F13A1,FCER1G,MMP9,KYNU,JUNB,FERMT3,MNDA,FOLR2,PFKFB3,FCN1,CD53,PLEK,TBC1D2B,…	MSIGDB
		up_regulated	1407.48	MODULE_86	228.762	43.9763	0.00180808	0.0188615	-269.29	-209.737	-161.308	ARF4,CDC42,RAB2A,GNG10,RAP1A,RHOQ,RIT1,RAB31,RAB1A,RAB10,RALB,RAB27A,RAB5A,GBP2	MSIGDB
		up_regulated	1407.37	MODULE_87	228.939	44.0016	0.00180959	0.0188831	-269.26	-209.727	-161.288	ARF4,GNAI3,GNA13,CDC42,RAB2A,GNG10,RAP1A,RIT1,RAB31,RALB,RAB27A,RAB5A	MSIGDB
		up_regulated	1407.27	MODULE_88	229.117	44.0269	0.0018111	0.0189046	-269.229	-209.716	-161.269	DEFA3,TNFRSF14,CLDN9,EPB41L3,IL4R,FCGRT,FURIN,HAAO,ABCA1,AANAT,ITGA2B,TRIB1,MYL9,CFP,SERPINA1,TNFRSF1B,SLC2A3,SLC22A1,NFIL3,ATP11A,CSF3R,PPBP,CDKN1A,GAS8,S100A8,QPCT,HIST1H2BK,CEACAM3,TGM2,PVRL2,N4BP2L1,C1QB,AQP9,CD33,GCH1,HSPA6,KCNQ1,S100A9,CYB5R1,ASGR1,FCER1G,SBNO2,BCKDK,JUNB,PFKFB3,TBC1D2B,CD163,RAB31,MME,P4HA1,ASGR2,ADM,PPP4R2,HIST2H2BE,ATP6V0A1,SMARCD3,ACSL1,JAK3,SLPI,IL1RN,GADD45G,SRGN,LMO2…	MSIGDB
		up_regulated	1407.16	MODULE_92	229.294	44.0522	0.00181261	0.0189262	-269.199	-209.706	-161.25	GLUL,CXCL5,LILRB2,FURIN,TGFA,OSM,NAMPT,S100A9,BST2,CXCL10,ADM,IL1B,ACSL1,IL15,GRN,TNFSF10,CCR2	MSIGDB
		up_regulated	1407.06	MODULE_107	229.471	44.0775	0.00181412	0.0189477	-269.169	-209.696	-161.231	FURIN,ADAM8,C1R,CTSB,MMP9,ADAM9,CTSD,PSMB9,LAP3,HP,CTSS,C2,CASP1,CTSC,CASP5	MSIGDB
		up_regulated	1406.95	M1.2_Interferon Response	229.648	44.1028	0.00181563	0.0189692	-269.138	-209.686	-161.211	IFI44L,MX1,CXCL10,OAS1,IFITM3,OAS3,HERC5,IFI44,RTP4,XAF1,IFIT1,LAMP3,TRIM6,RSAD2,EPSTI1,IFIT3,SERPING1,BATF4	Chaussabel
		up_regulated	1406.85	M3.2_Myeloid Lineage	229.825	44.1281	0.00181713	0.0189908	-269.108	-209.675	-161.192	PROK2,CDA,FAM129A,GLT1D1,GPR97,ALOX5,FLOT1,TRIB1,FUT7,TGFA,HCK,ITGAM,PYGL,PHC2,PGD,TLR6,SERPINA1,SLC2A3,NFIL3,CSF3R,ROPN1L,CD55,F5,CCPG1,CEBPB,NCF4,QPCT,SIRPA,AQP9,CKAP4,ZNF467,GPR160,TRIM9,CRISPLD2,PLXNC1,GNG10,S100A9,ST3GAL4,DGAT2,KLHL2,CD63,B4GALT5,SLC22A4,LTB4R,FLOT2,CREB5,PFKFB3,SRPK1,DHRS13,MKNK1,LIN7A,CYP4F3,FCGR2A,BCL6,STX3,RAB31,MME,SEMA4A,SIGLEC5,STEAP4,DYSF,ZNF438,GCA,EXOC6,MEGF9,ACSL1…	Chaussabel
		up_regulated	1406.74	M3.4_Interferon Response	230.003	44.1533	0.00181864	0.0190123	-269.078	-209.665	-161.173	PARP10,MOV10,TIMM10,ZBP1,WARS,IFITM1,ATF3,SOCS1,SAMD9L,IFI35,PML,STAT2,EIF2AK2,FBXO6,IRF7,DDX58,SEPT4,IFIT5,SCO2,PLSCR1,LAP3,TRIM22,TNFAIP6,IFIT2,PARP14,IFIH1,GBP3,GBP4,APOL6,UBE2L6,AIM2,STAT1,GBP5,GBP1,PARP9,TNFSF10,CEACAM1,GBP8	Chaussabel
		up_regulated	1406.64	M4.2_Inflammation	230.18	44.1786	0.00182015	0.0190339	-269.047	-209.655	-161.154	PGLYRP1,SAMSN1,IL18R1,SERPINA1,FKBP5,IL18RAP,CR1,OSM,S100A12,OPLAH,LRG1,MMP9,CLEC4D,WDFY3,MCTP2,FCAR,GPR141,BMX,TLR5,SOCS3,VNN2,SLPI,LIMK2,ANXA3,LMNB1,MAPK14,CASP5,KREMEN3	Chaussabel
		up_regulated	1406.53	M4.6_Myeloid Lineage	230.357	44.2039	0.00182166	0.0190554	-269.017	-209.645	-161.134	DNTTIP1,APH1B,NT5C2,ATG7,THOC5,STK17B,GNG5,PIM3,ENTPD1,STX10,LYN,CHIC2,DIP2B,CKLF,PHF21A,MYD88,MEFV,ATP6V0D1,CLIC1,SBNO2,GMPR2,MVP,YIPF1,SSFA2,BRI3,PRKCD,CFLAR,SNX27,RIT1,ZFP36,FCGR2A,LAMP2,SLCO3A1,RAB24,IFNGR1,SLC25A44,IFNGR2,SAT1,PDK3,USP15,NCSTN,IRF2,IL10RB,STAT3,LAT2,C16orf72,LYRM1,ATF6,SELL,SQRDL,RNF13,GRN,RALB,P2RY13,LRRK2,CHSY1,HTATIP2,FBXL5,VAMP3,RNASEL,IFNAR1,RHOT1,ZCCHC6,MSRB2,ETV6,SNX1…	Chaussabel
		up_regulated	1406.43	M4.13_Myeloid Lineage	230.534	44.2292	0.00182317	0.019077	-268.987	-209.634	-161.115	DENND3,PTEN,LPPR2,SPI1,ZDHHC18,XPO6,NUMB,TLR6,GAB2,SIRPD,NCF4,C1RL,LRP10,SKAP2,SDCBP,MXD1,RRAGD,TREML2,PFKFB4,PELI1,CD58,LAMP2,FPR1,TNFRSF1A,IL1B,CTBS,SIRPB1,P2RY13,IL13RA1,HLX	Chaussabel
		up_regulated	1406.32	M5.1_Inflammation	230.711	44.2545	0.00182468	0.0190985	-268.956	-209.624	-161.096	RENBP,ZDHHC3,RHOG,ZNF787,ALDOA,TMUB2,TKT,TRIOBP,FYB,GNAI3,TMLHE,GNA13,AGPAT2,EFHD2,FKBP1A,TMEM180,SNX13,FBXO38,CHUK,CFP,ZSWIM6,NARF,MFAP3,ATP6AP1,ARPC5,TYROBP,RAB2A,RAP2C,SCYL2,FOSL2,LOXL3,ACSS2,CMTM3,LTA4H,NFE2L2,ZMPSTE24,PGK1,MIER1,ATP6V1C1,GRB2,SELT,MAP3K8,USP3,OS9,UBQLN2,NEU1,CYB5R4,FEM1C,ATP6V1B2,PLA2G4A,PTTG1IP,TMEM50A,CD53,CAB39,GNA15,RBMS1,CAPZA2,TXN,UBE2W,C20orf24,ME2,CMTM6,SLK,WSB1,DIRC…	Chaussabel
		up_regulated	1406.22	M5.12_Interferon Response	230.889	44.2798	0.00182619	0.01912	-268.926	-209.614	-161.077	TRIM56,REC8,ABCA1,PARP10,ISG20,ZNFX1,CHMP5,RBCK1,SAMD9,NBN,BST2,DYNLT1,BTN3A1,SP100,TDRD7,NTNG2,TRIM5,TMEM140,GADD45B,TRIM38,ADAR,NMI,RHBDF2,PSMB9,SP110,TCN2,TRIM25,TRAFD1,IFI16,CASP1,LHFPL2,TAP2,DHRS9,TRIM21,TAP1,GBP2,SRBD1,ETV9	Chaussabel
		up_regulated	1406.11	M6.6_Myeloid Lineage	231.066	44.305	0.0018277	0.0191416	-268.896	-209.604	-161.057	IL4R,FADD,GRAMD1A,TNFRSF1B,TRPV4,GABARAP,UPP1,ST3GAL2,TNFSF13,BCKDK,FCN1,RAB32,EMILIN2,MARCO,SMARCD3,CTSD,SIPA1L1,IFI30,EXT1,DUSP3,CD16	Chaussabel
		up_regulated	1406.01	M6.13_Inflammation	231.243	44.3303	0.00182921	0.0191631	-268.865	-209.593	-161.038	HK3,FES,NCF1,LILRB3,HSPA6,FCER1G,MNDA,BCL3,PILRA,CPEB4,LAMP2,BAZ1A,NLRC4,CARD6,PLAUR,FNDC3B,SERPINB1,SIGLEC9,EIF4E3,MCTP1,NLRP3,STX11,RAB20,STK5	Chaussabel
		down_regulated	1405.9	M3.6_Cytotoxicity	231.42	44.3556	0.00183072	0.0191847	-268.835	-209.583	-161.019	MCOLN2,KLRD1,LDOC1L,TGFBR3,SH2D2A,EOMES,SYTL2,PYHIN1,IL2RB,NCALD,PPP2R2B,GPR114,SBK1,GPR56,AUTS2,TSEN54,ABCB1,KLRK3	Chaussabel
		down_regulated	1405.8	M4.1_T-cells	231.597	44.3809	0.00183222	0.0192062	-268.805	-209.573	-161	CD40LG,FAM102A,SELM,CD28,ABLIM1,ID3,IL7R,TXK,DOCK9,SPOCK2,TNFRSF25,KLHL3,FAIM3,EPHA4,STMN3,ATP8B2,CCDC64,ZNF329,HPCAL4,LTBP3,ARMCX4	Chaussabel
		down_regulated	1405.69	M4.7_Lymphoid Lineage	231.775	44.4062	0.00183373	0.0192278	-268.774	-209.563	-160.98	GLOD4,CLEC2D,LRPPRC,TTC3,XPO4,TSHZ1,MTR,FBXO21,TP53RK,STK39,CCND2,SHQ1,NPAT,ZXDB,CEP290,RRN3,LANCL1,EHBP1,ZNF84,TMEM116,FYN,NKRF,CA5B,ZMYND11,ZNF559,SLC38A1,ANAPC1,CBLB,ZBTB9,C2orf44,TRAF5,ATM,COQ10A,EP400,PDCD11,GGA2,CDC25B,ZNF337,MAP3K4,SLC7A6,NUP212	Chaussabel
		down_regulated	1405.59	M4.10_B-cells	231.952	44.4315	0.00183524	0.0192493	-268.744	-209.552	-160.961	EBF1,CCR6,AFF3,BANK1,SPIB,CD79B,MS4A1,FCRLA,CD19,BLK,FAM129C,OSBPL10,CD79A,FCRL4	Chaussabel
		down_regulated	1405.48	M4.15_Cytotoxicity	232.129	44.4567	0.00183675	0.0192708	-268.714	-209.542	-160.942	GZMK,NMT2,PLEKHA1,PRKCQ,RASGRP1,LBH,LY9,PRKCH,DYRK2,ITK,GPR18,LCK,CD247,CD96,MORC4,SKAP1,ARL4C,KLF12,ZNF256,ZAP70,SIGIRR,PLCG3	Chaussabel
		down_regulated	1405.38	M6.9_Lymphoid Lineage	232.306	44.482	0.00183826	0.0192924	-268.683	-209.532	-160.923	CLEC2D,GSPT2,ETS1,GNPDA2,C12orf65,PPP3CC,RRAS2,TRIB2,FBXO31,MAP4K1,POLR3H,EVL	Chaussabel
		down_regulated	1405.27	M6.15_T-cells	232.484	44.5073	0.00183977	0.0193139	-268.653	-209.521	-160.903	ATF7IP2,PDE6B,PVRIG,BCAS4,ZNF549,SIDT1,ZNF550,LRIG1,ZNF548,USP38	Chaussabel
		up_regulated	1405.17	M2.1_extracellular matrix (II)	232.661	44.5326	0.00184128	0.0193355	-268.623	-209.511	-160.884	ACHE,LILRB2,VCAN,ENTPD1,TNFSF13,LRG1,SMPDL3A,GRN,TNFAIP2,FGL4	BTM
		up_regulated	1405.06	M3_regulation of signal transduction	232.838	44.5579	0.00184279	0.019357	-268.592	-209.501	-160.865	FGD4,LYN,S100A12,PRKCD,HPSE,ASAP2,BCL6,FPR1,TLR2,APCDD1,TLR5,ADAP2,IL1RN,TIMP2,NOD2,CCR3	BTM
		up_regulated	1404.96	M4.0_cell cycle and transcription	233.015	44.5832	0.0018443	0.0193786	-268.562	-209.491	-160.845	E2F7,PGLYRP1,FAM72A,MND1,E2F8,EPB41L3,LILRB2,SPI1,FCGRT,GLT1D1,LILRA6,ALOX5,HCK,NCF2,CFP,SERPINA1,TYROBP,VCAN,CSF3R,FES,SIRPA,MYOF,AIF1,SCPEP1,NCF1,TNFSF13,LILRB3,CD33,HSPA6,S100A9,S100A12,ASGR1,FCER1G,KYNU,MNDA,FCN1,APOBEC3A,WDFY3,PRKCD,HPSE,PILRA,TFEC,FCGR2A,CD163,RAB31,ASGR2,FPR1,RMI1,SEMA4A,RNF130,TLR2,MAFB,FAM198B,GCA,CLEC4E,CLEC7A,CEBPD,PLAUR,TLR4,IL1RN,KCTD12,TIMP2,DMXL2,RBM47,LMO2,MS4A6A,…	BTM
		up_regulated	1404.85	M4.3_myeloid cell enriched receptors and transporters	233.192	44.6084	0.0018458	0.0194001	-268.532	-209.48	-160.826	MYOF,ASGR1,TLR5,MARCO,AMICA1,KCTD12,TLR8,CLEC4A,SLC1A3,CD14,CCR1,IGSF6,SECTM3	BTM
		up_regulated	1404.75	M4.13_cell junction (GO)	233.37	44.6337	0.00184731	0.0194216	-268.501	-209.47	-160.807	EPB41L3,HCK,LCP1,FES,PAK1,PRKCD,KCTD12,IFI30,TNS5	BTM
		up_regulated	1404.64	M4.15_enriched in monocytes (I)	233.547	44.659	0.00184882	0.0194432	-268.471	-209.46	-160.788	EPB41L3,HCK,FES,TNFSF13,APLP4	BTM
		up_regulated	1404.54	M5.0_regulation of antigen presentation and immune response	233.724	44.6843	0.00185033	0.0194647	-268.441	-209.45	-160.768	FYB,LILRB2,MEF2A,HCK,TLR7,CHUK,TLR6,LYN,MAP2K6,MYD88,FCER1G,HLA,MNDA,PAK1,TLR2,TLR5,CLEC7A,LAT2,TLR4,TLR1,LCP2,MAPK14,FCGR1B	BTM
		up_regulated	1404.43	M9_B cell development	233.901	44.7096	0.00185184	0.0194863	-268.41	-209.439	-160.749	SPI1,LYN,TNFSF13,HHEX,TLR6	BTM
		up_regulated	1404.33	M11.0_enriched in monocytes (II)	234.078	44.7349	0.00185335	0.0195078	-268.38	-209.429	-160.73	CDA,EPB41L3,LILRB2,SPI1,FCGRT,GLT1D1,PADI2,LILRA6,ALOX5,HCK,ITGAM,PYGL,NCF2,CFP,HK3,GAS2L1,SERPINA1,TYROBP,PRAM1,CSF3R,KIAA0513,S100A8,LILRA5,QPCT,FES,SIRPA,LYN,MYOF,AIF1,AQP9,ZNF467,SCPEP1,NCF1,TNFSF13,LILRB3,CRISPLD2,CD33,HSPA6,S100A9,NFE2,F13A1,S100A12,ASGR1,FCER1G,KCNE3,KYNU,MNDA,FCN1,PRKCD,HPSE,PILRA,TFEC,FCGR2A,CD163,RAB32,RAB31,FCAR,ASGR2,FPR1,RNF130,TLR2,IFNGR2,TLR5,MAFB,FAM198B,GCA,ADAP2…	BTM
		up_regulated	1404.22	M11.1_blood coagulation	234.256	44.7601	0.00185486	0.0195293	-268.349	-209.419	-160.711	ITGAM,SLC16A3,SERPINA1,F5,SIRPA,LYN,F13A1,FCER1G,GNB4,PSAP,AMICA1,PLAUR,CD38	BTM
		up_regulated	1404.12	M11.2_formyl peptide receptor mediated neutrophil response	234.433	44.7854	0.00185637	0.0195509	-268.319	-209.409	-160.691	NCF2,PAK1,PILRA,FCGR2A,FPR1,IGSF6,SECTM3	BTM
		up_regulated	1404.01	M13_innate activation by cytosolic DNA sensing	234.61	44.8107	0.00185788	0.0195724	-268.289	-209.398	-160.672	PYCARD,ZBP1,CXCL10,IL1B,IRF7,DDX58,AIM4	BTM
		up_regulated	1403.9	M16_TLR and inflammatory signaling	234.787	44.836	0.00185939	0.019594	-268.258	-209.388	-160.653	LILRB2,CXCR2,LILRA6,ALOX5,TLR7,TLR6,TYROBP,CSF3R,NCF4,FES,AQP9,LILRB3,HSPA6,MYD88,NFE2,WDFY3,PILRA,FCAR,FPR1,TLR2,TLR5,DYSF,TLR4,SIGLEC9,BST1,TLR8,P2RY13,TLR1,FPR2,KCNJ2,FCGR1A,KCNJ15,FCGR1B	BTM
		up_regulated	1403.8	M24_"cell activation (IL15, IL23, TNF)"	234.964	44.8613	0.00186089	0.0196155	-268.228	-209.378	-160.634	MAP3K8,SBNO2,BCL3,IL15,SERPING3	BTM
		up_regulated	1403.69	M25_TLR8-BAFF network	235.142	44.8866	0.0018624	0.0196371	-268.198	-209.368	-160.614	ASGR1,BCL6,ASGR2,TLR8,SLC40A1,TNFSF13B	BTM
		up_regulated	1403.59	M33_inflammatory response	235.319	44.9118	0.00186391	0.0196586	-268.167	-209.357	-160.595	ARRB2,TYROBP,AIF1,TNFSF13,FCER1G,TLR6	BTM
		up_regulated	1403.48	M37.0_immune activation - generic cluster	235.496	44.9371	0.00186542	0.0196801	-268.137	-209.347	-160.576	MMP8,PROK2,CDA,PKMYT1,CXCR2,PADI2,GPR97,SLC22A15,ITGAM,PRKAR2B,PYGL,TLR7,HK3,GAS2L1,FGD4,IL18RAP,PRAM1,ENTPD1,KIAA0513,ROPN1L,F5,S100A8,UPP1,LILRA5,NCF4,QPCT,TCN1,LYN,DOK3,CR1,AQP9,ZNF467,LRRC4,CRISPLD2,NFE2,F13A1,LRG1,KCNE3,SLC22A4,HLA,MMP9,CREB5,CLEC4D,PFKFB4,LIN7A,CYP4F3,BCL6,RAB32,FCAR,EMILIN2,BMX,FCGR3B,SIGLEC5,STEAP4,TLR5,DYSF,AMICA1,TM6SF1,ADAP2,SAMHD1,NLRC4,MEGF9,ACSL1,MBOAT2,LAT2,VNN2,SL…	BTM
		up_regulated	1403.38	M37.1_enriched in neutrophils (I)	235.673	44.9624	0.00186693	0.0197017	-268.107	-209.337	-160.557	PROK2,CDA,GLT1D1,GPR97,PYGL,CSF3R,CXCR1,NCF4,LRRC4,MXD1,NFE2,DGAT2,LRG1,SLC22A4,CREB5,PFKFB4,LIN7A,CYP4F3,FCGR2A,MME,FPR1,FCGR3B,STEAP4,VNN2,FFAR2,RNF24,FPR2,KCNJ17	BTM
		up_regulated	1403.27	M37.2_endoplasmic reticulum	235.851	44.9877	0.00186844	0.0197232	-268.076	-209.327	-160.537	TLR7,CYP4F3,ACSL1,TLR8,MGST1,SORT1,LPCAT4	BTM
		up_regulated	1403.17	M40_complement and other receptors in DCs	236.028	45.013	0.00186995	0.0197448	-268.046	-209.316	-160.518	TYROBP,SIRPA,C1QB,HLA,CD58,C1QC,TLR10	BTM
		up_regulated	1403.06	M42_platelet activation (III)	236.205	45.0383	0.00187146	0.0197663	-268.016	-209.306	-160.499	LYN,FCER1G,GNA15,LCP4	BTM
		up_regulated	1402.96	M43.0_"myeloid, dendritic cell activation via NFkB (I)"	236.382	45.0635	0.00187297	0.0197879	-267.985	-209.296	-160.48	SAMSN1,FUT7,RELB,MAP3K8,BCL3,ICAM3	BTM
		up_regulated	1402.85	M43.1_"myeloid, dendritic cell activation via NFkB (II)"	236.559	45.0888	0.00187448	0.0198094	-267.955	-209.286	-160.46	FUT7,RELB,PRKCD,BCL3,IL1RN,ICAM3	BTM
		up_regulated	1402.75	M53_inflammasome receptors and signaling	236.737	45.1141	0.00187598	0.0198309	-267.925	-209.275	-160.441	RIPK2,PAK1,NLRC4,TLR4,NLRP3,NOD4	BTM
		up_regulated	1402.64	M56_suppression of MAPK signaling	236.914	45.1394	0.00187749	0.0198525	-267.894	-209.265	-160.422	ARRB2,HSPA6,IL1B,DUSP3,CD16	BTM
		up_regulated	1402.54	M59_"CCR1, 7 and cell signaling"	237.091	45.1647	0.001879	0.019874	-267.864	-209.255	-160.403	TRIB1,BCL6,TIMP2,MAPK14,CCR3	BTM
		up_regulated	1402.43	M64_enriched in activated dendritic cells/monocytes	237.268	45.19	0.00188051	0.0198956	-267.834	-209.245	-160.383	FAM129A,SIRPA,IL1B,IL1RN,TNFAIP2,IL13RA1,DRAM1,SOD4	BTM
		up_regulated	1402.33	M67_activated dendritic cells	237.445	45.2152	0.00188202	0.0199171	-267.803	-209.234	-160.364	C1QC,IRF7,DDX58,DDX60,PLSCR1,C2,RSAD2,IFIH1,SERPING3	BTM
		up_regulated	1402.22	M68_RIG-1 like receptor signaling	237.623	45.2405	0.00188353	0.0199387	-267.773	-209.224	-160.345	CXCL10,IRF7,DDX58,TRIM25,IFIH3	BTM
		up_regulated	1402.12	M73_enriched in monocytes (III)	237.8	45.2658	0.00188504	0.0199602	-267.743	-209.214	-160.326	CEBPB,TFEC,BCL6,PLXDC2,TIMP2,CCR3	BTM
		up_regulated	1402.01	M75_antiviral IFN signature	237.977	45.2911	0.00188655	0.0199817	-267.712	-209.203	-160.306	C1QB,BCL3,CXCL10,OAS1,IL1B,OAS3,HERC5,PML,ANXA3,IRF7,DDX58,DDX60,IFIT1,RSAD2,IFIH1,SERPING3	BTM
		up_regulated	1401.91	M81_enriched in myeloid cells and monocytes	238.154	45.3164	0.00188806	0.0200033	-267.682	-209.193	-160.287	ITGA2B,TLR7,PRAM1,PROS1,F5,FCER1G,CLU,LIN7A,BCL6,HHEX,TLR4,CCR2,CD14,CLEC5A,NLRP5	BTM
		up_regulated	1401.8	M87_transmembrane transport (I)	238.331	45.3417	0.00188956	0.0200248	-267.652	-209.183	-160.268	HK3,AQP9,SLC22A4,TLR2,TLR4,NLRP3,CD38	BTM
		up_regulated	1401.7	M95.0_enriched in antigen presentation (II)	238.509	45.3669	0.00189107	0.0200464	-267.621	-209.173	-160.249	FYB,ITGAM,AIF1,HLA,CD53,PLEK,EVI2B,SELL,FGL2,ITGB4	BTM
		up_regulated	1401.59	M95.1_enriched in antigen presentation (III)	238.686	45.3922	0.00189258	0.0200679	-267.591	-209.162	-160.229	FYB,AIF1,HLA,CD53,PLEK,EVI2B,ICAM1,ITGB4	BTM
		up_regulated	1401.49	M111.0_viral sensing & immunity; IRF2 targets network (I)	238.863	45.4175	0.00189409	0.0200894	-267.561	-209.152	-160.21	CXCL16,TLR7,FES,AIF1,RIPK2,KYNU,ZBP1,BST2,IFI35,PSMB8,TNFSF13B,CTSS,TAP3	BTM
		up_regulated	1401.38	M111.1_viral sensing & immunity; IRF2 targets network (II)	239.04	45.4428	0.0018956	0.020111	-267.53	-209.142	-160.191	ZBP1,BST2,CXCL10,DDX58,PSMB8,TNFSF13B,IFIT2,CASP1,TAP3	BTM
		up_regulated	1401.28	M112.0_complement activation (I)	239.218	45.4681	0.00189711	0.0201325	-267.5	-209.132	-160.171	C1R,C1QB,CR1,C1QC,C2,SERPING3	BTM
		up_regulated	1401.17	M113_golgi membrane (I)	239.395	45.4934	0.00189862	0.0201541	-267.469	-209.121	-160.152	STEAP4,FAM198B,TLR8,SORT1,PDGFC,LPCAT4	BTM
		up_regulated	1401.07	M114.1_glycerophospholipid metabolism	239.572	45.5187	0.00190013	0.0201756	-267.439	-209.111	-160.133	PLA2G4A,MBOAT2,AGPAT9,SLC40A1,LPCAT4	BTM
		up_regulated	1400.96	M118.0_enriched in monocytes (IV)	239.749	45.5439	0.00190164	0.0201972	-267.409	-209.101	-160.114	CXCR2,NAIP,PGD,TNFRSF1B,FGD4,F5,DOK3,CD68,HLA,PAK1,BCL6,EMILIN2,STEAP4,DYSF,AMICA1,SMARCD3,SAMHD1,ACSL1,HHEX,DPYD,AGPAT9,LYZ,LRRK2,TLR1,TNFSF13B,CTSS,RHOU,C1orf162,LTBR	BTM
		up_regulated	1400.86	M118.1_enriched in monocytes (surface)	239.926	45.5692	0.00190315	0.0202187	-267.378	-209.091	-160.094	SLC16A3,TNFRSF1B,HLA,NFAM1,STEAP4,AGPAT9,MCTP1,TNFSF13B,S1PR3,C1orf162,LTBR	BTM
		up_regulated	1400.75	M127_type I interferon response	240.104	45.5945	0.00190465	0.0202402	-267.348	-209.08	-160.075	IFITM1,HERC5,IRF7,DDX60,IFIT1,PLSCR1,RSAD2,IFIH1,STAT1,PARP9,TAP3	BTM
		up_regulated	1400.65	M132_recruitment of neutrophils	240.281	45.6198	0.00190616	0.0202618	-267.318	-209.07	-160.056	PROK2,CXCR1,GNG10,FPR1,FFAR2,FPR2,F2RL3	BTM
		up_regulated	1400.54	M139_lysosomal/endosomal proteins	240.458	45.6451	0.00190767	0.0202833	-267.287	-209.06	-160.037	CD68,CTSB,PSAP,CTSD,NPC2,CTSS,SORT3	BTM
		up_regulated	1400.44	M140_"extracellular matrix, complement"	240.635	45.6704	0.00190918	0.0203049	-267.257	-209.05	-160.017	MMP8,CFP,CRISPLD2,MMP9,FCN1,SLPI,TIMP4	BTM
		up_regulated	1400.33	M146_MHC-TLR7-TLR8 cluster	240.812	45.6956	0.00191069	0.0203264	-267.227	-209.039	-159.998	TLR7,HLA,TLR10	BTM
		up_regulated	1400.23	M150_innate antiviral response	240.99	45.7209	0.0019122	0.020348	-267.196	-209.029	-159.979	APOBEC3A,OAS1,SP100,OAS3,EIF2AK2,IRF7,IFIT1,PLSCR1,RSAD2,TAP3	BTM
		up_regulated	1400.12	M163_enriched in neutrophils (II)	241.167	45.7462	0.00191371	0.0203695	-267.166	-209.019	-159.96	DENND3,BEST1,TYROBP,HSPA6,MBOAT7,SLC40A3	BTM
		up_regulated	1400.02	M165_enriched in activated dendritic cells (II)	241.344	45.7715	0.00191522	0.020391	-267.136	-209.009	-159.94	PRKAR2B,IFNGR2,ATF3,DOCK4,DSE,RBM47,HERC5,PRRG4,MGST1,CSF2RB,IFIT1,LAMP3,TNFAIP6,IFIT2,RSAD2,IFIH1,FAM20C,PDGFC,IFIT3,PARP9,SERPING1,HLX	BTM
		up_regulated	1399.91	M168_enriched in dendritic cells	241.521	45.7968	0.00191673	0.0204126	-267.105	-208.998	-159.921	PGD,RRAGD,CTSB,EMILIN2,ADAM9,AGPAT9,CLEC5A,FAM20C,CA2,JAG3	BTM
		up_regulated	1399.81	M209_lysosome	241.698	45.8221	0.00191823	0.0204341	-267.075	-208.988	-159.902	GM2A,CD68,CTSB,CTSZ,PSAP,GNS,SORT3	BTM
		up_regulated	1399.7	M237_golgi membrane (II)	241.876	45.8473	0.00191974	0.0204557	-267.045	-208.978	-159.883	SLC35A5,GALNT7,SLC35B3,C1GALT1C1,RAB33B,RAB23	BTM
		up_regulated	1399.6	S4_Monocyte surface signature	242.053	45.8726	0.00192125	0.0204772	-267.014	-208.968	-159.863	LPPR2,LILRB2,FCGRT,ABCA1,ITGAM,SLC16A3,C10orf54,TNFRSF1B,TMTC2,CSF3R,PYCARD,PTPRE,TMEM55A,LILRB3,CD33,KCNQ1,MBOAT7,ASGR1,KCNE3,HLA,NFAM1,BRI3,FCGR2A,CD163,AGTRAP,FCAR,ASGR2,FPR1,TLR2,STEAP4,APCDD1,IL6R,TLR5,MARCO,DYSF,AMICA1,VNN2,TLR4,MFSD1,SIGLEC9,MS4A6A,SIRPB1,MCTP1,P2RY13,TLR1,CD302,SLC40A1,CCR2,FPR2,CD36,S1PR3,C1orf162,CCR1,CECR6,FCGR1B,LTBR	BTM
		up_regulated	1399.49	S5_DC surface signature	242.23	45.8979	0.00192276	0.0204987	-266.984	-208.957	-159.844	SPINT2,TGFA,CXCL16,MSR1,HLA,CCRL2,AGPAT3,CD58,LAMP2,FZD5,DIRC2,GRINA,ITPRIPL2,ADAM9,PRRG4,CSF2RB,SLC1A3,SLAMF8,LHFPL2,PDCD1LG2,CD274,JAG3	BTM
		up_regulated	1399.38	S10_Resting dendritic cell surface signature	242.407	45.9232	0.00192427	0.0205203	-266.954	-208.947	-159.825	SPINT2,SLC27A3,TMEM144,HLA,CCRL2,FZD5,IFNGR1,DIRC2,ITPRIPL2,PLXDC2,ADAM9,MFSD1,AGPAT9,SLC1A3,SLAMF8,LHFPL2,LPCAT2,JAG1,IGSF8	BTM
		up_regulated	1399.28	S11_Activated (LPS) dendritic cell surface signature	242.585	45.9485	0.00192578	0.0205418	-266.923	-208.937	-159.806	TGFA,RNF144B,CD58,LAMP2,PRRG4,TMEM140,CSF2RB,IL13RA1,IFI6,TNFSF13B,PDCD1LG2,CD276	BTM
		down_regulated	1399.17	M7.0_enriched in T cells (I)	242.762	45.9738	0.00192729	0.0205634	-266.893	-208.926	-159.786	RORA,LAT,CD28,KLRB1,GZMK,PRKCQ,RASGRP1,EOMES,IL7R,ETS1,PRKCH,GATA3,ITK,LCK,CD247,CD96,TIGIT,NLRC3,ZAP72	BTM
		down_regulated	1399.07	M7.1_T cell activation (I)	242.939	45.999	0.0019288	0.0205849	-266.863	-208.916	-159.767	RORA,CD28,PRKCQ,RASGRP1,EOMES,IL7R,PRKCH,TXK,GATA3,ITK,LCK,CD247,MS4A1,TIGIT,IL21R,NLRC3,ZAP70,ITPR3,KLRK3	BTM
		down_regulated	1398.96	M7.2_enriched in NK cells (I)	243.116	46.0243	0.00193031	0.0206065	-266.832	-208.906	-159.748	RORA,KLRD1,KLRB1,TGFBR3,SH2D2A,PRKCQ,EOMES,TBX21,PRKCH,STAT4,ITK,IL2RB,PTGDR,CD247,CD96,ARL4C,GPR56,NLRC3,ZAP70,KLRK3	BTM
		down_regulated	1398.86	M7.4_T cell activation (III)	243.293	46.0496	0.00193182	0.020628	-266.802	-208.896	-159.729	RORA,PRKCQ,RASGRP1,ETS1,ZMYND11,LCK,CD96,KLF12,SEPT6,ATP8B4	BTM
		down_regulated	1398.75	M18_T cell differentiation via ITK and PKC	243.471	46.0749	0.00193332	0.0206495	-266.772	-208.885	-159.709	ABLIM1,PRKCQ,ETS1,PRKCH,ITK,SPOCK4	BTM
		down_regulated	1398.65	M47.0_enriched in B cells (I)	243.648	46.1002	0.00193483	0.0206711	-266.741	-208.875	-159.69	PAX5,ADAM28,EBF1,AFF3,BANK1,SPIB,CD79B,CD22,CR2,MS4A1,FCRLA,CD19,CXCR5,BLK,FAM129C,CD79A,FCRL4	BTM
		down_regulated	1398.54	M47.1_enriched in B cells (II)	243.825	46.1255	0.00193634	0.0206926	-266.711	-208.865	-159.671	PAX5,EBF1,BANK1,CD79B,CR2,MS4A1,FCRLA,CD19,CXCR5,CD79A,KLF10	BTM
		down_regulated	1398.44	M61.0_enriched in NK cells (II)	244.002	46.1507	0.00193785	0.0207142	-266.681	-208.855	-159.652	KLRB1,TGFBR3,PVRIG,IL2RB,CD247,CD96,GPR56,KLRK3	BTM
		down_regulated	1398.33	M61.2_enriched in NK cells (receptor activation)	244.179	46.176	0.00193936	0.0207357	-266.65	-208.844	-159.632	KLRD1,PRKCQ,ITK,CD247,CD96,ZAP70,CARD11,KLRK3	BTM
		down_regulated	1398.23	M69_enriched in B cells (VI)	244.357	46.2013	0.00194087	0.0207573	-266.62	-208.834	-159.613	ADAM28,CD79B,CD22,CR2,MS4A1,CD19,CXCR5,CD79A,FCRL4	BTM
		down_regulated	1398.12	M106.0_nuclear pore complex	244.534	46.2266	0.00194238	0.0207788	-266.589	-208.824	-159.594	NUP85,NUP43,NUP160,NUP205,XPO1,NUP155,NUP90	BTM
		down_regulated	1398.02	M130_enriched in G-protein coupled receptors	244.711	46.2519	0.00194389	0.0208003	-266.559	-208.814	-159.575	PTGER2,ADRB2,GPR18,PTGDR,ITPR5	BTM
		down_regulated	1397.91	M157_enriched in NK cells (III)	244.888	46.2772	0.0019454	0.0208219	-266.529	-208.803	-159.555	PTPN4,RASGRP1,PVRIG,MATK,GPR18,TIGIT,PPP1R16B	BTM
		up_regulated	1397.81	INTRINSIC_TO_PLASMA_MEMBRANE	245.065	46.3024	0.0019469	0.0208434	-266.498	-208.793	-159.536	ITGA1,APH1A,CHRNA2,KCNJ10,LILRB2,IL4R,CXCR2,PTPRJ,ABCA1,ADAM8,MPP3,P2RX7,CHRNB2,ITGAM,ACVR1B,SLC16A3,NUMB,TLR6,SLC22A1,TYROBP,ENTPD1,CSF3R,CD55,MSR1,BTN2A1,NCF4,PSEN1,CR1,AQP9,BUD31,LILRB3,CD33,SDCBP,KCNQ1,ASGR1,CLEC1A,FCER1G,TMEM11,CD63,SLC22A4,LTB4R,CCRL2,CD164,KCNE1L,TMBIM6,BST2,CD163,FZD5,FCAR,MME,IFNGR1,ACVRL1,TLR2,IFNGR2,TNFRSF1A,IL6R,MARCO,SELPLG,IFNAR2,SCARB2,NCSTN,PGRMC1,GPR65,PSENEN,TM9…	MSIGDB
		up_regulated	1397.7	EXTRACELLULAR_REGION	245.243	46.3277	0.00194841	0.020865	-266.468	-208.783	-159.517	MMP8,SPINT2,INHBB,ACHE,PROK2,CDA,LOXL1,CFP,SERPINA1,VCAN,COL10A1,LOXL3,RTN3,C1QB,CKLF,OSM,PPT1,F13A1,SNTB1,MMP9,EMILIN2,CTRL,PSAP,IL6R,TGFB1,ADM,IFNAR2,IL1B,IL1RN,SRGN,IL15,LYZ,IFI30,TNFAIP2,TCN2,C5,C2,IL27,APOL1,FGL2,NUCB1,SECTM3	MSIGDB
		up_regulated	1397.6	INTRINSIC_TO_MEMBRANE	245.42	46.353	0.00194992	0.0208865	-266.438	-208.773	-159.498	SPINT2,ITGA1,ABCA7,APH1B,APH1A,CHRNA2,BEST1,KCNJ10,LILRB2,IL4R,CXCR2,PTPRJ,ABCA1,GPR97,ADAM8,P2RX7,FLOT1,CHRNB2,FUT7,GALNT3,ITGAM,SLC16A3,NUMB,SLC22A1,TYROBP,CSF3R,CD55,GDE1,BAK1,MSR1,BTN2A1,LRPAP1,NCF4,PSEN1,SLC39A1,KDELR1,AQP9,BUD31,LILRB3,CKLF,CD33,CACNA1A,CD68,RNF144B,ASGR1,CLEC1A,FCER1G,TMEM11,CD63,SLC22A4,LTB4R,NFAM1,CCRL2,CD164,KCNE1L,TMBIM6,BST2,CD163,FZD5,FCAR,MME,FPR1,ACVRL1,PSAP,IL6R,M…	MSIGDB
		up_regulated	1397.49	CYTOPLASMIC_PART	245.597	46.3783	0.00195143	0.0209081	-266.407	-208.762	-159.478	ACHE,DCTN4,CDA,APH1B,HTRA2,APH1A,PKMYT1,AFTPH,CCNA1,CXCR2,STX16,USP33,FURIN,ABCA1,ARG2,AGPAT2,PIPOX,FUT7,NADK,DNASE2,ADAM10,BNIP3L,FMR1,COX15,KIF1C,FGD4,TMTC2,TOM1,BAK1,PYCARD,STX10,MAN1A1,LDHA,ATOX1,PGS1,NCF4,LCP1,PSEN1,TMED5,KDELR1,DLG4,TIMM10,MTHFD2,NUFIP2,PPP2CA,MUL1,NCF1,VAPA,CRISPLD2,EGLN1,PPT1,GRB2,MAP3K8,S100A12,CD63,PRELID1,SNTB1,SLC22A4,YIPF1,BCKDK,PLIN3,MSRB3,GHITM,TMEM50A,HADHB,AGPAT3…	MSIGDB
		up_regulated	1397.39	MEMBRANE_PART	245.774	46.4036	0.00195294	0.0209296	-266.377	-208.752	-159.459	SPINT2,ABCA7,APH1B,APH1A,CHRNA2,CLDN9,EPB41L3,KCNJ10,LILRB2,IL4R,STX16,PTPRJ,ABCA1,GPR97,P2RX7,CHRNB2,FUT7,SLC16A3,COX15,SLC22A1,TYROBP,PICALM,CSF3R,CD55,GDE1,STX10,BTN2A1,LRPAP1,NCF4,LYN,KDELR1,TIMM10,CR1,AQP9,BUD31,CKAP4,LILRB3,CKLF,VAPA,CD33,ATP6V1C1,PPT1,CD68,RNF144B,ASGR1,CLEC1A,FCER1G,TMEM11,CD63,SNTB1,SLC22A4,LTB4R,NFAM1,CCRL2,CD164,TMBIM6,NEXN,BST2,CD163,LAMP2,KPNB1,MME,FPR1,IFNGR1,SERINC…	MSIGDB
		up_regulated	1397.28	LYTIC_VACUOLE	245.952	46.4289	0.00195445	0.0209511	-266.347	-208.742	-159.44	CXCR2,DNASE2,TOM1,PPT1,CD63,GALC,LAMP2,BCL10,SRGN,STS,NPC2,IFI30,LAMP3,ARSB,CTSC	MSIGDB
		up_regulated	1397.18	MEMBRANE	246.129	46.4541	0.00195596	0.0209727	-266.316	-208.732	-159.42	SPINT2,ABCA7,APH1B,APH1A,CHRNA2,EPB41L3,LILRB2,IL4R,STX16,PTPRJ,SH2B2,ABCA1,GPR97,ARRB2,CHRNB2,BNIP3L,IL18R1,SLC16A3,COX15,TRPV4,SLC22A1,TYROBP,CSF3R,CD55,GDE1,STX10,LRPAP1,NCF4,LYN,KDELR1,PVRL2,TIMM10,CR1,AQP9,BUD31,CKAP4,LILRB3,CKLF,VAPA,CD33,ATP6V1C1,PPT1,CD68,RNF144B,ASGR1,CLEC1A,FCER1G,CD63,SNTB1,SLC22A4,LTB4R,NFAM1,CCRL2,CD164,CD53,PAK1,GNA15,TMBIM6,NEXN,BST2,CD163,LAMP2,KPNB1,FPR1,IFNGR1,S…	MSIGDB
		up_regulated	1397.07	CYTOPLASM	246.306	46.4794	0.00195747	0.0209942	-266.286	-208.721	-159.401	SPINT2,ACHE,ARL8A,EIF4G3,DCTN4,CDA,APH1B,UBAP1,APH1A,TEP1,CCNA1,DNAJC3,PTEN,MTMR6,ATG7,STX16,SH2B2,USP33,ARG2,ARRB2,DEDD,TRIB1,MYL9,ADAM10,BNIP3L,FMR1,COX15,YTHDF3,STX10,MAN1A1,LDHA,ATOX1,HSD17B11,NCF4,FGF13,LYN,TMED5,KDELR1,TIMM10,NUFIP2,NCF1,VAPA,CRISPLD2,ATXN1,PPT1,MAP3K8,TXNL1,CLIC1,IGF2BP3,PARK7,ETF1,CD63,SNTB1,SLC22A4,FPGT,YIPF1,BCKDK,PIM1,MSRB3,GALC,ZCCHC2,GHITM,TMEM50A,SRPK1,PAK1,SDHB,TMB…	MSIGDB
		up_regulated	1396.97	ENDOPLASMIC_RETICULUM	246.483	46.5047	0.00195898	0.0210158	-266.256	-208.711	-159.382	HTRA2,APH1A,PKMYT1,AGPAT2,BNIP3L,KIF1C,TMTC2,MAN1A1,PGS1,PSEN1,MSRB3,TMEM50A,AGPAT3,TMBIM6,P4HA1,SERINC1,CTSZ,IFNGR2,PLP2,RTN4,TOR1A,TMX1,NCSTN,CASP7,PCMT1,ABI1,PSENEN,DSE,ATF6,SSR1,STS,SEP15,MAGT1,CNIH4,YIPF4,EXT1,RSAD2,TAP2,ERLIN1,DHRS9,ERP44,TAPBP,DEGS1,CTSA,ERO1L	MSIGDB
		up_regulated	1396.86	VACUOLE	246.66	46.53	0.00196049	0.0210373	-266.225	-208.701	-159.363	CXCR2,DNASE2,TOM1,PPT1,CD63,GALC,LAMP2,STX3,BCL10,SRGN,STS,NPC2,IFI30,LAMP3,ARSB,CTSC	MSIGDB
		up_regulated	1396.76	CELL_FRACTION	246.838	46.5553	0.00196199	0.0210588	-266.195	-208.691	-159.343	SPINT2,STAC,PKMYT1,TEP1,BEST1,LILRB2,RGS19,STX16,ABCA1,GALNT3,SLC16A3,FMR1,SLC22A1,CD55,MAN1A1,PSEN1,SLC39A1,KDELR1,CKAP4,NCF1,PPT1,CD68,OS9,S100A12,CLIC1,DGAT2,FOLR2,MCTP2,TMBIM6,LAMP2,SPHK1,FUT4,WARS,PLP2,CD59,SELPLG,ADM,SCARB2,TMX1,OAS3,CPD,ABI1,CYSLTR1,ATP6V0E1,IL15,STS,PML,MCTP1,SLC1A3,TNFSF13B,CCR2,PDE4B,CD36,DHRS9,TNFSF10,FAS,CEACAM1,KREMEN1,DEGS1,ERO1L	MSIGDB
		up_regulated	1396.65	EXTRACELLULAR_REGION_PART	247.015	46.5806	0.0019635	0.0210804	-266.165	-208.68	-159.324	MMP8,CFP,SERPINA1,VCAN,COL10A1,RTN3,C1QB,OSM,SNTB1,MMP9,CTRL,PSAP,TGFB1,ADM,IL1B,IL1RN,SRGN,IL15,LYZ,TNFAIP2,TCN2,C5,C2,IL27,APOL1,FGL2,NUCB1,SECTM3	MSIGDB
		up_regulated	1396.55	INTEGRAL_TO_MEMBRANE	247.192	46.6058	0.00196501	0.0211019	-266.134	-208.67	-159.305	SPINT2,ITGA1,ABCA7,APH1B,APH1A,CHRNA2,BEST1,KCNJ10,LILRB2,IL4R,CXCR2,PTPRJ,ABCA1,GPR97,ADAM8,P2RX7,FLOT1,CHRNB2,FUT7,GALNT3,ITGAM,SLC16A3,NUMB,SLC22A1,TYROBP,CSF3R,CD55,GDE1,BAK1,MSR1,BTN2A1,LRPAP1,NCF4,PSEN1,SLC39A1,KDELR1,AQP9,BUD31,LILRB3,CKLF,CD33,CACNA1A,CD68,RNF144B,ASGR1,CLEC1A,FCER1G,TMEM11,CD63,SLC22A4,LTB4R,NFAM1,CCRL2,CD164,KCNE1L,TMBIM6,BST2,CD163,FZD5,FCAR,MME,FPR1,ACVRL1,TLR2,PSAP,I…	MSIGDB
		up_regulated	1396.44	LIPID_RAFT	247.369	46.6311	0.00196652	0.0211235	-266.104	-208.66	-159.286	ABCA1,FLOT1,CD55,LYN,PPT1,LAT2,STX12,STOM,CAV4	MSIGDB
		up_regulated	1396.34	INTEGRAL_TO_PLASMA_MEMBRANE	247.546	46.6564	0.00196803	0.021145	-266.074	-208.65	-159.266	ITGA1,APH1A,CHRNA2,KCNJ10,LILRB2,IL4R,CXCR2,PTPRJ,ABCA1,ADAM8,MPP3,P2RX7,CHRNB2,ITGAM,ACVR1B,SLC16A3,NUMB,TLR6,SLC22A1,TYROBP,ENTPD1,CSF3R,CD55,MSR1,BTN2A1,NCF4,PSEN1,CR1,AQP9,BUD31,LILRB3,CD33,SDCBP,KCNQ1,ASGR1,CLEC1A,FCER1G,TMEM11,CD63,SLC22A4,LTB4R,CCRL2,CD164,KCNE1L,TMBIM6,BST2,CD163,FZD5,FCAR,MME,IFNGR1,ACVRL1,TLR2,IFNGR2,TNFRSF1A,IL6R,MARCO,SELPLG,IFNAR2,SCARB2,NCSTN,PGRMC1,GPR65,PSENEN,TM9…	MSIGDB
		up_regulated	1396.23	MEMBRANE_FRACTION	247.724	46.6817	0.00196954	0.0211666	-266.043	-208.639	-159.247	PKMYT1,BEST1,LILRB2,RGS19,STX16,ABCA1,GALNT3,SLC16A3,SLC22A1,MAN1A1,PSEN1,SLC39A1,KDELR1,CKAP4,PPT1,CD68,CLIC1,DGAT2,FOLR2,MCTP2,LAMP2,SPHK1,FUT4,PLP2,CD59,SELPLG,SCARB2,TMX1,OAS3,CPD,CYSLTR1,ATP6V0E1,IL15,STS,MCTP1,SLC1A3,CD36,DHRS9,CEACAM1,KREMEN1,DEGS1,ERO1L	MSIGDB
		up_regulated	1396.13	EXTRACELLULAR_SPACE	247.901	46.707	0.00197105	0.0211881	-266.013	-208.629	-159.228	MMP8,CFP,SERPINA1,RTN3,C1QB,OSM,MMP9,CTRL,PSAP,TGFB1,ADM,IL1B,IL1RN,SRGN,IL15,LYZ,TNFAIP2,TCN2,C5,C2,IL27,APOL1,FGL2,NUCB1,SECTM3	MSIGDB
		up_regulated	1396.02	LYSOSOME	248.078	46.7323	0.00197256	0.0212096	-265.983	-208.619	-159.209	CXCR2,DNASE2,TOM1,PPT1,CD63,GALC,LAMP2,BCL10,SRGN,STS,NPC2,IFI30,LAMP3,ARSB,CTSC	MSIGDB
		up_regulated	1395.92	PLASMA_MEMBRANE_PART	248.255	46.7575	0.00197407	0.0212312	-265.952	-208.608	-159.189	ITGA1,APH1A,CHRNA2,CLDN9,EPB41L3,BEST1,KCNJ10,LILRB2,RGS19,IL4R,CXCR2,PTPRJ,ABCA1,ADAM8,MPP3,P2RX7,FLOT1,CHRNB2,ITGAM,ACVR1B,SLC16A3,NUMB,TLR6,SLC22A1,TYROBP,ENTPD1,PICALM,CSF3R,CD55,MSR1,BTN2A1,NCF4,LYN,PSEN1,CR1,AQP9,BUD31,LILRB3,VAPA,CD33,PPT1,SDCBP,KCNQ1,ASGR1,CLEC1A,FCER1G,TMEM11,CD63,SNTB1,SLC22A4,LTB4R,CCRL2,CD164,KCNE1L,TMBIM6,NEXN,BST2,CD163,FZD5,STX3,FCAR,MME,IFNGR1,ACVRL1,TLR2,IFNGR2,T…	MSIGDB
		up_regulated	1395.81	PLASMA_MEMBRANE	248.432	46.7828	0.00197557	0.0212527	-265.922	-208.598	-159.17	ITGA1,APH1A,CHRNA2,CLDN9,EPB41L3,KCNJ10,LILRB2,IL4R,CXCR2,PTPRJ,SH2B2,ABCA1,ADAM8,P2RX7,ARRB2,CHRNB2,ITGAM,SLC16A3,NUMB,TRPV4,SLC22A1,TYROBP,CDC42,PICALM,CSF3R,CD55,MSR1,GABARAP,BTN2A1,LRPAP1,NCF4,SIRPA,LYN,PVRL2,MYOF,AQP9,BUD31,LILRB3,SKAP2,VAPA,CD33,PPT1,CACNA1A,ASGR1,FCER1G,TMEM11,CD63,SNTB1,SLC22A4,LTB4R,CCRL2,CD164,CD53,AGPAT3,RIT1,KCNE1L,GNA15,TMBIM6,NEXN,BST2,CD163,STX3,FCAR,MME,FPR1,SERIN…	MSIGDB
		up_regulated	1395.71	REGULATION_OF_BIOLOGICAL_QUALITY	248.61	46.8081	0.00197708	0.0212743	-265.892	-208.588	-159.151	RENBP,PROK2,CDA,PTEN,SPI1,ABCA1,RB1,HIF1A,ACVR1B,TRPV4,FGD4,ENTPD1,CD55,BAK1,PROS1,F5,CDKN1A,ATOX1,LYN,TFPI,BUD31,SERTAD3,GCH1,EGLN1,PPT1,CACNA1A,NFE2,F13A1,SLC22A4,GNA15,BCL6,SPHK1,ACVRL1,MAFB,CD59,TGFB1,BCL10,CYSLTR1,PML,NPC2,STX12,NPTN,SLC1A3,IFI6,SLC40A1,C4BPB,ATP6AP2,CCR2,HFE,RHOT1,CD36,S1PR3,ERP44,ATP7B,CCR1,F2RL1	MSIGDB
		up_regulated	1395.6	POSITIVE_REGULATION_OF_TRANSLATION	248.787	46.8334	0.00197859	0.0212958	-265.861	-208.578	-159.132	TLR7,TLR6,BCL3,BCL10,TLR4,TLR8,TLR1,IL29	MSIGDB
		up_regulated	1395.5	RESPONSE_TO_VIRUS	248.964	46.8587	0.0019801	0.0213174	-265.831	-208.567	-159.112	BNIP3L,TLR7,ISG20,BCL3,IFNGR1,IFNGR2,IFNAR2,TLR8,IRF7,IFI44,TRIM22,IFNAR1,RSAD4	MSIGDB
		up_regulated	1395.39	POSITIVE_REGULATION_OF_SIGNAL_TRANSDUCTION	249.141	46.884	0.00198161	0.0213389	-265.8	-208.557	-159.093	FADD,TGFA,FKBP1A,CANT1,ACVR1B,APOL3,TLR6,LYN,BUD31,MUL1,MIER1,VAPA,MYD88,RIPK2,NFAM1,CFLAR,BST2,TFG,TNFRSF1A,IL31RA,BCL10,SHISA5,TBK1,TRIM38,TICAM2,CASP1,NOD2,TNFSF10,LTBR,SECTM3	MSIGDB
		up_regulated	1395.29	MULTI_ORGANISM_PROCESS	249.319	46.9092	0.00198312	0.0213604	-265.77	-208.547	-159.074	PGLYRP1,FCGRT,BNIP3L,TLR7,CFP,TLR6,ISG20,S100A12,BCL3,IFNGR1,IFNGR2,TGFB1,ADM,IFNAR2,NLRC4,BCL10,TLR8,IRF7,IFI44,TRIM22,IFNAR1,RSAD2,NOD4	MSIGDB
		up_regulated	1395.18	JAK_STAT_CASCADE	249.496	46.9345	0.00198463	0.021382	-265.74	-208.537	-159.055	LYN,IFNAR2,SOCS3,IL31RA,STAT3,SOCS1,STAT2,NMI,CCR2,STAT5A,IFNAR1,STAT3	MSIGDB
		up_regulated	1395.07	ESTABLISHMENT_OF_LOCALIZATION	249.673	46.9598	0.00198614	0.0214035	-265.709	-208.526	-159.035	INHBB,ACHE,KPNA4,BEST1,KCNJ10,SNX1,FYB,STX16,ABCA1,TRPS1,SLC16A3,XPO6,SLC2A3,ATP6AP1,KIF1C,SLC22A1,RAB2A,PICALM,TOM1,PPBP,BAK1,MSR1,PYCARD,GABARAP,LRPAP1,ATOX1,TCN1,SLC39A1,KDELR1,AQP9,CKLF,OSM,ATP6V1C1,ATXN1,PPT1,KCNQ1,SCN1B,NAPA,SNX3,CLIC1,KLHL2,ASGR1,SLC22A4,PLIN3,FOLR2,PTTG1IP,FCN1,BCL3,LIN7A,KPNB1,BCL6,SERINC1,PSAP,PLP2,TGFB1,NLRC4,TMX1,CLEC7A,DPH3,TM9SF2,ATP6V0E1,RAB1A,ARL6IP5,SRGN,SSR1,NPC…	MSIGDB
		up_regulated	1394.97	SIGNAL_TRANSDUCTION	249.85	46.9851	0.00198765	0.0214251	-265.679	-208.516	-159.016	GPR85,PROK2,RHOG,CXCL5,APH1A,TNFRSF14,CHRNA2,ARHGEF11,PTEN,FYB,LILRB2,IL4R,GIT2,GNAI3,PTPRJ,SH2B2,ABCA1,GNA13,FADD,STK17B,P2RX7,CHRNB2,TGFA,ADAM10,IL18R1,APOL3,TRPV4,DOK1,FGD4,TYROBP,IL18RAP,FGF13,LYN,BUD31,MAP2K6,MIER1,LILRB3,SKAP2,VAPA,CD33,NAMPT,PPT1,GNG10,GPR27,MYD88,TXNL1,CLIC1,RIPK2,CLEC1A,TMEM11,PARK7,LTB4R,NFAM1,CCRL2,SRPK1,CD164,PAK1,CFLAR,RIT1,GNA15,MKNK1,BST2,TXN,ASGR2,FPR1,SPHK1,IFNGR…	MSIGDB
		up_regulated	1394.86	CELL_SURFACE_RECEPTOR_LINKED_SIGNAL_TRANSDUCTION_GO_0007168	250.027	47.0104	0.00198916	0.0214466	-265.649	-208.506	-158.997	RGS16,APH1A,TNFRSF14,ARHGEF11,LILRB2,RGS19,GIT2,CXCR2,GNAI3,PTPRJ,ABCA1,PTK2B,TGFA,ADAM10,ACVR1B,TRPV4,DOK1,IL18RAP,PYCARD,PSEN1,BUD31,LILRB3,GRB2,CLEC1A,LTB4R,NFAM1,CCRL2,GNA15,ASGR2,FPR1,SPHK1,ACVRL1,IFNGR2,IFITM1,TNFRSF1A,IL6R,CXCL10,MARCO,CD59,TGFB1,IFNAR2,NCSTN,IL31RA,AP3S1,ABI1,GPR65,PSENEN,LAT2,FFAR2,SOCS1,PTGER3,SIRPB1,IRF9,CLEC4A,IL13RA1,C5,LCP2,CCR2,MAPK14,FPR2,CD14,IFNAR1,CD274,S1PR3,C…	MSIGDB
		up_regulated	1394.76	PROTEIN_MATURATION	250.205	47.0357	0.00199066	0.0214682	-265.618	-208.496	-158.978	APH1A,PSEN1,NCSTN,PSENEN,SRGN,ATP6AP4	MSIGDB
		up_regulated	1394.65	PROGRAMMED_CELL_DEATH	250.382	47.061	0.00199217	0.0214897	-265.588	-208.485	-158.958	PROK2,PTEN,DAP,PTK2B,FADD,STK17B,DEDD,NAIP,BNIP3L,ACVR1B,ADAMTSL4,CASP10,BAK1,PYCARD,CDKN1A,SRA1,PSEN1,PPP2CA,PPT1,TXNL1,CTSB,MCL1,PLAGL1,SMNDC1,PIM1,CFLAR,BCL3,SH3GLB1,BCL6,SPHK1,MX1,TLR2,TGFB1,ZAK,RTN4,SOCS3,IL1B,NLRC4,TMX1,XIAP,CASP7,GPR65,BNIP2,BCL10,SRGN,PML,GADD45B,IFI6,HTATIP2,IFI16,CD14,RHOT1,NLRP3,STAT1,TNFSF10,FAS,ANXA5,CASP4,STK3	MSIGDB
		up_regulated	1394.55	POSITIVE_REGULATION_OF_CYTOKINE_BIOSYNTHETIC_PROCESS	250.559	47.0862	0.00199368	0.0215112	-265.558	-208.475	-158.939	TLR7,TLR6,BCL10,TLR4,TLR8,TLR1,IL29	MSIGDB
		up_regulated	1394.44	CYTOKINE_METABOLIC_PROCESS	250.736	47.1115	0.00199519	0.0215328	-265.527	-208.465	-158.92	INHBB,TLR7,TLR6,BCL3,BCL10,TLR4,TLR8,TLR1,IL29	MSIGDB
		up_regulated	1394.34	INTERLEUKIN_8_BIOSYNTHETIC_PROCESS	250.913	47.1368	0.0019967	0.0215543	-265.497	-208.455	-158.901	TLR7,BCL3,BCL10,TLR4,TLR10	MSIGDB
		up_regulated	1394.23	DEFENSE_RESPONSE	251.091	47.1621	0.00199821	0.0215759	-265.467	-208.444	-158.881	INHBB,PGLYRP1,LILRB2,CXCR2,BNIP3L,NCF2,TLR7,CFP,APOL3,TLR6,TYROBP,IL18RAP,CSF3R,S100A8,CEBPB,AIF1,NCF1,LILRB3,S100A9,MEFV,MICU1,S100A12,RIPK2,CLEC1A,LTB4R,MNDA,MICB,MX1,TNFRSF1A,CXCL10,TGFB1,HDAC4,NLRC4,BCL10,IL10RB,CYSLTR1,IRAK2,TLR8,LYZ,NMI,C5,HP,CCR2,FPR2,TNFAIP6,C2,CLEC5A,RSAD2,NLRP3,CYBB,NOD2,S1PR3,CCR1,ALOX5AP	MSIGDB
		up_regulated	1394.13	I_KAPPAB_KINASE_NF_KAPPAB_CASCADE	251.268	47.1874	0.00199972	0.0215974	-265.436	-208.434	-158.862	FADD,FKBP1A,CANT1,CHUK,APOL3,TLR6,BUD31,MUL1,MIER1,VAPA,MYD88,RIPK2,CFLAR,BCL3,BST2,TFG,TNFRSF1A,BCL10,SHISA5,IRAK2,TBK1,TRIM38,TICAM2,CASP1,NOD2,STAT1,TNFSF10,LTBR,SECTM3	MSIGDB
		up_regulated	1394.02	REGULATION_OF_SIGNAL_TRANSDUCTION	251.445	47.2127	0.00200123	0.0216189	-265.406	-208.424	-158.843	RGS16,PTEN,GIT2,FADD,TGFA,FKBP1A,CANT1,ACVR1B,APOL3,TLR6,FGD4,LYN,BUD31,MUL1,MIER1,VAPA,MYD88,RIPK2,NFAM1,CFLAR,BST2,TFG,TNFRSF1A,TGFB1,IL31RA,BCL10,SOCS1,SHISA5,TBK1,TRIM38,TICAM2,ATP6AP2,CASP1,NOD2,TNFSF10,LTBR,SECTM3	MSIGDB
		up_regulated	1393.92	LOCOMOTORY_BEHAVIOR	251.622	47.2379	0.00200274	0.0216405	-265.376	-208.414	-158.824	PROK2,CXCL5,CXCR2,CKLF,CCRL2,FPR1,CXCL10,PLAUR,C5,CCR2,MAPK14,FPR2,ITGB4	MSIGDB
		up_regulated	1393.81	REGULATION_OF_DEVELOPMENTAL_PROCESS	251.799	47.2632	0.00200424	0.021662	-265.345	-208.403	-158.804	PROK2,PTEN,SPI1,DAP,FADD,STK17B,DEDD,NAIP,BNIP3L,ACVR1B,FGD4,CDC42,ADAMTSL4,CASP10,BAK1,PYCARD,CDKN1A,PSEN1,PPP2CA,PPT1,CTSB,MCL1,PLAGL1,SMNDC1,PIM1,CFLAR,BCL3,SH3GLB1,BCL6,SPHK1,MX1,TLR2,MAFB,TGFB1,ZAK,RTN4,SOCS3,HDAC4,NLRC4,TMX1,XIAP,BNIP2,BCL10,SRGN,PML,NPTN,IFI6,HTATIP2,IFI16,NLRP3,IL27,STAT1,TNFSF10,FAS,ANXA5,CASP4,STK3,PPARG	MSIGDB
		up_regulated	1393.71	CYTOKINE_PRODUCTION	251.977	47.2885	0.00200575	0.0216836	-265.315	-208.393	-158.785	INHBB,ABCA1,HIF1A,TLR7,TLR6,PYCARD,BCL3,NLRC4,BCL10,TLR4,SRGN,TLR8,TLR1,ATP6AP2,NLRP3,IL27,NOD4	MSIGDB
		up_regulated	1393.6	POSITIVE_REGULATION_OF_I_KAPPAB_KINASE_NF_KAPPAB_CASCADE	252.154	47.3138	0.00200726	0.0217051	-265.285	-208.383	-158.766	FADD,FKBP1A,CANT1,APOL3,TLR6,BUD31,MUL1,MIER1,VAPA,MYD88,RIPK2,CFLAR,BST2,TFG,TNFRSF1A,BCL10,SHISA5,TBK1,TRIM38,TICAM2,CASP1,NOD2,TNFSF10,LTBR,SECTM3	MSIGDB
		up_regulated	1393.5	POSITIVE_REGULATION_OF_CELLULAR_PROTEIN_METABOLIC_PROCESS	252.331	47.3391	0.00200877	0.0217267	-265.254	-208.373	-158.746	ATG7,TLR7,TLR6,LYN,BCL3,UBE2D1,TGFB1,IL31RA,BCL10,TLR4,TLR8,TLR1,IL29	MSIGDB
		up_regulated	1393.39	INTERLEUKIN_1_SECRETION	252.508	47.3644	0.00201028	0.0217482	-265.224	-208.362	-158.727	ABCA1,PYCARD,NLRC4,NLRP3,NOD4	MSIGDB
		up_regulated	1393.29	INFLAMMATORY_RESPONSE	252.685	47.3896	0.00201179	0.0217697	-265.194	-208.352	-158.708	CXCR2,APOL3,IL18RAP,S100A8,CEBPB,AIF1,S100A9,MEFV,S100A12,RIPK2,LTB4R,TNFRSF1A,CXCL10,TGFB1,HDAC4,IL10RB,IRAK2,LYZ,NMI,C5,CCR2,FPR2,TNFAIP6,C2,NLRP3,CYBB,S1PR3,CCR1,ALOX5AP	MSIGDB
		up_regulated	1393.18	RESPONSE_TO_STRESS	252.863	47.4149	0.0020133	0.0217913	-265.163	-208.342	-158.689	ACHE,HTRA2,CXCR2,UBE2B,PTK2B,CHRNB2,HIF1A,RAD23B,APOL3,TRPV4,IL18RAP,ENTPD1,PROS1,F5,S100A8,CEBPB,ATOX1,AIF1,TFPI,AQP9,MAP2K6,MIA3,EGLN1,HSPA6,S100A9,MEFV,F13A1,S100A12,RIPK2,LTB4R,FANCA,BCL3,NBN,MICB,BCL6,ACVRL1,TNFRSF1A,CXCL10,CD59,TGFB1,ADM,ZAK,HDAC4,TOR1A,IL10RB,ATF6,GADD45G,PML,IRAK2,LYZ,GADD45B,NMI,C5,C4BPB,SOD2,DNAJA1,CCR2,MAPK14,FPR2,IFI16,TNFAIP6,C2,NLRP3,CD36,CYBB,S1PR3,ERP44,CCR1,ALOX5…	MSIGDB
		up_regulated	1393.08	CELLULAR_CATION_HOMEOSTASIS	253.04	47.4402	0.00201481	0.0218128	-265.133	-208.331	-158.669	PROK2,TRPV4,CD55,ATOX1,BUD31,PPT1,CACNA1A,GNA15,CYSLTR1,SLC40A1,CCR2,HFE,S1PR3,ATP7B,CCR1,F2RL3	MSIGDB
		up_regulated	1392.97	INTERLEUKIN_8_PRODUCTION	253.217	47.4655	0.00201632	0.0218344	-265.103	-208.321	-158.65	TLR7,BCL3,BCL10,TLR4,TLR10	MSIGDB
		up_regulated	1392.87	POSITIVE_REGULATION_OF_DEVELOPMENTAL_PROCESS	253.394	47.4908	0.00201783	0.0218559	-265.072	-208.311	-158.631	PTEN,DAP,FADD,STK17B,DEDD,BNIP3L,ACVR1B,CDC42,ADAMTSL4,CASP10,BAK1,PYCARD,CDKN1A,PPP2CA,PLAGL1,SMNDC1,CFLAR,BCL3,BCL6,SPHK1,MX1,TLR2,TGFB1,ZAK,NLRC4,PML,NPTN,HTATIP2,IFI16,TNFSF10,FAS,CASP4,STK3,PPARG	MSIGDB
		up_regulated	1392.76	POST_TRANSLATIONAL_PROTEIN_MODIFICATION	253.572	47.5161	0.00201933	0.0218775	-265.042	-208.301	-158.612	APH1B,APH1A,PPM1D,PTEN,FYB,PTPRJ,USP33,COL4A3BP,FURIN,PRMT5,PTK2B,STK17B,TRIB1,HCK,ADAM10,ACVR1B,CHUK,LATS2,FES,LYN,PSEN1,PTPRE,MAP2K6,PPP2CA,VRK2,MAP3K8,RNF144B,PIM1,SRPK1,PAK1,PRKCD,MKNK1,UBE2D1,BMX,ACVRL1,TGFB1,ZAK,PPP2CB,NCSTN,IL31RA,TESK2,PCMT1,ABI1,BCL10,PSENEN,JAK3,SOCS1,JAK2,IRAK2,RNF217,CSNK1A1,PIM2,DUSP3,VCPIP1,ATG3,STAT1,LMTK2,LIMK1,ITGB2,STK3	MSIGDB
		up_regulated	1392.66	RESPONSE_TO_BACTERIUM	253.749	47.5413	0.00202084	0.021899	-265.012	-208.29	-158.592	PGLYRP1,CFP,TLR6,NLRC4,BCL10,NOD4	MSIGDB
		up_regulated	1392.55	IMMUNE_RESPONSE	253.926	47.5666	0.00202235	0.0219205	-264.981	-208.28	-158.573	TNFRSF14,FYB,LILRB2,IL4R,FCGRT,BNIP3L,TLR7,CHUK,NFIL3,CEBPB,NCF4,AQP9,TNFSF13,PRELID1,LTB4R,NFAM1,FCN1,CD164,BST2,FCAR,FCGR3B,IL6R,TGFB1,IFITM3,GPR65,BCL10,IL10RB,LAT2,IL15,BST1,TLR8,IFI6,LCP2,TRIM22,CCR2,CTSS,C2,MR1,RSAD2,IL27,AIM2,CD274,CTSC,FCGR1A,CCR1,TAPBP,GBP2,IGSF6,SECTM1	MSIGDB
		up_regulated	1392.45	PROTEOLYSIS	254.103	47.5919	0.00202386	0.0219421	-264.951	-208.27	-158.554	MMP8,HTRA2,APH1A,USP33,UBE2B,FURIN,ADAM10,PSEN1,ZMPSTE24,RNF144B,CTSB,MMP9,MME,CTRL,UBE2D1,CTSZ,NCSTN,CASP7,PSENEN,SRGN,UBE2D3,RNF217,FBXO6,ATP6AP2,CTSS,C2,CASP1,USP25,CASP5,CASP6	MSIGDB
		up_regulated	1392.34	MEMBRANE_ORGANIZATION_AND_BIOGENESIS	254.28	47.6172	0.00202537	0.0219636	-264.92	-208.26	-158.535	SNX1,ATG7,PICALM,BAK1,MSR1,VAPA,PPT1,NAPA,SNX3,ASGR1,FCN1,GCA,CLEC7A,RAB5A,VAMP3,PLSCR1,CD14,HFE,STX11,FCGR1A,SCARF3	MSIGDB
		up_regulated	1392.24	CELLULAR_PROTEIN_METABOLIC_PROCESS	254.458	47.6425	0.00202688	0.0219852	-264.89	-208.249	-158.515	MMP8,INHBB,ACHE,EIF4G3,APH1B,MRPL23,HTRA2,APH1A,PPM1D,PTEN,FYB,ATG7,PTPRJ,USP33,COL4A3BP,UBE2B,FURIN,PRMT5,LOXL1,PTK2B,STK17B,TRIB1,FUT7,HCK,ADAM10,ACVR1B,TLR7,CHUK,TLR6,COX15,FKBP5,GALNT7,WASF1,LATS2,LRPAP1,QPCT,FES,LYN,PSEN1,PTPRE,MAP2K6,PPP2CA,ZMPSTE24,VRK2,PPT1,MAP3K8,RNF144B,CTSB,ETF1,MMP9,PIM1,MSRB3,SRPK1,PAK1,PRKCD,HPSE,BCL3,NRG1,MKNK1,MME,CTRL,FUT4,UBE2D1,BMX,ACVRL1,CTSZ,RP2,WARS,TGFB1,PP…	MSIGDB
		up_regulated	1392.13	RESPONSE_TO_BIOTIC_STIMULUS	254.635	47.6678	0.00202839	0.0220067	-264.86	-208.239	-158.496	PGLYRP1,BNIP3L,TLR7,CFP,TLR6,ISG20,HSPA6,S100A12,BCL3,IFNGR1,IFNGR2,IFNAR2,NLRC4,TOR1A,BCL10,ATF6,TLR8,IRF7,IFI44,TRIM22,DNAJA1,IFNAR1,RSAD2,NLRP3,NOD2,ERP46	MSIGDB
		up_regulated	1392.03	PROTEIN_SECRETION	254.812	47.693	0.0020299	0.0220283	-264.829	-208.229	-158.477	ACHE,ABCA1,PYCARD,NLRC4,DPH3,SRGN,NLRP3,NOD4	MSIGDB
		up_regulated	1391.92	PROTEIN_KINASE_CASCADE	254.989	47.7183	0.00203141	0.0220498	-264.799	-208.219	-158.458	PROK2,PTEN,FYB,FADD,STK17B,TGFA,FKBP1A,CANT1,CHUK,APOL3,TLR6,LATS2,FGF13,LYN,BUD31,MUL1,MIER1,VAPA,MYD88,RIPK2,SRPK1,PAK1,CFLAR,BCL3,MKNK1,BST2,FPR1,TFG,TNFRSF1A,IFNAR2,ZAK,SOCS3,IL31RA,BCL10,STAT3,ADAM9,SOCS1,GADD45G,SHISA5,IRAK2,STAT2,TBK1,GADD45B,TRIM38,TICAM2,NMI,C5,ATP6AP2,CCR2,MAPK14,STAT5A,IFNAR1,CASP1,NOD2,STAT1,TNFSF10,LTBR,SECTM1,STK3	MSIGDB
		up_regulated	1391.82	RESPONSE_TO_OTHER_ORGANISM	255.166	47.7436	0.00203291	0.0220713	-264.769	-208.208	-158.438	PGLYRP1,BNIP3L,TLR7,CFP,TLR6,ISG20,S100A12,BCL3,IFNGR1,IFNGR2,IFNAR2,NLRC4,BCL10,TLR8,IRF7,IFI44,TRIM22,IFNAR1,RSAD2,NOD4	MSIGDB
		up_regulated	1391.71	TRANSPORT	255.344	47.7689	0.00203442	0.0220929	-264.738	-208.198	-158.419	KPNA4,BEST1,KCNJ10,SNX1,FYB,STX16,ABCA1,TRPS1,SLC16A3,XPO6,SLC2A3,ATP6AP1,KIF1C,SLC22A1,RAB2A,PICALM,TOM1,PPBP,BAK1,MSR1,GABARAP,LRPAP1,ATOX1,TCN1,SLC39A1,KDELR1,AQP9,CKLF,ATP6V1C1,ATXN1,PPT1,KCNQ1,SCN1B,NAPA,SNX3,CLIC1,KLHL2,ASGR1,SLC22A4,PLIN3,FOLR2,PTTG1IP,FCN1,BCL3,LIN7A,KPNB1,BCL6,SERINC1,PSAP,PLP2,TGFB1,TMX1,CLEC7A,TM9SF2,ATP6V0E1,RAB1A,ARL6IP5,SSR1,NPC2,STX12,RTP4,KIF5B,RERE,SLC1A3,SLC40A1…	MSIGDB
		up_regulated	1391.61	HOMEOSTATIC_PROCESS	255.521	47.7942	0.00203593	0.0221144	-264.708	-208.188	-158.4	PROK2,SPI1,ABCA1,HIF1A,ACVR1B,TRPV4,CD55,BAK1,ATOX1,LYN,BUD31,EGLN1,PPT1,CACNA1A,GNA15,MAFB,BCL10,CYSLTR1,NPC2,IFI6,SLC40A1,CCR2,HFE,RHOT1,S1PR3,ERP44,ATP7B,CCR1,F2RL3	MSIGDB
		up_regulated	1391.5	CELLULAR_HOMEOSTASIS	255.698	47.8195	0.00203744	0.022136	-264.678	-208.178	-158.381	PROK2,TRPV4,CD55,BAK1,ATOX1,BUD31,PPT1,CACNA1A,GNA15,CYSLTR1,IFI6,SLC40A1,CCR2,HFE,RHOT1,S1PR3,ERP44,ATP7B,CCR1,F2RL3	MSIGDB
		up_regulated	1391.4	DEFENSE_RESPONSE_TO_BACTERIUM	255.875	47.8447	0.00203895	0.0221575	-264.647	-208.167	-158.361	PGLYRP1,CFP,TLR6,NLRC4,NOD4	MSIGDB
		up_regulated	1391.29	PROTEIN_METABOLIC_PROCESS	256.052	47.87	0.00204046	0.022179	-264.617	-208.157	-158.342	MMP8,INHBB,ACHE,EIF4G3,CDA,APH1B,MRPL23,HTRA2,APH1A,PPM1D,PTEN,FYB,ATG7,PTPRJ,USP33,COL4A3BP,UBE2B,FURIN,PRMT5,LOXL1,PTK2B,STK17B,TRIB1,FUT7,HCK,ADAM10,ACVR1B,TLR7,CHUK,TLR6,COX15,FKBP5,GALNT7,WASF1,CDC42,PICALM,LATS2,LRPAP1,QPCT,FES,LYN,PSEN1,DLG4,MAP2K6,PPP2CA,ZMPSTE24,SKAP2,VRK2,PPT1,MAP3K8,RNF144B,CTSB,ETF1,MMP9,PIM1,MSRB3,FANCA,SRPK1,PAK1,PRKCD,HPSE,BCL3,NRG1,MKNK1,LIN7A,CAPZA2,MME,CTRL,FUT4…	MSIGDB
		up_regulated	1391.19	IMMUNE_SYSTEM_PROCESS	256.23	47.8953	0.00204197	0.0222006	-264.587	-208.147	-158.323	TNFRSF14,FYB,LILRB2,SPI1,IL4R,CXCR2,FCGRT,BNIP3L,ACVR1B,TLR7,CHUK,CDC42,NFIL3,CEBPB,NCF4,LYN,AQP9,MIA3,TNFSF13,CKLF,PRELID1,LTB4R,NFAM1,MMP9,FCN1,CD164,BST2,FCAR,FCGR3B,IL6R,MAFB,TGFB1,IFITM3,HDAC4,IL31RA,CLEC7A,GPR65,BCL10,IL10RB,LAT2,TLR4,IL15,BST1,TLR8,IFI6,LCP2,TRIM22,CCR2,CTSS,IFI16,C2,MR1,RSAD2,IL27,AIM2,CD274,CTSC,FCGR1A,CCR1,TAPBP,GBP2,IGSF6,ITGB2,SECTM1	MSIGDB
		up_regulated	1391.08	CYTOKINE_BIOSYNTHETIC_PROCESS	256.407	47.9206	0.00204348	0.0222221	-264.556	-208.137	-158.304	INHBB,TLR7,TLR6,BCL3,BCL10,TLR4,TLR8,TLR1,IL29	MSIGDB
		up_regulated	1390.98	POSITIVE_REGULATION_OF_BIOLOGICAL_PROCESS	256.584	47.9459	0.00204499	0.0222437	-264.526	-208.126	-158.284	INHBB,ACHE,PROK2,RHOG,CXCL5,ARHGEF11,PTEN,SPI1,CXCR2,ATG7,ABCA1,DAP,PTK2B,FADD,STK17B,DEDD,HIF1A,TGFA,FKBP1A,CANT1,BNIP3L,ACVR1B,TLR7,APOL3,TLR6,CDC42,ADAMTSL4,CASP10,BAK1,PYCARD,CDKN1A,LYN,TGM2,BUD31,PPP2CA,MIA3,MUL1,TNFSF13,MIER1,VAPA,NAMPT,PPT1,MYD88,RIPK2,SP1,NFAM1,PLAGL1,SMNDC1,CREB5,CFLAR,BCL3,BST2,BCL6,SPHK1,UBE2D1,ACVRL1,MX1,TFG,TLR2,TNFRSF1A,CXCL10,TGFB1,ZAK,SMARCD3,NLRC4,IL31RA,BCL10,LA…	MSIGDB
		up_regulated	1390.87	RESPONSE_TO_EXTERNAL_STIMULUS	256.761	47.9712	0.0020465	0.0222652	-264.496	-208.116	-158.265	INHBB,ACHE,PGLYRP1,PROK2,CXCL5,RP1,CXCR2,APOL3,TRPV4,IL18RAP,ENTPD1,PROS1,F5,CDKN1A,S100A8,CEBPB,AIF1,TFPI,MIA3,CKLF,S100A9,MEFV,F13A1,S100A12,RIPK2,LTB4R,CCRL2,FPR1,ACVRL1,TNFRSF1A,CXCL10,CD59,TGFB1,ADM,HDAC4,NLRC4,IL10RB,PLAUR,IRAK2,LYZ,NMI,C5,C4BPB,CCR2,MAPK14,FPR2,TNFAIP6,C2,NLRP3,CD36,CYBB,NOD2,S1PR3,CCR1,ITGB2,ALOX5AP,PPARG	MSIGDB
		up_regulated	1390.76	WOUND_HEALING	256.939	47.9964	0.002048	0.0222868	-264.465	-208.106	-158.246	ENTPD1,PROS1,F5,TFPI,MIA3,F13A1,ACVRL1,CD59,C4BPB,CD38	MSIGDB
		up_regulated	1390.66	CHEMICAL_HOMEOSTASIS	257.116	48.0217	0.00204951	0.0223083	-264.435	-208.096	-158.227	PROK2,ABCA1,HIF1A,TRPV4,CD55,BAK1,ATOX1,BUD31,EGLN1,PPT1,CACNA1A,GNA15,CYSLTR1,NPC2,IFI6,SLC40A1,CCR2,HFE,S1PR3,ATP7B,CCR1,F2RL3	MSIGDB
		up_regulated	1390.55	ION_HOMEOSTASIS	257.293	48.047	0.00205102	0.0223298	-264.405	-208.085	-158.207	PROK2,TRPV4,CD55,BAK1,ATOX1,BUD31,PPT1,CACNA1A,GNA15,CYSLTR1,IFI6,SLC40A1,CCR2,HFE,S1PR3,ATP7B,CCR1,F2RL3	MSIGDB
		up_regulated	1390.45	NOTCH_SIGNALING_PATHWAY	257.47	48.0723	0.00205253	0.0223514	-264.374	-208.075	-158.188	APH1A,ADAM10,PSEN1,NCSTN,PSENEN	MSIGDB
		up_regulated	1390.34	PROTEIN_AMINO_ACID_PHOSPHORYLATION	257.647	48.0976	0.00205404	0.0223729	-264.344	-208.065	-158.169	FYB,COL4A3BP,PTK2B,STK17B,TRIB1,HCK,ADAM10,ACVR1B,CHUK,LATS2,FES,LYN,MAP2K6,VRK2,MAP3K8,PIM1,SRPK1,PAK1,PRKCD,MKNK1,BMX,ACVRL1,TGFB1,ZAK,IL31RA,TESK2,ABI1,JAK3,SOCS1,JAK2,IRAK2,CSNK1A1,PIM2,STAT1,LMTK2,LIMK1,ITGB2,STK5	MSIGDB
		up_regulated	1390.24	AMYLOID_PRECURSOR_PROTEIN_METABOLIC_PROCESS	257.825	48.1229	0.00205555	0.0223945	-264.314	-208.054	-158.15	ACHE,APH1A,PSEN1,NCSTN,PSENEN	MSIGDB
		up_regulated	1390.13	CATION_HOMEOSTASIS	258.002	48.1481	0.00205706	0.022416	-264.283	-208.044	-158.13	PROK2,TRPV4,CD55,ATOX1,BUD31,PPT1,CACNA1A,GNA15,CYSLTR1,SLC40A1,CCR2,HFE,S1PR3,ATP7B,CCR1,F2RL3	MSIGDB
		up_regulated	1390.03	RESPONSE_TO_WOUNDING	258.179	48.1734	0.00205857	0.0224376	-264.253	-208.034	-158.111	ACHE,CXCR2,APOL3,IL18RAP,ENTPD1,PROS1,F5,S100A8,CEBPB,AIF1,TFPI,MIA3,S100A9,MEFV,F13A1,S100A12,RIPK2,LTB4R,ACVRL1,TNFRSF1A,CXCL10,CD59,TGFB1,ADM,HDAC4,IL10RB,IRAK2,LYZ,NMI,C5,C4BPB,CCR2,FPR2,TNFAIP6,C2,NLRP3,CD36,CYBB,S1PR3,CCR1,ALOX5AP	MSIGDB
		up_regulated	1389.92	DETECTION_OF_BIOTIC_STIMULUS	258.356	48.1987	0.00206008	0.0224591	-264.223	-208.024	-158.092	PGLYRP1,NLRC4,NLRP3,NOD4	MSIGDB
		up_regulated	1389.82	CELLULAR_MACROMOLECULE_METABOLIC_PROCESS	258.533	48.224	0.00206158	0.0224806	-264.192	-208.013	-158.073	MMP8,INHBB,ACHE,EIF4G3,APH1B,MRPL23,HTRA2,APH1A,PPM1D,PTEN,FYB,ATG7,PTPRJ,USP33,COL4A3BP,UBE2B,FURIN,PRMT5,LOXL1,B3GNT8,PTK2B,STK17B,TRIB1,FUT7,HCK,ADAM10,ACVR1B,TLR7,CHUK,TLR6,COX15,FKBP5,GALNT7,WASF1,LATS2,LRPAP1,QPCT,FES,LYN,PSEN1,PTPRE,MAP2K6,PPP2CA,ZMPSTE24,VRK2,PPT1,MAP3K8,RNF144B,CTSB,ETF1,MMP9,PIM1,MSRB3,SRPK1,PAK1,PRKCD,HPSE,BCL3,NRG1,MKNK1,MME,CTRL,FUT4,UBE2D1,BMX,ACVRL1,CTSZ,RP2,WARS,T…	MSIGDB
		up_regulated	1389.71	POSITIVE_REGULATION_OF_CELLULAR_PROCESS	258.711	48.2493	0.00206309	0.0225022	-264.162	-208.003	-158.053	INHBB,RHOG,CXCL5,ARHGEF11,PTEN,SPI1,CXCR2,ATG7,ABCA1,DAP,PTK2B,FADD,STK17B,DEDD,HIF1A,TGFA,FKBP1A,CANT1,BNIP3L,ACVR1B,TLR7,APOL3,TLR6,CDC42,ADAMTSL4,CASP10,BAK1,PYCARD,CDKN1A,LYN,TGM2,BUD31,PPP2CA,MIA3,MUL1,TNFSF13,MIER1,VAPA,NAMPT,PPT1,MYD88,RIPK2,SP1,NFAM1,PLAGL1,SMNDC1,CREB5,CFLAR,BCL3,BST2,BCL6,SPHK1,UBE2D1,ACVRL1,MX1,TFG,TLR2,TNFRSF1A,CXCL10,TGFB1,ZAK,SMARCD3,NLRC4,IL31RA,BCL10,TLR4,ATF6,IL1…	MSIGDB
		up_regulated	1389.61	PHOSPHORYLATION	258.888	48.2746	0.0020646	0.0225237	-264.132	-207.993	-158.034	FYB,COL4A3BP,PTK2B,STK17B,TRIB1,HCK,ADAM10,ACVR1B,CHUK,CDKN1A,LATS2,FES,LYN,PSEN1,MAP2K6,PGK1,VRK2,MAP3K8,BCKDK,PIM1,SRPK1,PAK1,PRKCD,MKNK1,BMX,ACVRL1,TGFB1,ZAK,IL31RA,TESK2,ABI1,BCL10,JAK3,SOCS1,JAK2,IRAK2,CSNK1A1,PIM2,STAT1,LMTK2,LIMK1,ITGB2,STK5	MSIGDB
		up_regulated	1389.5	CYTOKINE_SECRETION	259.065	48.2998	0.00206611	0.0225453	-264.101	-207.983	-158.015	ABCA1,PYCARD,NLRC4,SRGN,NLRP3,NOD4	MSIGDB
		up_regulated	1389.4	REGULATION_OF_CYTOKINE_BIOSYNTHETIC_PROCESS	259.242	48.3251	0.00206762	0.0225668	-264.071	-207.972	-157.995	INHBB,TLR7,TLR6,BCL3,BCL10,TLR4,TLR8,TLR1,IL29	MSIGDB
		up_regulated	1389.29	REGULATION_OF_APOPTOSIS	259.419	48.3504	0.00206913	0.0225883	-264.04	-207.962	-157.976	PROK2,PTEN,DAP,FADD,STK17B,DEDD,NAIP,BNIP3L,ACVR1B,ADAMTSL4,CASP10,BAK1,PYCARD,CDKN1A,PSEN1,PPP2CA,PPT1,CTSB,MCL1,PLAGL1,SMNDC1,PIM1,CFLAR,BCL3,SH3GLB1,BCL6,SPHK1,MX1,TLR2,TGFB1,ZAK,RTN4,SOCS3,NLRC4,TMX1,XIAP,BNIP2,BCL10,PML,IFI6,HTATIP2,IFI16,NLRP3,STAT1,TNFSF10,FAS,ANXA5,CASP4,STK3	MSIGDB
		up_regulated	1389.19	REGULATION_OF_PROGRAMMED_CELL_DEATH	259.597	48.3757	0.00207064	0.0226099	-264.01	-207.952	-157.957	PROK2,PTEN,DAP,FADD,STK17B,DEDD,NAIP,BNIP3L,ACVR1B,ADAMTSL4,CASP10,BAK1,PYCARD,CDKN1A,PSEN1,PPP2CA,PPT1,CTSB,MCL1,PLAGL1,SMNDC1,PIM1,CFLAR,BCL3,SH3GLB1,BCL6,SPHK1,MX1,TLR2,TGFB1,ZAK,RTN4,SOCS3,NLRC4,TMX1,XIAP,BNIP2,BCL10,PML,IFI6,HTATIP2,IFI16,NLRP3,STAT1,TNFSF10,FAS,ANXA5,CASP4,STK3	MSIGDB
		up_regulated	1389.08	INTRACELLULAR_SIGNALING_CASCADE	259.774	48.401	0.00207215	0.0226314	-263.98	-207.942	-157.938	PROK2,RHOG,PTEN,FYB,RGS19,CXCR2,GNAI3,SH2B2,ABCA1,FADD,STK17B,TGFA,FKBP1A,CANT1,PRKAR2B,CHUK,APOL3,TLR6,FGD4,TYROBP,BAK1,LATS2,FGF13,LYN,BUD31,MUL1,MIER1,VAPA,PPT1,GRB2,MYD88,RIPK2,PARK7,MCL1,LTB4R,NFAM1,SRPK1,PAK1,CFLAR,BCL3,GNA15,MKNK1,NBN,BST2,FPR1,SPHK1,TFG,TNFRSF1A,IFNAR2,ZAK,SOCS3,NLRC4,IL31RA,CLEC7A,CASP7,BCL10,STAT3,LAT2,ATF6,ADAM9,SOCS1,GADD45G,SHISA5,JAK2,PML,IRAK2,STAT2,TBK1,YWHAE,GADD…	MSIGDB
		up_regulated	1388.98	APOPTOSIS_GO	259.951	48.4263	0.00207366	0.022653	-263.949	-207.931	-157.918	PROK2,PTEN,DAP,PTK2B,FADD,STK17B,DEDD,NAIP,BNIP3L,ACVR1B,ADAMTSL4,CASP10,BAK1,PYCARD,CDKN1A,SRA1,PSEN1,PPP2CA,PPT1,TXNL1,CTSB,MCL1,PLAGL1,SMNDC1,PIM1,CFLAR,BCL3,SH3GLB1,BCL6,SPHK1,MX1,TLR2,TGFB1,ZAK,RTN4,SOCS3,IL1B,NLRC4,TMX1,XIAP,CASP7,GPR65,BNIP2,BCL10,SRGN,PML,GADD45B,IFI6,HTATIP2,IFI16,CD14,RHOT1,NLRP3,STAT1,TNFSF10,FAS,ANXA5,CASP4,STK3	MSIGDB
		up_regulated	1388.87	REGULATION_OF_I_KAPPAB_KINASE_NF_KAPPAB_CASCADE	260.128	48.4516	0.00207517	0.0226745	-263.919	-207.921	-157.899	FADD,FKBP1A,CANT1,APOL3,TLR6,BUD31,MUL1,MIER1,VAPA,MYD88,RIPK2,CFLAR,BST2,TFG,TNFRSF1A,BCL10,SHISA5,TBK1,TRIM38,TICAM2,CASP1,NOD2,TNFSF10,LTBR,SECTM3	MSIGDB
		up_regulated	1388.77	REGULATION_OF_CELL_GROWTH	260.306	48.4768	0.00207667	0.0226961	-263.889	-207.911	-157.88	CDA,RB1,ACVR1B,CDKN1A,SERTAD3,PPT1,BCL6,SPHK1,TGFB1,PML	MSIGDB
		up_regulated	1388.66	G_PROTEIN_COUPLED_RECEPTOR_BINDING	260.483	48.5021	0.00207818	0.0227176	-263.858	-207.901	-157.861	PROK2,CXCL5,CXCL16,CKLF,CXCL10,C5,CCR4	MSIGDB
		up_regulated	1388.56	LIPOPROTEIN_BINDING	260.66	48.5274	0.00207969	0.0227391	-263.828	-207.89	-157.841	APOBR,CXCL16,TLR6,LRPAP1,APOL2,SCARF3	MSIGDB
		up_regulated	1388.45	CHEMOKINE_RECEPTOR_BINDING	260.837	48.5527	0.0020812	0.0227607	-263.798	-207.88	-157.822	CXCL5,CXCL16,CKLF,CXCL10,C5,CCR4	MSIGDB
		up_regulated	1388.35	RECEPTOR_BINDING	261.014	48.578	0.00208271	0.0227822	-263.767	-207.87	-157.803	INHBB,PROK2,CXCL5,FYB,GABARAPL2,FADD,TGFA,CXCL16,GABARAP,LRPAP1,FGF13,CKLF,OSM,NAMPT,PLXNC1,SDCBP,GRB2,MYD88,TRIP4,CXCL10,GAS6,TGFB1,SMARCD3,IL1RN,ADAM9,SOCS1,JAK2,GRN,C5,DNAJA1,CCR2,SNW1,IL27,PDGFC,TYMP,APOL2,F2RL1,TAPBP,SECTM3	MSIGDB
		up_regulated	1388.24	RECEPTOR_SIGNALING_PROTEIN_ACTIVITY	261.192	48.6033	0.00208422	0.0228038	-263.737	-207.86	-157.784	IL4R,SH2B2,ACVR1B,TYROBP,LYN,ACVRL1,IFITM1,ZAK,STAT3,IL1RN,IRAK2,STAT2,SP110,MAPK14,STAT1,FCGR1A	MSIGDB
		up_regulated	1388.14	RECEPTOR_ACTIVITY	261.369	48.6285	0.00208573	0.0228253	-263.707	-207.849	-157.764	PGLYRP1,TNFRSF14,CHRNA2,LILRB2,IL4R,CXCR2,PTPRJ,FCGRT,ABCA1,P2RX7,CHRNB2,FKBP1A,ACVR1B,CXCL16,TNFRSF1B,CSF3R,MSR1,LRPAP1,PTPRE,PVRL2,LILRB3,CD33,ASGR1,CLEC1A,TMEM11,NFAM1,FZD5,ASGR2,FPR1,IFNGR1,ACVRL1,TLR2,IFNGR2,TNFRSF1A,IL6R,MARCO,IFNAR2,IL31RA,CLEC7A,IL10RB,CYSLTR1,LILRB4,PTGER3,CD46,ICAM1,CLEC4A,CSF2RB,FZD2,FPR2,CD14,IFNAR1,MR1,F2RL1,IL15RA,IGSF6,SCARF1	MSIGDB
		up_regulated	1388.03	TRANSMEMBRANE_RECEPTOR_ACTIVITY	261.546	48.6538	0.00208724	0.0228469	-263.676	-207.839	-157.745	TNFRSF14,CHRNA2,IL4R,CXCR2,PTPRJ,CHRNB2,ACVR1B,CXCL16,TNFRSF1B,MSR1,LRPAP1,PTPRE,LILRB3,ASGR1,CLEC1A,TMEM11,NFAM1,ASGR2,FPR1,IFNGR1,ACVRL1,IFNGR2,TNFRSF1A,IL6R,IFNAR2,IL31RA,IL10RB,CYSLTR1,PTGER3,ICAM1,CLEC4A,CSF2RB,FPR2,IFNAR1,MR1,IL15RA,IGSF6,SCARF3	MSIGDB
		up_regulated	1387.93	PATTERN_RECOGNITION_RECEPTOR_ACTIVITY	261.723	48.6791	0.00208875	0.0228684	-263.646	-207.829	-157.726	PGLYRP1,TLR2,MARCO,CLEC7A,CD16	MSIGDB
		up_regulated	1387.82	HEMATOPOIETIN_INTERFERON_CLASSD200_DOMAIN_CYTOKINE_RECEPTOR_ACTIVITY	261.9	48.7044	0.00209026	0.0228899	-263.616	-207.819	-157.707	IL4R,CXCR2,IFNGR1,IFNGR2,IL6R,IFNAR2,IL31RA,IL10RB,CSF2RB,IFNAR1,IL15RA	MSIGDB
		up_regulated	1387.72	INTERLEUKIN_RECEPTOR_ACTIVITY	262.078	48.7297	0.00209176	0.0229115	-263.585	-207.808	-157.687	IL4R,CXCR2,IL6R,IL10RB,CSF2RB,IL15RA	MSIGDB
		up_regulated	1387.61	CYTOKINE_BINDING	262.255	48.755	0.00209327	0.022933	-263.555	-207.798	-157.668	TNFRSF14,IL4R,CXCR2,TNFRSF1B,IFNGR1,ACVRL1,IFNGR2,TNFRSF1A,PLP2,IL6R,IFNAR2,IL10RB,CSF2RB,IFNAR1,IL15RA	MSIGDB
		up_regulated	1387.51	CYTOKINE_ACTIVITY	262.432	48.7802	0.00209478	0.0229546	-263.525	-207.788	-157.649	INHBB,CXCL5,CXCL16,CKLF,OSM,NAMPT,SDCBP,CXCL10,IL1RN,C5,IL27,TYMP,SECTM3	MSIGDB
		up_regulated	1387.4	V$NFKAPPAB_03	262.609	48.8055	0.00209629	0.0229761	-263.494	-207.778	-157.63	CXCL5,FAM129A,SAMSN1,FUT7,CXCL16,TNFRSF1B,RAP2C,BMP2K,NUFIP2,RELB,MOB3C,MAP3K8,MMP9,BCKDK,BCL3,RBMS1,CXCL10,CPD,JAK3,IL1RN,UBE2D3,ICAM1,CXorf21,GADD45B,GPBP1,TIFA,SLAMF8,IL27,NOD2,IRF1,ETV6,SLC6A14	MSIGDB
		up_regulated	1387.3	V$IRF1_03	262.786	48.8308	0.0020978	0.0229977	-263.464	-207.767	-157.61	ABHD16A,SH3BGRL,GSDMD,PLXNC1,PHF21A,PCGF5,IL17RC,KYNU,TFEC,RIT1,USF1,BST2,DYNLT1,NGFRAP1,SAT1,CXCL10,ATF3,B2M,JKAMP,HDAC4,TMBIM4,IRF9,DDX58,PSMB8,CXorf21,XAF1,PSMB9,TNFSF13B,VAMP3,SLAMF8,DTX3L,IL27,PDGFC,TRIM21,TAP1,STX11,TAPBP,IL15RA,HLX	MSIGDB
		up_regulated	1387.19	V$IRF2_03	262.964	48.8561	0.00209931	0.0230192	-263.434	-207.757	-157.591	ABHD16A,SLC38A2,GSDMD,OSM,PLXNC1,PCGF5,USF1,BST2,CXCL10,ATF3,B2M,HDAC4,TMBIM4,DDX58,PSMB8,CXorf21,XAF1,PSMB9,TNFSF13B,PSME1,DTX3L,IL27,PDGFC,TAP1,TAPBP,IL15RA	MSIGDB
		up_regulated	1387.09	V$CEBPB_04	263.141	48.8814	0.00210082	0.0230407	-263.403	-207.747	-157.572	KCNH7,H2AFJ,TRIB1,RAD23B,TOP1,BNIP3L,PPP1CB,VCAN,RAB2A,NFIL3,SIRPA,NFE2L2,AQP9,MAP2K6,SHKBP1,S100A9,ASGR1,SBF2,FCER1G,KCNE3,PLA2G4A,BCL6,MTF1,STEAP4,BAZ1A,STAT3,PRDX3,SEPHS2,METTL9,NLRP3,IL27,UGP2,KCNJ2,PPP1R3D,PPARG	MSIGDB
		up_regulated	1386.98	V$ISRE_03	263.318	48.9067	0.00210233	0.0230623	-263.373	-207.736	-157.553	PROK2,SH3BGRL,TOP1,TLR7,FMR1,MOV10,GSDMD,AIF1,NUFIP2,MAP2K6,PGK1,OSM,PLXNC1,PCGF5,ST3GAL4,RIPK2,RBCK1,GNB4,KYNU,USF1,ZBP1,BST2,TCF7L2,CXCL10,EXOC6,B2M,HDAC4,IRF2,GPR65,NUB1,PML,IFI44,IRF9,DDX58,CXorf21,RTP4,DDX60,XAF1,TNFSF13B,TIFA,CRK,IFIT2,IFIH1,EPSTI1,DTX3L,IL27,IFIT3,DAPP1,BATF2,ETV6,TRIM21,TAPBP	MSIGDB
		up_regulated	1386.88	V$ETS1_B	263.495	48.9319	0.00210384	0.0230838	-263.343	-207.726	-157.533	SLC25A37,NT5C2,TMUB2,KCND1,SH3BGRL,GIT2,FURIN,CSRNP1,ARL6IP6,DOK1,KIF1C,GPR107,TFE3,RAP2C,LOXL3,LCP1,LYN,ST3GAL2,KCNQ1,TREML2,GMPR2,HM13,ETF1,JUNB,NRG1,RNF31,GTF2B,RLIM,CMTM6,PML,MCTP1,LCP2,SLC39A11,GIMAP4,PSME2,ETV8	MSIGDB
		up_regulated	1386.77	V$IRF7_03	263.673	48.9572	0.00210534	0.0231054	-263.312	-207.716	-157.514	ABHD16A,KIF13A,STX16,GNA13,CXCL16,MOV10,MAP2K6,OSM,PLXNC1,CACNA1A,PCGF5,MAP3K8,RBCK1,HMGB3,BST2,BCL6,SAT1,CXCL10,EXOC6,NMNAT1,CASP7,IRF2,SOCS1,SIPA1L1,TMBIM4,DDX58,CXorf21,ADAR,DDX60,XAF1,PSMB9,SP110,PSME1,IFIT2,EPSTI1,LAPTM4A,DTX3L,IL27,PDGFC,DAPP1,BATF2,TRIM21,TAP1,STX11,TAPBP	MSIGDB
		up_regulated	1386.67	V$STAT6_04	263.85	48.9825	0.00210685	0.0231269	-263.282	-207.706	-157.495	TMUB2,CXorf36,SPI1,TRPS1,CYTH4,CSF3R,SLC38A2,FGF13,DOK3,NKIRAS2,TNFSF13,SKAP2,SDCBP,PATL1,KCNQ1,FAM20A,ACAP2,SESTD1,POLR1D,FEM1C,TFEC,CPEB4,RNF138,TANK,DOCK4,HHEX,TRIM25,VAMP3,PIM2,CRK,STAT5A,DNAJC7,CD274,PSTPIP4	MSIGDB
		up_regulated	1386.56	V$ICSBP_Q8	264.027	49.0078	0.00210836	0.0231484	-263.252	-207.695	-157.476	ADAM8,TOP1,CXCL16,TLR7,FMR1,ENTPD1,FES,MOV10,GSDMD,AIF1,MAP2K6,ST3GAL4,RIPK2,RBCK1,KYNU,TFEC,CPEB4,USF1,ZBP1,BST2,B2M,HDAC4,CASP7,SOCS1,IFI35,IFI44,PSMB8,P2RY13,ADAR,PSMB9,SP110,TNFSF13B,LYSMD2,CTSS,IFIH1,DTX3L,IL27,IFIT3,DAPP1,BATF2,TAP1,TOR1AIP1,TAPBPL,TAPBP	MSIGDB
		up_regulated	1386.46	V$ELF1_Q8	264.204	49.0331	0.00210987	0.02317	-263.221	-207.685	-157.456	FAM134A,TMEM88,APOBR,SAMSN1,ARRB2,TYROBP,TFE3,AIF1,NUFIP2,TNFSF13,GRB2,NASP,CLIC1,FCER1G,HM13,PFKFB4,RNF31,C1orf43,RLIM,SAT1,TGFB1,TM6SF1,BAZ1A,XIAP,TLR4,ACSL4,ARL6IP5,C4orf32,MR1,PSME2,CD274,DAPP1,ALOX5AP,VSIG10,CTSA	MSIGDB
		up_regulated	1386.35	V$IRF1_Q8	264.381	49.0584	0.00211138	0.0231915	-263.191	-207.675	-157.437	USP32,PPM1D,STX16,TYROBP,ACSS2,FES,NUFIP2,ZMPSTE24,OSM,PLXNC1,PHF21A,MICU1,ATP6V0D1,RBCK1,KYNU,CD53,RNF31,USF1,P4HA1,QKI,ZMAT2,GPR65,NUB1,SIPA1L1,TNFSF13B,LYSMD2,CTSS,PSME2,IL27,DAPP1,TRIM21,TAPBPL,TAPBP	MSIGDB
		up_regulated	1386.24	V$IRF_Q8	264.559	49.0836	0.00211289	0.0232131	-263.16	-207.665	-157.418	TOP1,TLR7,FMR1,GABARAP,MOV10,GSDMD,NCF1,OSM,PLXNC1,PCGF5,ST3GAL4,RBCK1,KYNU,CPEB4,USF1,ZBP1,BST2,TCF7L2,SAT1,CXCL10,RTN4,B2M,CASP7,IRF2,NUB1,SOCS1,SELL,IFI35,LMO2,TMBIM4,IFI44,IRF9,PSMB8,RTP4,ADAR,DDX60,SLC40A1,TNFSF13B,EXT1,TIFA,IFIT2,CYBB,DTX3L,NOD2,UBE2L6,DAPP1,BATF2,ETV6,TRIM21,TOR1AIP1,TAPBPL,TAPBP	MSIGDB
		up_regulated	1386.14	TGCACTG,MIR-148A,MIR-152,MIR-148B	264.736	49.1089	0.0021144	0.0232346	-263.13	-207.654	-157.399	E2F7,INHBB,USP32,BEST1,USP33,ABCA1,DEDD,TGFA,TRPS1,FMR1,PPP1CB,C18orf25,PICALM,MIER1,ATXN1,PATL1,TMSB10,CYB5R4,B4GALT5,TMED7,ZCCHC2,SNX27,CPEB4,HMGB3,STX3,UBE2W,RLIM,UBE2D1,SLC25A44,C7orf60,QKI,MTF1,MAFB,ARL8B,CPD,MAX,SSR1,RNF217,NPTN,SEPT4,ERLIN1,LMTK2,RAB34,NDST1	MSIGDB
		up_regulated	1386.03	AATGTGA,MIR-23A,MIR-23B	264.913	49.1342	0.00211591	0.0232562	-263.1	-207.644	-157.379	KPNA4,CXCL5,PTK2B,SPOPL,TRIB1,TGFA,RAD23B,TOP1,BNIP3L,CHUK,FMR1,PPP1CB,PRDM1,PICALM,TAB3,SIRPA,BUD31,NUFIP2,LRRC4,VAPA,ATXN1,NR6A1,PLAGL1,TMED7,ATP6V1B2,ZCCHC2,CAB39,SNX27,CPEB4,CD163,FUT4,UBE2D1,QKI,WSB1,IL6R,XIAP,CASP7,IRF2,WTAP,C16orf72,UBE2D3,RBPMS2,STX12,IDH1,AFF1,GPBP1,CRK,PDE4B,LHFPL2,CA2,IRF1,FAS,MAPRE1,ATP6V1E1,NDST1	MSIGDB
		up_regulated	1385.93	TTTGCAC,MIR-19A,MIR-19B	265.09	49.1595	0.00211742	0.0232777	-263.069	-207.634	-157.36	INHBB,KPNA4,E2F8,USP32,HBP1,USP33,ABCA1,ZDHHC18,CHMP4B,PTK2B,RAB8B,TRPS1,FMR1,PTP4A1,ATP11A,RAP2C,CCDC126,ZDHHC7,MIER1,PLXNC1,ATXN1,PATL1,RAP1A,SBF2,B4GALT5,SPTSSA,ELOVL5,FEM1C,ATP6V1B2,PFKFB3,WDFY3,FAM114A1,BCL3,CAB39,SNX27,ASAP2,CPEB4,RBMS1,C7orf60,QKI,REEP3,PSAP,CADM4,SOCS3,HDAC4,TESK2,SOCS1,ACSL4,RAB33B,TXNDC12,TBK1,NPTN,DENND1A,AFF1,SPG20,MAPK14,VCPIP1,RAB21,RAB34,KCNJ2,ST8SIA4,RNF145,SCARF1	MSIGDB
		up_regulated	1385.82	AGCATTA,MIR-157	265.267	49.1848	0.00211893	0.0232992	-263.039	-207.624	-157.341	GPR85,CDC73,SPI1,HBP1,HIF1A,MARCH7,PICALM,CEBPB,NUFIP2,SDCBP,H3F3A,CAB39,FAR1,UBE2W,QKI,HDAC4,BACH1,SOCS1,RAB1A,UBE2D3,YWHAE	MSIGDB
		up_regulated	1385.72	TTTGCAG,MIR-518A-4	265.445	49.2101	0.00212043	0.0233208	-263.009	-207.613	-157.321	INHBB,KPNA4,EIF4G3,ZFAND5,C18orf25,PJA2,ATP11A,PICALM,RAP2C,YTHDF3,MAN1A1,KCMF1,PCGF5,ETF1,GNB4,BRI3,CPEB4,LAMP2,QKI,HDAC4,XIAP,ACTR3,C16orf72,TIMP2,CHSY1,FBXL5,SPG20,RHOT1,RAB21,KCNJ2,MAPRE1,JAG3	MSIGDB
		up_regulated	1385.61	GTTATAT,MIR-412	265.622	49.2353	0.00212194	0.0233423	-262.978	-207.603	-157.302	RGS16,RAB8B,ADAM10,PRKAR2B,FMR1,NUMB,CPEB3,C18orf25,BAZ2B,CREB5,CPEB4,LAMP2,QKI,ADM,RAB1A,RERE,YIPF4,HIAT1,ST8SIA6	MSIGDB
		up_regulated	1385.51	ATTCTTT,MIR-188	265.799	49.2606	0.00212345	0.0233639	-262.948	-207.593	-157.283	GPR85,UBE2B,P2RX7,CDC5L,TRPS1,SPAST,PPP1CB,PRDM1,CDC42,CPEB3,C9orf47,MIER1,GRIN3A,APLP2,BAZ2B,NASP,UBQLN2,CTSB,TMED7,PFKFB4,SRPK1,WDFY3,SNX27,FAR1,CPEB4,CAPZA1,QKI,SAT1,RFWD2,XIAP,FNDC3B,LRRN1,ACSL4,EIF4E3,CRK,RAB21,PDGFC,JAG3	MSIGDB
		up_regulated	1385.4	TGANTCA_V$AP1_C	265.976	49.2859	0.00212496	0.0233854	-262.918	-207.583	-157.264	KPNA4,PROK2,RHOG,ALDOA,CXCL5,ZNF654,RELT,CLDN9,TRAPPC3,KCND1,PSMD4,FAM91A1,GIT2,APOBR,FURIN,SEC24D,MPP3,CSRNP1,TRIB1,ZFAND5,HK3,FKBP5,PTP4A1,DOK1,PRDM1,TFE3,SLC38A2,GAB2,CDKN1A,FGF13,RTN3,ISG20,DLG4,PPP2CA,MIER1,TRIM9,VAPA,ATP6V1C1,SDCBP,CACNA1A,FAM20A,ZNFX1,CD68,NASP,USP3,RNF144B,CLIC1,RHOQ,ACSL3,MMP9,STARD8,PIM1,CREB5,FERMT3,PFKFB3,WDFY3,CAB39,RIT1,NRG1,GPR141,MME,SEMA6B,UBE2D1,GAPDH,PLP2,SAT1,…	MSIGDB
		up_regulated	1385.3	TTGCWCAAY_V$CEBPB_04	266.153	49.3112	0.00212647	0.023407	-262.887	-207.572	-157.244	TRIB1,VCAN,RAB2A,CEBPB,CKAP4,SRPK1,GSR,IDH1,PRDX3,MAPK14,KCNJ2,ETV6,PPP1R3D	MSIGDB
		up_regulated	1385.19	RYTTCCTG_V$ETS2_B	266.331	49.3365	0.00212798	0.0234285	-262.857	-207.562	-157.225	ITGA1,ESRRA,NT5C2,DENND3,TMUB2,PTEN,SH3BGRL,ARF4,SPI1,HCAR1,STX16,UBE2B,FURIN,GPR97,ARRB2,CSRNP1,TRIB1,ADAM10,NCF2,DOK1,C6orf47,TYROBP,PRDM1,IL18RAP,MSL3,TFE3,PICALM,CSF3R,RAP2C,TAB3,RILP,GAB2,LOXL3,CDKN1A,ZBTB7B,NCF4,QPCT,LCP1,LYN,CHIC2,NUFIP2,MAP2K6,TNFSF13,SKAP2,ATXN1,PATL1,FAM20A,NASP,USP3,S100A9,MEFV,CLIC1,TREML2,SBF2,FCER1G,SESTD1,GMPR2,HM13,ETF1,POLR1D,MMP9,FEM1C,H3F3A,JUNB,FERMT3,BCL3,TFE…	MSIGDB
		up_regulated	1385.09	STTTCRNTTT_V$IRF_Q8	266.508	49.3618	0.00212949	0.02345	-262.827	-207.552	-157.206	ABHD16A,FMR1,MOV10,GSDMD,NCF1,OSM,NAMPT,PLXNC1,ATXN1,PCGF5,IL17RC,RBCK1,NRG1,RNF31,USF1,ZBP1,BST2,DYNLT1,CXCL10,B2M,HDAC4,CASP7,VAMP5,NUB1,IFI44,DDX58,PSMB8,CXorf21,XAF1,PSMB9,TNFSF13B,PSME1,IFIT2,CASP1,EPSTI1,DTX3L,PSME2,IL27,NOD2,IFIT3,BATF2,ETV6,TRIM21,TAP1,TAPBPL,TAPBP	MSIGDB
		up_regulated	1384.98	YTATTTTNR_V$MEF2_04	266.685	49.387	0.002131	0.0234716	-262.796	-207.542	-157.187	TMEM88,DNAJC3,KIF13A,WBP5,HBP1,TOP1,PRKAR2B,ZFAND5,TLR7,ARPC5,PRDM1,C18orf25,MSL3,RAP2C,CDKN1A,CEBPB,FGF13,SIRPA,LYN,LRRC4,SHKBP1,TNFSF13,ATXN1,ZNFX1,GPR27,F13A1,TMSB10,NR6A1,P2RY12,RHOQ,SBF2,SESTD1,GNB4,KYNU,PLAGL1,CREB5,JUNB,FITM1,C1orf43,BCL6,STAC3,P4HA1,UBE2D1,TMEM127,IL6R,GYG1,HDAC4,LAT2,TIMP2,ARL6IP5,MAX,SIPA1L1,NTNG2,RNF146,GADD45B,RNF24,VAMP3,USP25,RAB21,CNBP,TNNT1,TNFSF10,AKIRIN2,HLX,RAB…	MSIGDB
		up_regulated	1384.88	RGAGGAARY_V$PU1_Q8	266.862	49.4123	0.00213251	0.0234931	-262.766	-207.531	-157.167	GPR85,ESRRA,ALDOA,MARK3,SPI1,TRMT1L,GIT2,APOBR,PTPRJ,SAMSN1,ITGA2B,CDC5L,ARL6IP6,CYTH4,TYROBP,GPR107,TFE3,LYN,PSEN1,NUFIP2,TNFSF13,MIER1,PLXNC1,MOB3C,KCNQ1,ZNFX1,CLIC1,TREML2,ETF1,LTB4R,MMP9,CREB5,PFKFB4,PLA2G4A,WDFY3,CPEB4,LAMP2,RLIM,SEMA6B,ACVRL1,IRAK4,HHEX,XIAP,ABI1,TLR4,ACSL4,EVI2B,MAX,PML,AGPAT9,PIK3AP1,C4orf32,NPTN,LCP2,STAT5A,MR1,GIMAP4,CDV3,ETV6,C1orf162,ST8SIA4,RAB20,VSIG10,CTSA	MSIGDB
		up_regulated	1384.77	TCANNTGAY_V$SREBP1_03	267.04	49.4376	0.00213401	0.0235147	-262.736	-207.521	-157.148	RENBP,DCTN4,FAM134A,SLC35A5,GIT2,WBP5,UBE2B,SEC24D,ALOX5,HIF1A,LAMTOR1,ATP6AP1,ARPC5,PICALM,TOM1,YTHDF3,GABARAP,GAB2,LCP1,TMEM199,LRRC4,ATP6V1C1,RNF181,PPT1,H2AFY,NAPA,MICU1,ATP6V0D1,SMNDC1,ATP6V1B2,CD164,C1orf43,UBE2W,ITPRIP,DIRC2,NGFRAP1,PSAP,RTN4,PSENEN,PPCS,WDFY1,TLR4,LRRN1,CHMP2B,CTSD,ACP2,ATP6V1D,RNF146,GRN,RAB27A,HNRNPH2,DUSP3,CTSS,C2,ATG3,LMTK2,CTSA	MSIGDB
		up_regulated	1384.67	TGANNYRGCA_V$TCF11MAFG_03	267.217	49.4629	0.00213552	0.0235362	-262.705	-207.511	-157.129	ABCA7,RHOG,KCND1,LPPR2,ARF4,SEC24D,PRDM1,TSPAN17,GAB2,PPP2CA,NKIRAS2,TXNL1,TREML2,NR6A1,MMP9,PIM1,PSMB2,WDFY3,TFEC,ASAP2,NRG1,BCL6,UBE2D1,C20orf24,GAPDH,ITPRIP,SPTLC2,DOCK4,BACH1,GADD45G,SSR1,RNF13,TLR8,DNAJC7,CNBP,GK,SNX10,PPARG	MSIGDB
		up_regulated	1384.56	MORF_RAB1A	267.394	49.4882	0.00213703	0.0235578	-262.675	-207.501	-157.11	ARF4,RAD23B,MARCH7,XPO6,ARPC5,PICALM,ATOX1,PSMB4,KDELR1,PGK1,ATP6V0D1,TMSB10,ETF1,RBCK1,SMNDC1,HADHB,TMBIM6,LAMP2,CAPZA1,RTN4,AP3S1,RAB1A,SSR1,SEPHS2,RAB5A,VAMP3,ATP6AP2,CNBP,TMEM59,RPL36AL,TOR1AIP3	MSIGDB
		up_regulated	1384.46	MORF_RAB5A	267.571	49.5135	0.00213854	0.0235793	-262.645	-207.49	-157.09	EFR3A,STX16,RAD23B,TPM4,GPR107,PICALM,ATOX1,PSMB4,BUD31,OGFR,ATP6V0D1,NBN,TMBIM6,GRINA,CHMP2B,RAB1A,NPTN,ADAR,RAB5A,ATP6AP2,RNF114,RPL36AL,ATP6V1E1,TAPBP	MSIGDB
		up_regulated	1384.35	GNF2_BNIP4	267.748	49.5387	0.00214005	0.0236008	-262.614	-207.48	-157.071	PHF21A,USP3,CLIC1,MBD2,ACTR3,BNIP2,WTAP,SSR1,ARPC3,ADPGK,GDI2,CDV5	MSIGDB
		up_regulated	1384.25	GNF2_CARD17	267.926	49.564	0.00214156	0.0236224	-262.584	-207.47	-157.052	CDA,COTL1,LILRB2,LILRA6,NAIP,HCK,NCF2,CFP,HK3,TNFRSF1B,TYROBP,VCAN,PYCARD,AIF1,LILRB3,CD33,PPT1,S100A9,MCL1,MNDA,FCN1,APOBEC3A,PILRA,FPR1,RNF130,TLR2,PSAP,MAFB,MFSD1,BST1,MS4A6A,TLR8,CLEC4A,TNFAIP2,CD302,PLBD1,CPVL,CTSS,CD14,CASP1,CYBB,NOD2,TYMP,FGL2,STX11,FCGR1A,CCR1,IGSF6	MSIGDB
		up_regulated	1384.14	GNF2_CASP13	268.103	49.5893	0.00214307	0.0236439	-262.554	-207.459	-157.033	RHOG,COTL1,ARPC1B,TKT,LILRB2,LILRA6,ARRB2,NAIP,HCK,ITGAM,NCF2,CFP,HK3,TNFRSF1B,TYROBP,PYCARD,GABARAP,HSD17B11,FES,ZDHHC7,AIF1,LILRB3,SKAP2,CD33,PPT1,USP3,MYD88,ACAP2,FCER1G,MCL1,JUNB,MNDA,FCN1,APOBEC3A,PRKCD,PILRA,IFNGR1,C20orf24,CMTM6,TLR2,TMEM127,PSAP,MAFB,SAMHD1,EVI2B,SELL,MFSD1,BST1,MS4A6A,TLR8,CLEC4A,TNFAIP2,CD302,PLBD1,FBXL5,CPVL,PLSCR1,CTSS,CASP1,CYBB,NOD2,TYMP,FGL2,STX11,CCR1,IGSF6,ITGB2,…	MSIGDB
		up_regulated	1384.04	GNF2_CASP16	268.28	49.6146	0.00214458	0.0236655	-262.523	-207.449	-157.013	HSD17B11,CMTM6,B2M,SELL,ARPC3,ZCCHC6,CASP6	MSIGDB
		up_regulated	1383.93	GNF2_CD16	268.457	49.6399	0.00214609	0.023687	-262.493	-207.439	-156.994	LILRB2,HCK,CFP,HK3,TYROBP,LILRB3,CD33,FCN1,RNF130,TLR2,PSAP,MAFB,MS4A6A,IFI30,TNFAIP2,CD302,PLBD1,SCO2,CTSS,CD14,NOD2,TYMP,FGL2,STX13	MSIGDB
		up_regulated	1383.83	GNF2_CD1D	268.634	49.6652	0.0021476	0.0237085	-262.463	-207.429	-156.975	COTL1,LILRB2,LILRA6,HCK,CFP,HK3,TNFRSF1B,TYROBP,PYCARD,AIF1,LILRB3,CD33,FCN1,RNF130,TLR2,PSAP,MAFB,MS4A6A,CLEC4A,TNFAIP2,CD302,PLBD1,CPVL,CTSS,CD14,CASP1,CYBB,NOD2,TYMP,FGL2,STX11,IGSF8	MSIGDB
		up_regulated	1383.72	GNF2_CD113	268.812	49.6904	0.0021491	0.0237301	-262.432	-207.418	-156.956	LILRB2,LILRA6,NAIP,CFP,HK3,TYROBP,VCAN,PYCARD,FES,LILRB3,CD33,PPT1,FCN1,CD163,RNF130,TLR2,MAFB,MFSD1,BST1,MS4A6A,TLR8,CLEC4A,IFI30,TNFAIP2,CD302,PLBD1,CPVL,CTSS,CD14,CASP1,NLRP3,CYBB,NOD2,FGL2,STX11,FCGR1A	MSIGDB
		up_regulated	1383.62	GNF2_CD133	268.989	49.7157	0.00215061	0.0237516	-262.402	-207.408	-156.936	GIT2,LCP1,C17orf62,MYD88,CD53,B2M,ACTR3,SELL,PSMB8,PSMB9,SP110,PSME1,TRIM22,IFI16,ZCCHC6,TAP1,TAPBP	MSIGDB
		up_regulated	1383.51	GNF2_FGR	269.166	49.741	0.00215212	0.0237732	-262.372	-207.398	-156.917	RHOG,COTL1,ARPC1B,LILRB2,RGS19,EFHD2,HCK,ITGAM,CFP,TNFRSF1B,TYROBP,PYCARD,AIF1,LILRB3,FCER1G,CMTM6,TMEM127,IFI30,CTSS,CASP1,FGL2,ITGB4	MSIGDB
		up_regulated	1383.41	GNF2_FOS	269.343	49.7663	0.00215363	0.0237947	-262.341	-207.388	-156.898	LILRB2,LILRA6,NAIP,CFP,HK3,VCAN,PYCARD,FES,SCPEP1,CD33,FCN1,ZFP36,CD163,RNF130,MAFB,MFSD1,MS4A6A,CD302,PLBD1,CPVL,CTSS,NLRP3,CYBB,NOD2,FGL2,STX13	MSIGDB
		up_regulated	1383.3	GNF2_HCK	269.52	49.7916	0.00215514	0.0238163	-262.311	-207.377	-156.879	CDA,RHOG,COTL1,LILRB2,SPI1,LILRA6,ARRB2,HCK,NCF2,CFP,HK3,TNFRSF1B,TYROBP,PYCARD,GABARAP,LILRA5,HSD17B11,AIF1,ZNF467,LILRB3,PPT1,SDCBP,S100A9,FCER1G,MCL1,MNDA,FCN1,APOBEC3A,PILRA,FCGR2A,FPR1,IFNGR1,UBE2D1,CMTM6,RNF130,TLR2,TMEM127,PSAP,CLEC7A,EVI2B,DPYD,BST1,MS4A6A,TLR8,CLEC4A,TNFAIP2,CD302,PLBD1,FBXL5,CPVL,CTSS,CD14,CASP1,CYBB,NOD2,TYMP,FGL2,TNFSF10,STX11,CCR1,IGSF6,ITGB2,SECTM1	MSIGDB
		up_regulated	1383.2	GNF2_ICAM5	269.698	49.8169	0.00215665	0.0238378	-262.28	-207.367	-156.859	GIT2,APOBR,ADAM8,ARRB2,HSD17B11,ACAP2,TMEM127,EVI2B,MAX,SELL,ZCCHC6,IRF1,CASP4,ITGB4	MSIGDB
		up_regulated	1383.09	GNF2_ITGB4	269.875	49.8422	0.00215816	0.0238593	-262.25	-207.357	-156.84	RHOG,APOBR,ADAM8,ARRB2,EFHD2,HCK,ITGAM,TNFRSF1B,TYROBP,PYCARD,HSD17B11,AIF1,MYD88,ACAP2,FCER1G,MCL1,CMTM6,TMEM127,SELPLG,RAB27A,FBXL5,CASP1,ZCCHC6,IRF1,ITGB4	MSIGDB
		up_regulated	1382.99	GNF2_LYN	270.052	49.8674	0.00215967	0.0238809	-262.22	-207.347	-156.821	GIT2,LYN,LTA4H,SKAP2,MYD88,CMTM6,LAT2,SELL,ARPC3,SP112	MSIGDB
		up_regulated	1382.88	GNF2_MCL3	270.229	49.8927	0.00216118	0.0239024	-262.189	-207.336	-156.802	LILRA6,ARRB2,NAIP,HCK,NCF2,CFP,PYCARD,HSD17B11,PTPRE,AIF1,SKAP2,PPT1,USP3,MYD88,ACAP2,MCL1,JUNB,MNDA,PRKCD,IFNGR1,CMTM6,TLR2,SAMHD1,EVI2B,SELL,MFSD1,TLR8,CLEC4A,CD302,FBXL5,CTSS,CASP1,CYBB,NOD2,STX11,CCR1,IGSF6,ITGB4	MSIGDB
		up_regulated	1382.78	GNF2_MSN	270.407	49.918	0.00216268	0.023924	-262.159	-207.326	-156.782	ADAM8,ADAM10,ARPC5,CDC42,CLIC1,CAPZA1,TGFB1,ACTR3,ZCCHC6,ITGB4	MSIGDB
		up_regulated	1382.67	GNF2_MYD90	270.584	49.9433	0.00216419	0.0239455	-262.129	-207.316	-156.763	ARPC1B,LILRA6,TNFRSF1B,CYTH4,ARPC5,TYROBP,PYCARD,LYN,PTPRE,SKAP2,USP3,MYD88,FCER1G,MCL1,CD53,PRKCD,C20orf24,CMTM6,TMEM127,SELPLG,SELL,ARPC3,CASP1,CYBB,ITGB4	MSIGDB
		up_regulated	1382.57	GNF2_PAK4	270.761	49.9686	0.0021657	0.0239671	-262.098	-207.306	-156.744	ADAM10,ARPC5,PHF21A,USP3,MYD88,ACAP2,CD53,CAPZA1,ACTR3,BNIP2,SELL,ARPC3,ZCCHC8	MSIGDB
		up_regulated	1382.46	GNF2_PECAM3	270.938	49.9939	0.00216721	0.0239886	-262.068	-207.295	-156.725	LILRB2,LILRA6,HCK,NCF2,CFP,TNFRSF1B,TYROBP,PYCARD,CEBPB,HSD17B11,AIF1,LILRB3,PPT1,FCER1G,MCL1,FCN1,ZFP36,IFNGR1,CMTM6,RNF130,TLR2,TMEM127,PSAP,MAFB,CEBPD,MFSD1,MS4A6A,TLR8,CLEC4A,TNFAIP2,CD302,PLBD1,CTSS,CASP1,CYBB,NOD2,TYMP,FGL2,CCR1,IGSF6,ITGB4	MSIGDB
		up_regulated	1382.36	GNF2_PPP6C	271.115	50.0191	0.00216872	0.0240101	-262.038	-207.285	-156.705	PSMD4,KCMF1,SMNDC1,RNF138,PANK2,ACTR3,UBE2D3,SNW1,GDI2,CDV3,MAPRE3	MSIGDB
		up_regulated	1382.25	GNF2_PTPN8	271.293	50.0444	0.00217023	0.0240317	-262.007	-207.275	-156.686	GIT2,LYN,C17orf62,ACAP2,CD53,FAM49B,B2M,EVI2B,SELL,ARPC3,SP110,TAPBP	MSIGDB
		up_regulated	1382.15	GNF2_S100A6	271.47	50.0697	0.00217174	0.0240532	-261.977	-207.265	-156.667	COTL1,LILRB2,ARRB2,HCK,NCF2,CFP,TNFRSF1B,TYROBP,PYCARD,HSD17B11,AIF1,LILRB3,FCER1G,MCL1,FCN1,APOBEC3A,PILRA,TMEM127,CLEC4A,CPVL,CASP1,NOD2,TYMP,FGL2,TNFSF10,CCR1,IGSF6,ITGB4	MSIGDB
		up_regulated	1382.04	GNF2_SELL	271.647	50.095	0.00217325	0.0240748	-261.947	-207.254	-156.648	GIT2,ARRB2,CYTH4,HSD17B11,LYN,SKAP2,USP3,MYD88,ACAP2,MCL1,JUNB,CD53,CMTM6,B2M,EVI2B,SELL,ARPC3,TRIM38,CASP1,CASP6	MSIGDB
		up_regulated	1381.93	GNF2_SPI3	271.824	50.1203	0.00217476	0.0240963	-261.916	-207.244	-156.628	SPI1,ARRB2,NADK,HCK,NCF2,CSF3R,PPBP,AQP9,PLXNC1,MNDA,APOBEC3A,PILRA,FCGR2A,FPR1,UBE2D1,TMEM127,GCA,CLEC7A,BACH1,P2RY13,TLR1,TNFSF10,IGSF6,SECTM3	MSIGDB
		up_regulated	1381.83	GNF2_STAT8	272.001	50.1456	0.00217627	0.0241179	-261.886	-207.234	-156.609	ARPC1B,GIT2,ARPC5,LCP1,LYN,C17orf62,USP3,MYD88,CLIC1,ACAP2,MBD2,JUNB,CD53,CAPZA1,CMTM6,TGFB1,B2M,ACTR3,BNIP2,LAT2,EVI2B,SELL,ARPC3,ADPGK,PSMB8,TRIM38,MOB1A,ZCCHC6,TAPBP,CASP6	MSIGDB
		up_regulated	1381.72	GNF2_TNFRSF1B	272.179	50.1708	0.00217777	0.0241394	-261.856	-207.224	-156.59	RHOG,COTL1,ARPC1B,LILRB2,LILRA6,ARRB2,HCK,NCF2,CFP,TNFRSF1B,TYROBP,PYCARD,HSD17B11,AIF1,LILRB3,PPT1,MYD88,FCER1G,FCN1,PILRA,CMTM6,RNF130,TLR2,TMEM127,PSAP,MS4A6A,CLEC4A,CPVL,CTSS,CASP1,CYBB,NOD2,TYMP,FGL2,CCR1,IGSF6,ITGB4	MSIGDB
		up_regulated	1381.62	GNF2_TNFSF12	272.356	50.1961	0.00217928	0.0241609	-261.825	-207.213	-156.57	SPI1,ARRB2,HCK,NCF2,CSF3R,AIF1,PLXNC1,SDCBP,MNDA,APOBEC3A,PILRA,FCGR2A,FPR1,UBE2D1,CLEC7A,EVI2B,P2RY13,TLR1,TNFSF10,CCR1,IGSF6,SECTM3	MSIGDB
		up_regulated	1381.51	GNF2_TYK4	272.533	50.2214	0.00218079	0.0241825	-261.795	-207.203	-156.551	CHD1,ARPC1B,LCP1,C17orf62,PHF21A,USP3,BNIP2,ADPGK,MOB1A,GDI2,CDV5	MSIGDB
		up_regulated	1381.41	KEGG_GLUTATHIONE_METABOLISM	272.71	50.2467	0.0021823	0.024204	-261.765	-207.193	-156.532	PGD,RRM2B,OPLAH,GSTK1,GSR,TXNDC12,MGST1,IDH1,GSTO1,LAP5	MSIGDB
		up_regulated	1381.3	KEGG_GLYCEROPHOSPHOLIPID_METABOLISM	272.887	50.272	0.00218381	0.0242256	-261.734	-207.183	-156.513	ACHE,CDIPT,MBOAT1,AGPAT2,PCYT1B,PGS1,MBOAT7,PLA2G4A,AGPAT3,LYPLA1,LPCAT3,CDS2,MBOAT2,AGPAT9,LPGAT1,LPCAT4	MSIGDB
		up_regulated	1381.2	KEGG_CYTOKINE_CYTOKINE_RECEPTOR_INTERACTION	273.065	50.2973	0.00218532	0.0242471	-261.704	-207.172	-156.493	INHBB,CXCL5,RELT,TNFRSF14,IL4R,CXCR2,IL18R1,ACVR1B,CXCL16,TNFRSF1B,IL18RAP,CSF3R,PPBP,CXCR1,TNFSF13,OSM,IFNGR1,ACVRL1,IFNGR2,TNFRSF1A,IL6R,CXCL10,TGFB1,IFNAR2,IL1B,IL10RB,IL17RA,IL15,CSF2RB,IL13RA1,TNFSF13B,CCR2,IFNAR1,PDGFC,TNFSF10,FAS,CCR1,IL15RA,LTBR	MSIGDB
		up_regulated	1381.09	KEGG_CHEMOKINE_SIGNALING_PATHWAY	273.242	50.3225	0.00218683	0.0242686	-261.674	-207.162	-156.474	CXCL5,CXCR2,GNAI3,PTK2B,ARRB2,GNG5,HCK,CXCL16,CHUK,CDC42,PPBP,CXCR1,LYN,NCF1,GRB2,GNG10,RAP1A,GNB4,PAK1,PRKCD,CXCL10,STAT3,JAK3,JAK2,STAT2,CCR2,CRK,STAT1,CCR3	MSIGDB
		up_regulated	1380.99	KEGG_LYSOSOME	273.419	50.3478	0.00218834	0.0242902	-261.643	-207.152	-156.455	ASAH1,DNASE2,ATP6AP1,GM2A,PPT1,CD68,ATP6V0D1,NEU1,CTSB,CD63,GBA,GALC,CD164,GLB1,LAMP2,CTSZ,PSAP,ATP6V0A1,GNS,SCARB2,AP3S1,CTSD,NPC2,ACP2,LAMP3,CTSS,LAPTM4A,SORT1,ARSB,HEXB,CTSC,CTSA	MSIGDB
		up_regulated	1380.88	KEGG_COMPLEMENT_AND_COAGULATION_CASCADES	273.596	50.3731	0.00218985	0.0243117	-261.613	-207.141	-156.436	C1R,SERPINA1,CD55,PROS1,F5,C1QB,CR1,TFPI,F13A1,C1QC,CD59,PLAUR,CD46,C5,C4BPB,C2,SERPING3	MSIGDB
		up_regulated	1380.78	KEGG_TOLL_LIKE_RECEPTOR_SIGNALING_PATHWAY	273.774	50.3984	0.00219135	0.0243333	-261.583	-207.131	-156.416	FADD,TLR7,CHUK,TLR6,MAP2K6,MAP3K8,MYD88,TLR2,CXCL10,TLR5,IRAK4,IFNAR2,IL1B,TLR4,TBK1,TLR8,IRF7,TICAM2,TLR1,MAPK14,CD14,IFNAR1,STAT3	MSIGDB
		up_regulated	1380.67	KEGG_NOD_LIKE_RECEPTOR_SIGNALING_PATHWAY	273.951	50.4237	0.00219286	0.0243548	-261.552	-207.121	-156.397	NAIP,CHUK,TAB3,PYCARD,MEFV,RIPK2,IL1B,NLRC4,XIAP,CARD6,MAPK14,CASP1,CASP5,NLRP3,NOD4	MSIGDB
		up_regulated	1380.57	KEGG_CYTOSOLIC_DNA_SENSING_PATHWAY	274.128	50.449	0.00219437	0.0243764	-261.522	-207.111	-156.378	CHUK,PYCARD,POLR1D,ZBP1,CXCL10,IL1B,TBK1,IRF7,DDX58,ADAR,CASP1,AIM4	MSIGDB
		up_regulated	1380.46	KEGG_JAK_STAT_SIGNALING_PATHWAY	274.305	50.4742	0.00219588	0.0243979	-261.492	-207.1	-156.359	IL4R,CSF3R,STAM2,OSM,GRB2,PIM1,IFNGR1,IFNGR2,IL6R,IFNAR2,SOCS3,IL10RB,STAT3,JAK3,SOCS1,IL15,JAK2,STAT2,IRF9,CSF2RB,IL13RA1,STAT5A,IFNAR1,STAT1,IL15RA	MSIGDB
		up_regulated	1380.36	KEGG_HEMATOPOIETIC_CELL_LINEAGE	274.482	50.4995	0.00219739	0.0244194	-261.461	-207.09	-156.339	ITGA1,IL4R,ITGA2B,ITGAM,CSF3R,CD55,CR1,CD33,MME,IL6R,CD59,IL1B,CD14,CD36,FCGR1A,CD46	MSIGDB
		up_regulated	1380.25	KEGG_FC_GAMMA_R_MEDIATED_PHAGOCYTOSIS	274.66	50.5248	0.0021989	0.024441	-261.431	-207.08	-156.32	ARPC1B,HCK,WASF1,ARPC5,CDC42,GAB2,LYN,NCF1,PLA2G4A,PAK1,PRKCD,ASAP2,FCGR2A,SPHK1,LIMK2,ARPC3,CRK,LIMK1,FCGR1A	MSIGDB
		up_regulated	1380.15	KEGG_VIBRIO_CHOLERAE_INFECTION	274.837	50.5501	0.00220041	0.0244625	-261.4	-207.07	-156.301	ATP6AP1,KDELR1,ATP6V1C1,KCNQ1,ATP6V0D1,ATP6V1B2,ATP6V0A1,ATP6V0E1,ATP6V1D,ATP6V1E1,ERO1L	MSIGDB
		up_regulated	1380.04	KEGG_EPITHELIAL_CELL_SIGNALING_IN_HELICOBACTER_PYLORI_INFECTION	275.014	50.5754	0.00220192	0.0244841	-261.37	-207.059	-156.282	CXCR2,ADAM10,CHUK,ATP6AP1,CDC42,CXCR1,LYN,ATP6V1C1,ATP6V0D1,ATP6V1B2,PAK1,ATP6V0A1,ATP6V0E1,ATP6V1D,MAPK14,ATP6V1E3	MSIGDB
		up_regulated	1379.94	KEGG_LEISHMANIA_INFECTION	275.191	50.6007	0.00220343	0.0245056	-261.34	-207.049	-156.262	ITGAM,NCF2,NCF4,CR1,NCF1,MYD88,FCGR2A,IFNGR1,FCGR3B,TLR2,IFNGR2,IRAK4,TGFB1,IL1B,TLR4,JAK2,MAPK14,STAT1,FCGR1A,ITGB4	MSIGDB
		up_regulated	1379.83	KEGG_SYSTEMIC_LUPUS_ERYTHEMATOSUS	275.368	50.6259	0.00220494	0.0245272	-261.309	-207.039	-156.243	HIST1H2AC,H2AFJ,C1R,HIST1H2BJ,HIST1H2BK,C1QB,H2AFY,H3F3A,HIST2H2BF,HIST1H2AG,FCGR2A,C1QC,FCGR3B,HIST1H4H,HIST2H2BE,C5,C2,TRIM21,FCGR1A	MSIGDB
		up_regulated	1379.73	BIOCARTA_GRANULOCYTES_PATHWAY	275.546	50.6512	0.00220644	0.0245487	-261.279	-207.029	-156.224	ITGAM,SELPLG,SELL,ICAM1,C5,ITGB4	MSIGDB
		up_regulated	1379.62	BIOCARTA_TID_PATHWAY	275.723	50.6765	0.00220795	0.0245702	-261.249	-207.018	-156.205	RB1,TNFRSF1B,LIN7A,IFNGR1,IFNGR2,TNFRSF1A,JAK4	MSIGDB
		up_regulated	1379.52	BIOCARTA_CLASSIC_PATHWAY	275.9	50.7018	0.00220946	0.0245918	-261.218	-207.008	-156.185	C1R,C1QB,C1QC,C5,C2	MSIGDB
		up_regulated	1379.41	BIOCARTA_COMP_PATHWAY	276.077	50.7271	0.00221097	0.0246133	-261.188	-206.998	-156.166	C1R,C1QB,C1QC,C5,C2	MSIGDB
		up_regulated	1379.31	BIOCARTA_FAS_PATHWAY	276.254	50.7524	0.00221248	0.0246349	-261.158	-206.988	-156.147	FADD,RB1,CASP10,RIPK2,PAK1,CFLAR,CASP7,LMNB1,FAS	MSIGDB
		up_regulated	1379.2	BIOCARTA_SALMONELLA_PATHWAY	276.432	50.7776	0.00221399	0.0246564	-261.127	-206.977	-156.128	ARPC1B,WASF1,ARPC5,CDC42,ACTR3,ARPC5	MSIGDB
		up_regulated	1379.1	BIOCARTA_IL10_PATHWAY	276.609	50.8029	0.0022155	0.0246779	-261.097	-206.967	-156.108	BLVRA,IL10RB,STAT3,STAT2,STAT5A,STAT3	MSIGDB
		up_regulated	1378.99	BIOCARTA_IL22BP_PATHWAY	276.786	50.8282	0.00221701	0.0246995	-261.067	-206.957	-156.089	SOCS3,STAT3,JAK3,JAK2,STAT2,STAT5A,STAT3	MSIGDB
		up_regulated	1378.89	BIOCARTA_MONOCYTE_PATHWAY	276.963	50.8535	0.00221852	0.024721	-261.036	-206.947	-156.07	ITGAM,SELL,ICAM1,ITGB2,CD46	MSIGDB
		up_regulated	1378.78	BIOCARTA_P38MAPK_PATHWAY	277.141	50.8788	0.00222002	0.0247426	-261.006	-206.936	-156.051	MEF2A,CDC42,MAP2K6,GRB2,PLA2G4A,MKNK1,TGFB1,MAX,MAPK14,STAT3	MSIGDB
		up_regulated	1378.68	BIOCARTA_PML_PATHWAY	277.318	50.9041	0.00222153	0.0247641	-260.976	-206.926	-156.031	RB1,TNFRSF1B,PRAM1,TNFRSF1A,SP100,PML,FAS	MSIGDB
		up_regulated	1378.57	BIOCARTA_CDC42RAC_PATHWAY	277.495	50.9293	0.00222304	0.0247857	-260.945	-206.916	-156.012	ARPC1B,ARPC5,CDC42,PAK1,ACTR3,ARPC5	MSIGDB
		up_regulated	1378.47	BIOCARTA_NKT_PATHWAY	277.672	50.9546	0.00222455	0.0248072	-260.915	-206.906	-155.993	IL4R,IL18R1,IFNGR1,IFNGR2,TGFB1,CCR2,CCR3	MSIGDB
		up_regulated	1378.36	BIOCARTA_IL1R_PATHWAY	277.849	50.9799	0.00222606	0.0248287	-260.885	-206.895	-155.974	CHUK,MAP2K6,MYD88,TGFB1,IL1B,IL1RN,IRAK2,MAPK16	MSIGDB
		up_regulated	1378.26	BIOCARTA_TOLL_PATHWAY	278.027	51.0052	0.00222757	0.0248503	-260.854	-206.885	-155.954	PGLYRP1,TLR7,CHUK,TLR6,MAP2K6,MYD88,TLR2,TLR4,EIF2AK2,MAPK14,CD16	MSIGDB
		up_regulated	1378.15	chr10q25	278.204	51.0305	0.00222908	0.0248718	-260.824	-206.875	-155.935	PTEN,CPEB3,ENTPD1,PCGF5,SMNDC1,GHITM,EXOC6,HHEX,MARCH5,IFIT5,IFIT2,IFIT3,LIPM,ANKRD24	MSIGDB
		up_regulated	1378.05	chr2q26	278.381	51.0558	0.00223059	0.0248934	-260.794	-206.864	-155.916	KCNH7,GALNT3,MARCH7,RBMS1,ZAK,TANK,CD302,IFIH3	MSIGDB
		up_regulated	1377.94	chr1p24	278.558	51.081	0.0022321	0.0249149	-260.763	-206.854	-155.897	GNG5,GTF2B,SH3GLB1,IFI44L,BCL10,CTBS,DPYD,GBP3,GBP4,GBP5,GBP1,GBP2,GBP8	MSIGDB
		up_regulated	1377.84	chr1q37	278.735	51.1063	0.00223361	0.0249365	-260.733	-206.844	-155.877	ARHGEF11,PSMD4,CHRNB2,HORMAD1,AQP10,ADAMTSL4,SLC27A3,ZBTB7B,PSMB4,SLC39A1,NIT1,TNFAIP8L2,S100A9,FAM72D,S100A12,MCL1,HIST2H2BF,SNX27,RIT1,C1orf43,PLEKHO1,IL6R,HIST2H2BE,ADAR,CTSS,RAB13,FCGR1A	MSIGDB
		up_regulated	1377.73	chr1q41	278.913	51.1316	0.00223511	0.024958	-260.703	-206.834	-155.858	KIAA1614,RGS16,CDC73,FAM129A,TRMT1L,NCF2,PLA2G4A,RFWD2,TOR1AIP2,RNASEL,MR1,CACNA1E	MSIGDB
		up_regulated	1377.62	chr5q24	279.09	51.1569	0.00223662	0.0249795	-260.672	-206.823	-155.839	PJA2,TMED7,FEM1C,DCP2,AP3S1,CD16	MSIGDB
		up_regulated	1377.52	chr6p24	279.267	51.1822	0.00223813	0.0250011	-260.642	-206.813	-155.819	HIST1H2AC,MBOAT1,BTN2A1,HIST1H2BJ,HIST1H2BK,BTN2A2,RNF144B,CLIC1,HIST1H2AG,HIST1H4H,BTN3A3	MSIGDB
		up_regulated	1377.41	ST_TYPE_I_INTERFERON_PATHWAY	279.444	51.2075	0.00223964	0.0250226	-260.612	-206.803	-155.8	STAT2,IRF9,IFNAR1,STAT3	MSIGDB
		up_regulated	1377.31	SA_MMP_CYTOKINE_CONNECTION	279.621	51.2327	0.00224115	0.0250442	-260.581	-206.793	-155.781	TNFRSF1B,TNFRSF1A,IL6R,TGFB1,IL1B,SELL,CD46	MSIGDB
		up_regulated	1377.2	MODULE_1	279.799	51.258	0.00224266	0.0250657	-260.551	-206.782	-155.762	FCGRT,LOXL1,MYL9,RASSF2,SLC2A3,NFIL3,CD55,FOSL2,CDKN1A,TGM2,NFE2L2,PVRL2,C1QB,NAMPT,F13A1,PIM1,JUNB,TBC1D2B,BCL6,RAB31,P4HA1,IFNGR1,ATF3,PPP4R2,GYG1,SMARCD3,VAMP5,STAT3,SLPI,TIMP2,GADD45G,SRGN,IRF9,CD302,IFIT1,PLSCR1,IFI16,CD14,SCP2,LHFPL2,RAB13,CAV2,CD46	MSIGDB
		up_regulated	1377.1	MODULE_5	279.976	51.2833	0.00224417	0.0250873	-260.52	-206.772	-155.742	DEFA3,CDA,RHOG,TNFRSF14,EPB41L3,SNX1,IL4R,ASAH1,FCGRT,ALOX5,MYL9,HCK,ITGAM,SLC16A3,SERPINA1,TNFRSF1B,SLC2A3,VCAN,NFIL3,ATP11A,CSF3R,CD55,FOSL2,CDKN1A,S100A8,UPP1,NCF4,LCP1,LYN,TGM2,C1QB,AIF1,TFPI,LILRB3,NAMPT,S100A9,F13A1,CYB5R1,FCER1G,MVP,MMP9,PIM1,JUNB,MNDA,FCN1,CD53,TBC1D2B,RBMS1,FCGR2A,CD163,RAB31,IFNGR1,MX1,FCGR3B,TLR2,MARCO,TGFB1,ADM,GYG1,SOCS3,IL1B,MEGF9,GNS,ACSL1,VAMP5,STAT3,PLAUR,SLPI,LI…	MSIGDB
		up_regulated	1376.99	MODULE_15	280.153	51.3086	0.00224568	0.0251088	-260.49	-206.762	-155.723	RHOG,HTRA2,CLDN9,HIST1H2AC,PTK2B,ITGA2B,PYGL,FKBP5,PTP4A1,DOK1,NFIL3,CSF3R,STX10,NCF4,LCP1,HIST1H2BK,LYN,AIF1,PPP4C,RAP1A,PIM1,JUNB,CD53,PLEK,GNA15,LAMP2,MME,ME2,TGFB1,ATF3,HIST2H2BE,GYG1,IL1B,TRANK1,TMX1,HHEX,BNIP2,WTAP,VAMP5,ARL6IP5,EVI2B,SRGN,SSR1,SELL,SERPINB1,LMO2,YWHAE,PSMB8,CREG1,NMI,PSMB9,LCP2,PIM2,IFI16,SCP2,UBE2L6,CDV3,MAPRE1,CTSC,CD44	MSIGDB
		up_regulated	1376.89	MODULE_16	280.33	51.3339	0.00224719	0.0251303	-260.46	-206.752	-155.704	CDA,RHOG,ESRRA,PKMYT1,CLDN9,EPB41L3,SNX1,PTK2B,AANAT,AGPAT2,ITGA2B,FUT7,HCK,ADAM10,PYGL,RASSF2,SLC16A3,CFP,HK3,TNFRSF1B,SLC2A3,PTP4A1,DOK1,ATP11A,KIAA0513,STX10,S100A8,NCF4,LCP1,HIST1H2BK,AIF1,ZMPSTE24,CD33,RAP1A,S100A9,ST3GAL4,FCER1G,SBNO2,MMP9,KYNU,MNDA,CD53,PRKCD,PLEK,GNA15,LAMP2,RAB31,MME,P4HA1,IFNGR1,ME2,TGFB1,GYG1,TMX1,CPD,PLAUR,SLPI,SRGN,SSR1,SERPINB1,LMO2,CREG1,LMNB1,NMI,IFIT1,LCP2,CYBB,C…	MSIGDB
		up_regulated	1376.78	MODULE_24	280.508	51.3592	0.00224869	0.0251519	-260.429	-206.741	-155.685	DEFA3,IL4R,FCGRT,ABCA1,AANAT,AGPAT2,ITGA2B,TRIB1,PYGL,SERPINA1,TNFRSF1B,SLC2A3,PTP4A1,DOK1,NFIL3,CSF3R,PPBP,S100A8,HIST1H2BK,CEACAM3,TGM2,PVRL2,C1QB,GCH1,HSPA6,KCNQ1,S100A9,ST3GAL4,ASGR1,SBNO2,PIM1,JUNB,TBC1D2B,CD163,P4HA1,ASGR2,ADM,PPP4R2,MEGF9,ACSL1,JAK3,SLPI,IL1RN,ACSL4,GADD45G,SRGN,PTGER3,LMO2,SCO2,C5,C4BPB,IFIT1,PIM2,HP,CD14,C2,AK4,SCP2,UBE2L6	MSIGDB
		up_regulated	1376.68	MODULE_27	280.685	51.3845	0.0022502	0.0251734	-260.399	-206.731	-155.665	GPR37L1,PGLYRP1,CHRNA2,LILRB2,IL4R,CXCR2,FCGRT,ITGA2B,CHRNB2,ITGAM,IL18R1,TNFRSF1B,CSF3R,CDKN1A,PTPRE,CR1,LILRB3,ASGR1,FCER1G,FOLR2,FCGR2A,CD163,FZD5,FCAR,ASGR2,FPR1,IFNGR1,TLR2,IL6R,B2M,GPR65,PLAUR,LILRB4,ICAM1,CSF2RB,TLR1,IL13RA1,P2RY14,FZD2,RNASEL,CCR2,FPR2,CD14,HFE,FAS,FCGR1A,CCR1,HCAR3,IL15RA,IGSF6,LTBR,ITGB2,PPARG	MSIGDB
		up_regulated	1376.57	MODULE_33	280.862	51.4097	0.00225171	0.025195	-260.369	-206.721	-155.646	ESRRA,CCNA1,FYB,HIST1H2AC,ASAH1,FURIN,TK2,MYL9,HCK,PPBP,LMAN2,FOSL2,GCH1,ST3GAL4,MMP9,PFKFB3,FCN1,NRG1,BCL6,FUT4,MX1,TNFRSF1A,LPCAT3,CXCL10,ADM,SPTLC2,KIAA0040,CPD,JAK3,SLPI,LILRB4,SELL,STS,TNFAIP2,P2RY14,TCN2,IFIT1,SOD2,TNFAIP6,CD36,CYBB,TNNT1,CEACAM1,HCAR3,SECTM1	MSIGDB
		up_regulated	1376.47	MODULE_38	281.039	51.435	0.00225322	0.0252165	-260.338	-206.711	-155.627	DEFA3,CDA,PKMYT1,IL4R,FCGRT,FURIN,ABCA1,AGPAT2,MYL9,SLC16A3,TNFRSF1B,DOK1,TOM1,CSF3R,KIAA0513,FOSL2,CDKN1A,S100A8,UPP1,NCF4,HIST1H2BK,LYN,CEACAM3,TGM2,PVRL2,C1QB,SCN1B,S100A9,ST3GAL4,F13A1,CYB5R1,MVP,PIM1,JUNB,FOLR2,TBC1D2B,RAB31,TGFB1,ADM,ATF3,HIST2H2BE,ATP6V0A1,VAMP5,JAK3,TIMP2,GADD45G,LMO2,GRN,CSF2RB,SCO2,CD14,C2,CTSC,JAG1,LTBR	MSIGDB
		up_regulated	1376.36	MODULE_44	281.216	51.4603	0.00225473	0.025238	-260.308	-206.7	-155.608	DEFA3,RHOG,HTRA2,TNFRSF14,CLDN9,EPB41L3,FYB,IL4R,ASAH1,FCGRT,RASSF2,TNFRSF1B,FKBP5,DOK1,S100A8,NCF4,LCP1,HIST1H2BK,ISG20,TGM2,N4BP2L1,C1QB,S100A9,F13A1,SBNO2,MMP9,CD53,TBC1D2B,CD163,BCL6,RAB31,MME,IFNGR1,IFI44L,MX1,TGFB1,SP100,TRANK1,TMX1,SLPI,EVI2B,SRGN,SELL,IFI35,ACP2,IFI44,IRF9,GRN,CREG1,PSMB9,CPVL,IFIT1,LCP2,PLSCR1,TRIM22,LAMP3,STAT5A,IFI16,CD14,C2,SCP2,IFIT3,UBE2L6,STAT1,CDV3,TYMP,FGL2,TAP1,…	MSIGDB
		up_regulated	1376.26	MODULE_45	281.394	51.4856	0.00225624	0.0252596	-260.278	-206.69	-155.588	DEFA3,CDA,RHOG,HTRA2,DENND3,CLDN9,SNX1,FYB,LILRB2,HIST1H2AC,SPI1,IL4R,GIT2,ASAH1,FCGRT,ABCA1,ALOX5,PTK2B,AANAT,ADAM8,ITGA2B,FUT7,HCK,ITGAM,PYGL,RASSF2,NCF2,SLC16A3,CFP,HK3,SERPINA1,TNFRSF1B,SLC2A3,DOK1,VCAN,NFIL3,ATP11A,CSF3R,KIAA0513,PPBP,CD55,FOSL2,S100A8,NCF4,QPCT,LCP1,HIST1H2BK,LYN,PTPRE,CEACAM3,ISG20,N4BP2L1,AIF1,AQP9,LILRB3,SKAP2,NAMPT,GCH1,HSPA6,RCBTB2,CD300A,KCNQ1,S100A9,F13A1,ASGR1,FCER1…	MSIGDB
		up_regulated	1376.15	MODULE_46	281.571	51.5109	0.00225775	0.0252811	-260.247	-206.68	-155.569	PGLYRP1,CXCL5,DNAJC3,FYB,LILRB2,IL4R,CXCR2,SH2B2,FCGRT,TGFA,IL18R1,NCF2,C1R,CFP,TYROBP,ENTPD1,CSF3R,PPBP,CD55,CEBPB,NCF4,ISG20,CR1,AQP9,LILRB3,OSM,NAMPT,MXD1,FCER1G,CLU,MNDA,FCN1,CD53,BST2,FCGR2A,BCL6,IFNGR1,MX1,FCGR3B,TLR2,IFNGR2,IFITM1,IL6R,CXCL10,GAS6,CD59,OAS1,IL1B,IFITM3,B2M,GPR65,STAT3,LILRB4,IL15,SELL,BST1,IRF7,IFI44,GRN,CSF2RB,CREG1,IFIT5,TLR1,PSMB9,C5,C4BPB,IFIT1,LCP2,LAMP3,HP,CCR2,CTSS,…	MSIGDB
		up_regulated	1376.05	MODULE_55	281.748	51.5362	0.00225926	0.0253027	-260.217	-206.67	-155.55	DEFA3,CDA,TNFRSF14,CLDN9,EPB41L3,IL4R,FCGRT,FURIN,HAAO,ABCA1,AANAT,ITGA2B,TRIB1,MYL9,PYGL,CFP,SERPINA1,TNFRSF1B,SLC2A3,SLC22A1,NFIL3,ATP11A,CSF3R,PPBP,CD55,GAS8,S100A8,QPCT,HIST1H2BK,CEACAM3,TGM2,PVRL2,N4BP2L1,C1QB,AQP9,CD33,GCH1,HSPA6,KCNQ1,S100A9,CYB5R1,ASGR1,SBNO2,BCKDK,JUNB,PFKFB3,TBC1D2B,CD163,RAB31,MME,P4HA1,ASGR2,ADM,PPP4R2,ATP6V0A1,ACSL1,JAK3,SLPI,IL1RN,GADD45G,SRGN,LMO2,GRN,GADD45B,SCO2,…	MSIGDB
		up_regulated	1375.94	MODULE_58	281.925	51.5614	0.00226077	0.0253242	-260.187	-206.659	-155.531	C1R,CD55,CLU,C5,C4BPB,C2,SERPING3	MSIGDB
		up_regulated	1375.84	MODULE_63	282.102	51.5867	0.00226228	0.0253458	-260.156	-206.649	-155.511	CHRNA2,LILRB2,IL4R,FCGRT,ITGA2B,P2RX7,ITGAM,TNFRSF1B,CSF3R,AQP9,ASGR1,FOLR2,FCGR2A,FCAR,ASGR2,FPR1,IFNGR1,FCGR3B,IL6R,GPR65,LILRB4,CSF2RB,IL13RA1,CYBB,KCNJ2,FCGR1A,ITGB4	MSIGDB
		up_regulated	1375.73	MODULE_64	282.28	51.612	0.00226378	0.0253673	-260.126	-206.639	-155.492	PGLYRP1,RGS16,CHRNA2,LILRB2,IL4R,FCGRT,ABCA1,ITGA2B,P2RX7,TGFA,ITGAM,IL18R1,SLC16A3,HK3,TNFRSF1B,TYROBP,CSF3R,PPBP,CD55,CDKN1A,PTPRE,AQP9,LILRB3,OSM,NAMPT,MAP3K8,S100A9,ASGR1,FCER1G,CD63,SLC22A4,PFKFB4,FOLR2,PFKFB3,CD53,NRG1,GNA15,BST2,FCGR2A,CD163,ASGR2,FPR1,IFNGR1,TLR2,IFITM1,IL6R,CXCL10,ADM,IL1B,B2M,GPR65,PLAUR,ADAM9,IL15,SELL,STAT2,ICAM1,GRN,CSF2RB,TLR1,P2RY14,STOM,RNASEL,CCR2,FPR2,CD14,STAT1…	MSIGDB
		up_regulated	1375.63	MODULE_73	282.457	51.6373	0.00226529	0.0253888	-260.096	-206.629	-155.473	IL4R,CXCR2,IL18R1,MYD88,TLR2,IL6R,CSF2RB,TLR1,IL15RA	MSIGDB
		up_regulated	1375.52	MODULE_75	282.634	51.6626	0.0022668	0.0254104	-260.065	-206.618	-155.454	PGLYRP1,CXCL5,DNAJC3,FYB,LILRB2,IL4R,CXCR2,SH2B2,FCGRT,TGFA,IL18R1,NCF2,C1R,CFP,TYROBP,CSF3R,PPBP,CD55,CDKN1A,NCF4,ISG20,CR1,AIF1,AQP9,LILRB3,OSM,NAMPT,MXD1,MAP3K8,FCER1G,CLU,MNDA,FCN1,CD53,BST2,FCGR2A,BCL6,IFNGR1,MX1,FCGR3B,TLR2,IFITM1,IL6R,CXCL10,GAS6,CD59,OAS1,ADM,IL1B,IFITM3,B2M,GPR65,STAT3,LILRB4,IL15,SELL,BST1,IRF7,IFI44,GRN,CSF2RB,CREG1,IFIT5,TLR1,PSMB9,C5,C4BPB,IFIT1,LCP2,LAMP3,HP,CCR2,CT…	MSIGDB
		up_regulated	1375.42	MODULE_76	282.811	51.6879	0.00226831	0.0254319	-260.035	-206.608	-155.434	CXCL5,CXCR2,ALOX5,CEBPB,AIF1,S100A9,S100A12,BCL6,FPR1,TLR2,CXCL10,IL1B,LYZ,TLR1,NMI,C5,CCR2,FPR2,CD14,CYBB,CCR1,ALOX5AP	MSIGDB
		up_regulated	1375.31	MODULE_79	282.988	51.7131	0.00226982	0.0254535	-260.005	-206.598	-155.415	APOL3,TYROBP,AIF1,VMP1,TNFSF13,FCER1G,CTSB,CD63,MMP9,FCGR2A,FPR1,IFITM1,GAS6,IFITM3,CEBPD,KCTD12,TIMP2,LMO2,LYZ,IFI30,CCR2,CD14,TNFAIP6,CYBB,GBP1,FCGR1A,CCR1,CYP1B1,GBP2,ITGB4	MSIGDB
		up_regulated	1375.21	MODULE_84	283.166	51.7384	0.00227133	0.025475	-259.974	-206.588	-155.396	DEFA3,CLDN9,EPB41L3,LILRB2,IL4R,FCGRT,SAMSN1,ABCA1,ALOX5,STK17B,MYL9,HCK,ITGAM,NCF2,SLC16A3,CXCL16,C10orf54,CFP,HK3,SERPINA1,TNFRSF1B,FKBP5,CYTH4,TYROBP,VCAN,ADAMTSL4,CSF3R,PPBP,CDKN1A,S100A8,NCF4,QPCT,LCP1,HIST1H2BK,LYN,PTPRE,CEACAM3,ISG20,TGM2,PVRL2,N4BP2L1,TNFAIP8L2,C1QB,AIF1,AQP9,LILRB3,NAMPT,GCH1,HSPA6,CD300A,S100A9,F13A1,FCER1G,MMP9,KYNU,JUNB,FERMT3,MNDA,FOLR2,PFKFB3,FCN1,CD53,PLEK,TBC1D2B,…	MSIGDB
		up_regulated	1375.1	MODULE_86	283.343	51.7637	0.00227284	0.0254966	-259.944	-206.577	-155.377	ARF4,CDC42,RAB2A,GNG10,RAP1A,RHOQ,RIT1,RAB31,RAB1A,RAB10,RALB,RAB27A,RAB5A,GBP3	MSIGDB
		up_regulated	1375	MODULE_87	283.52	51.789	0.00227435	0.0255181	-259.914	-206.567	-155.357	ARF4,GNAI3,GNA13,CDC42,RAB2A,GNG10,RAP1A,RIT1,RAB31,RALB,RAB27A,RAB5A	MSIGDB
		up_regulated	1374.89	MODULE_88	283.697	51.8143	0.00227586	0.0255396	-259.883	-206.557	-155.338	DEFA3,TNFRSF14,CLDN9,EPB41L3,IL4R,FCGRT,FURIN,HAAO,ABCA1,AANAT,ITGA2B,TRIB1,MYL9,CFP,SERPINA1,TNFRSF1B,SLC2A3,SLC22A1,NFIL3,ATP11A,CSF3R,PPBP,CDKN1A,GAS8,S100A8,QPCT,HIST1H2BK,CEACAM3,TGM2,PVRL2,N4BP2L1,C1QB,AQP9,CD33,GCH1,HSPA6,KCNQ1,S100A9,CYB5R1,ASGR1,FCER1G,SBNO2,BCKDK,JUNB,PFKFB3,TBC1D2B,CD163,RAB31,MME,P4HA1,ASGR2,ADM,PPP4R2,HIST2H2BE,ATP6V0A1,SMARCD3,ACSL1,JAK3,SLPI,IL1RN,GADD45G,SRGN,LMO2…	MSIGDB
		up_regulated	1374.79	MODULE_92	283.875	51.8396	0.00227736	0.0255612	-259.853	-206.546	-155.319	GLUL,CXCL5,LILRB2,FURIN,TGFA,OSM,NAMPT,S100A9,BST2,CXCL10,ADM,IL1B,ACSL1,IL15,GRN,TNFSF10,CCR3	MSIGDB
		up_regulated	1374.68	MODULE_107	284.052	51.8648	0.00227887	0.0255827	-259.823	-206.536	-155.3	FURIN,ADAM8,C1R,CTSB,MMP9,ADAM9,CTSD,PSMB9,LAP3,HP,CTSS,C2,CASP1,CTSC,CASP6	MSIGDB
		up_regulated	1374.58	M1.2_Interferon Response	284.229	51.8901	0.00228038	0.0256043	-259.792	-206.526	-155.28	IFI44L,MX1,CXCL10,OAS1,IFITM3,OAS3,HERC5,IFI44,RTP4,XAF1,IFIT1,LAMP3,TRIM6,RSAD2,EPSTI1,IFIT3,SERPING1,BATF5	Chaussabel
		up_regulated	1374.47	M3.2_Myeloid Lineage	284.406	51.9154	0.00228189	0.0256258	-259.762	-206.516	-155.261	PROK2,CDA,FAM129A,GLT1D1,GPR97,ALOX5,FLOT1,TRIB1,FUT7,TGFA,HCK,ITGAM,PYGL,PHC2,PGD,TLR6,SERPINA1,SLC2A3,NFIL3,CSF3R,ROPN1L,CD55,F5,CCPG1,CEBPB,NCF4,QPCT,SIRPA,AQP9,CKAP4,ZNF467,GPR160,TRIM9,CRISPLD2,PLXNC1,GNG10,S100A9,ST3GAL4,DGAT2,KLHL2,CD63,B4GALT5,SLC22A4,LTB4R,FLOT2,CREB5,PFKFB3,SRPK1,DHRS13,MKNK1,LIN7A,CYP4F3,FCGR2A,BCL6,STX3,RAB31,MME,SEMA4A,SIGLEC5,STEAP4,DYSF,ZNF438,GCA,EXOC6,MEGF9,ACSL1…	Chaussabel
		up_regulated	1374.37	M3.4_Interferon Response	284.583	51.9407	0.0022834	0.0256474	-259.732	-206.505	-155.242	PARP10,MOV10,TIMM10,ZBP1,WARS,IFITM1,ATF3,SOCS1,SAMD9L,IFI35,PML,STAT2,EIF2AK2,FBXO6,IRF7,DDX58,SEPT4,IFIT5,SCO2,PLSCR1,LAP3,TRIM22,TNFAIP6,IFIT2,PARP14,IFIH1,GBP3,GBP4,APOL6,UBE2L6,AIM2,STAT1,GBP5,GBP1,PARP9,TNFSF10,CEACAM1,GBP9	Chaussabel
		up_regulated	1374.26	M4.2_Inflammation	284.761	51.966	0.00228491	0.0256689	-259.701	-206.495	-155.223	PGLYRP1,SAMSN1,IL18R1,SERPINA1,FKBP5,IL18RAP,CR1,OSM,S100A12,OPLAH,LRG1,MMP9,CLEC4D,WDFY3,MCTP2,FCAR,GPR141,BMX,TLR5,SOCS3,VNN2,SLPI,LIMK2,ANXA3,LMNB1,MAPK14,CASP5,KREMEN4	Chaussabel
		up_regulated	1374.16	M4.6_Myeloid Lineage	284.938	51.9913	0.00228642	0.0256904	-259.671	-206.485	-155.203	DNTTIP1,APH1B,NT5C2,ATG7,THOC5,STK17B,GNG5,PIM3,ENTPD1,STX10,LYN,CHIC2,DIP2B,CKLF,PHF21A,MYD88,MEFV,ATP6V0D1,CLIC1,SBNO2,GMPR2,MVP,YIPF1,SSFA2,BRI3,PRKCD,CFLAR,SNX27,RIT1,ZFP36,FCGR2A,LAMP2,SLCO3A1,RAB24,IFNGR1,SLC25A44,IFNGR2,SAT1,PDK3,USP15,NCSTN,IRF2,IL10RB,STAT3,LAT2,C16orf72,LYRM1,ATF6,SELL,SQRDL,RNF13,GRN,RALB,P2RY13,LRRK2,CHSY1,HTATIP2,FBXL5,VAMP3,RNASEL,IFNAR1,RHOT1,ZCCHC6,MSRB2,ETV6,SNX1…	Chaussabel
		up_regulated	1374.05	M4.13_Myeloid Lineage	285.115	52.0165	0.00228793	0.025712	-259.64	-206.475	-155.184	DENND3,PTEN,LPPR2,SPI1,ZDHHC18,XPO6,NUMB,TLR6,GAB2,SIRPD,NCF4,C1RL,LRP10,SKAP2,SDCBP,MXD1,RRAGD,TREML2,PFKFB4,PELI1,CD58,LAMP2,FPR1,TNFRSF1A,IL1B,CTBS,SIRPB1,P2RY13,IL13RA1,HLX	Chaussabel
		up_regulated	1373.95	M5.1_Inflammation	285.292	52.0418	0.00228944	0.0257335	-259.61	-206.464	-155.165	RENBP,ZDHHC3,RHOG,ZNF787,ALDOA,TMUB2,TKT,TRIOBP,FYB,GNAI3,TMLHE,GNA13,AGPAT2,EFHD2,FKBP1A,TMEM180,SNX13,FBXO38,CHUK,CFP,ZSWIM6,NARF,MFAP3,ATP6AP1,ARPC5,TYROBP,RAB2A,RAP2C,SCYL2,FOSL2,LOXL3,ACSS2,CMTM3,LTA4H,NFE2L2,ZMPSTE24,PGK1,MIER1,ATP6V1C1,GRB2,SELT,MAP3K8,USP3,OS9,UBQLN2,NEU1,CYB5R4,FEM1C,ATP6V1B2,PLA2G4A,PTTG1IP,TMEM50A,CD53,CAB39,GNA15,RBMS1,CAPZA2,TXN,UBE2W,C20orf24,ME2,CMTM6,SLK,WSB1,DIRC…	Chaussabel
		up_regulated	1373.84	M5.12_Interferon Response	285.469	52.0671	0.00229095	0.0257551	-259.58	-206.454	-155.145	TRIM56,REC8,ABCA1,PARP10,ISG20,ZNFX1,CHMP5,RBCK1,SAMD9,NBN,BST2,DYNLT1,BTN3A1,SP100,TDRD7,NTNG2,TRIM5,TMEM140,GADD45B,TRIM38,ADAR,NMI,RHBDF2,PSMB9,SP110,TCN2,TRIM25,TRAFD1,IFI16,CASP1,LHFPL2,TAP2,DHRS9,TRIM21,TAP1,GBP2,SRBD1,ETV10	Chaussabel
		up_regulated	1373.74	M6.6_Myeloid Lineage	285.647	52.0924	0.00229245	0.0257766	-259.549	-206.444	-155.126	IL4R,FADD,GRAMD1A,TNFRSF1B,TRPV4,GABARAP,UPP1,ST3GAL2,TNFSF13,BCKDK,FCN1,RAB32,EMILIN2,MARCO,SMARCD3,CTSD,SIPA1L1,IFI30,EXT1,DUSP3,CD17	Chaussabel
		up_regulated	1373.63	M6.13_Inflammation	285.824	52.1177	0.00229396	0.0257981	-259.519	-206.434	-155.107	HK3,FES,NCF1,LILRB3,HSPA6,FCER1G,MNDA,BCL3,PILRA,CPEB4,LAMP2,BAZ1A,NLRC4,CARD6,PLAUR,FNDC3B,SERPINB1,SIGLEC9,EIF4E3,MCTP1,NLRP3,STX11,RAB20,STK6	Chaussabel
		down_regulated	1373.53	M3.6_Cytotoxicity	286.001	52.143	0.00229547	0.0258197	-259.489	-206.423	-155.088	MCOLN2,KLRD1,LDOC1L,TGFBR3,SH2D2A,EOMES,SYTL2,PYHIN1,IL2RB,NCALD,PPP2R2B,GPR114,SBK1,GPR56,AUTS2,TSEN54,ABCB1,KLRK4	Chaussabel
		down_regulated	1373.42	M4.1_T-cells	286.178	52.1682	0.00229698	0.0258412	-259.458	-206.413	-155.068	CD40LG,FAM102A,SELM,CD28,ABLIM1,ID3,IL7R,TXK,DOCK9,SPOCK2,TNFRSF25,KLHL3,FAIM3,EPHA4,STMN3,ATP8B2,CCDC64,ZNF329,HPCAL4,LTBP3,ARMCX5	Chaussabel
		down_regulated	1373.32	M4.7_Lymphoid Lineage	286.355	52.1935	0.00229849	0.0258628	-259.428	-206.403	-155.049	GLOD4,CLEC2D,LRPPRC,TTC3,XPO4,TSHZ1,MTR,FBXO21,TP53RK,STK39,CCND2,SHQ1,NPAT,ZXDB,CEP290,RRN3,LANCL1,EHBP1,ZNF84,TMEM116,FYN,NKRF,CA5B,ZMYND11,ZNF559,SLC38A1,ANAPC1,CBLB,ZBTB9,C2orf44,TRAF5,ATM,COQ10A,EP400,PDCD11,GGA2,CDC25B,ZNF337,MAP3K4,SLC7A6,NUP213	Chaussabel
		down_regulated	1373.21	M4.10_B-cells	286.533	52.2188	0.0023	0.0258843	-259.398	-206.393	-155.03	EBF1,CCR6,AFF3,BANK1,SPIB,CD79B,MS4A1,FCRLA,CD19,BLK,FAM129C,OSBPL10,CD79A,FCRL5	Chaussabel
		down_regulated	1373.1	M4.15_Cytotoxicity	286.71	52.2441	0.00230151	0.0259059	-259.367	-206.382	-155.011	GZMK,NMT2,PLEKHA1,PRKCQ,RASGRP1,LBH,LY9,PRKCH,DYRK2,ITK,GPR18,LCK,CD247,CD96,MORC4,SKAP1,ARL4C,KLF12,ZNF256,ZAP70,SIGIRR,PLCG4	Chaussabel
		down_regulated	1373	M6.9_Lymphoid Lineage	286.887	52.2694	0.00230302	0.0259274	-259.337	-206.372	-154.991	CLEC2D,GSPT2,ETS1,GNPDA2,C12orf65,PPP3CC,RRAS2,TRIB2,FBXO31,MAP4K1,POLR3H,EVL	Chaussabel
		down_regulated	1372.89	M6.15_T-cells	287.064	52.2947	0.00230453	0.0259489	-259.307	-206.362	-154.972	ATF7IP2,PDE6B,PVRIG,BCAS4,ZNF549,SIDT1,ZNF550,LRIG1,ZNF548,USP39	Chaussabel
		up_regulated	1372.79	M2.1_extracellular matrix (II)	287.242	52.3199	0.00230603	0.0259705	-259.276	-206.352	-154.953	ACHE,LILRB2,VCAN,ENTPD1,TNFSF13,LRG1,SMPDL3A,GRN,TNFAIP2,FGL5	BTM
		up_regulated	1372.68	M3_regulation of signal transduction	287.419	52.3452	0.00230754	0.025992	-259.246	-206.341	-154.934	FGD4,LYN,S100A12,PRKCD,HPSE,ASAP2,BCL6,FPR1,TLR2,APCDD1,TLR5,ADAP2,IL1RN,TIMP2,NOD2,CCR4	BTM
		up_regulated	1372.58	M4.0_cell cycle and transcription	287.596	52.3705	0.00230905	0.0260136	-259.216	-206.331	-154.914	E2F7,PGLYRP1,FAM72A,MND1,E2F8,EPB41L3,LILRB2,SPI1,FCGRT,GLT1D1,LILRA6,ALOX5,HCK,NCF2,CFP,SERPINA1,TYROBP,VCAN,CSF3R,FES,SIRPA,MYOF,AIF1,SCPEP1,NCF1,TNFSF13,LILRB3,CD33,HSPA6,S100A9,S100A12,ASGR1,FCER1G,KYNU,MNDA,FCN1,APOBEC3A,WDFY3,PRKCD,HPSE,PILRA,TFEC,FCGR2A,CD163,RAB31,ASGR2,FPR1,RMI1,SEMA4A,RNF130,TLR2,MAFB,FAM198B,GCA,CLEC4E,CLEC7A,CEBPD,PLAUR,TLR4,IL1RN,KCTD12,TIMP2,DMXL2,RBM47,LMO2,MS4A6A,…	BTM
		up_regulated	1372.47	M4.3_myeloid cell enriched receptors and transporters	287.773	52.3958	0.00231056	0.0260351	-259.185	-206.321	-154.895	MYOF,ASGR1,TLR5,MARCO,AMICA1,KCTD12,TLR8,CLEC4A,SLC1A3,CD14,CCR1,IGSF6,SECTM4	BTM
		up_regulated	1372.37	M4.13_cell junction (GO)	287.95	52.4211	0.00231207	0.0260567	-259.155	-206.311	-154.876	EPB41L3,HCK,LCP1,FES,PAK1,PRKCD,KCTD12,IFI30,TNS6	BTM
		up_regulated	1372.26	M4.15_enriched in monocytes (I)	288.128	52.4464	0.00231358	0.0260782	-259.125	-206.3	-154.857	EPB41L3,HCK,FES,TNFSF13,APLP5	BTM
		up_regulated	1372.16	M5.0_regulation of antigen presentation and immune response	288.305	52.4716	0.00231509	0.0260997	-259.094	-206.29	-154.837	FYB,LILRB2,MEF2A,HCK,TLR7,CHUK,TLR6,LYN,MAP2K6,MYD88,FCER1G,HLA,MNDA,PAK1,TLR2,TLR5,CLEC7A,LAT2,TLR4,TLR1,LCP2,MAPK14,FCGR1B	BTM
		up_regulated	1372.05	M9_B cell development	288.482	52.4969	0.0023166	0.0261213	-259.064	-206.28	-154.818	SPI1,LYN,TNFSF13,HHEX,TLR7	BTM
		up_regulated	1371.95	M11.0_enriched in monocytes (II)	288.659	52.5222	0.00231811	0.0261428	-259.034	-206.269	-154.799	CDA,EPB41L3,LILRB2,SPI1,FCGRT,GLT1D1,PADI2,LILRA6,ALOX5,HCK,ITGAM,PYGL,NCF2,CFP,HK3,GAS2L1,SERPINA1,TYROBP,PRAM1,CSF3R,KIAA0513,S100A8,LILRA5,QPCT,FES,SIRPA,LYN,MYOF,AIF1,AQP9,ZNF467,SCPEP1,NCF1,TNFSF13,LILRB3,CRISPLD2,CD33,HSPA6,S100A9,NFE2,F13A1,S100A12,ASGR1,FCER1G,KCNE3,KYNU,MNDA,FCN1,PRKCD,HPSE,PILRA,TFEC,FCGR2A,CD163,RAB32,RAB31,FCAR,ASGR2,FPR1,RNF130,TLR2,IFNGR2,TLR5,MAFB,FAM198B,GCA,ADAP2…	BTM
		up_regulated	1371.84	M11.1_blood coagulation	288.836	52.5475	0.00231962	0.0261644	-259.003	-206.259	-154.78	ITGAM,SLC16A3,SERPINA1,F5,SIRPA,LYN,F13A1,FCER1G,GNB4,PSAP,AMICA1,PLAUR,CD39	BTM
		up_regulated	1371.74	M11.2_formyl peptide receptor mediated neutrophil response	289.014	52.5728	0.00232112	0.0261859	-258.973	-206.249	-154.76	NCF2,PAK1,PILRA,FCGR2A,FPR1,IGSF6,SECTM4	BTM
		up_regulated	1371.63	M13_innate activation by cytosolic DNA sensing	289.191	52.5981	0.00232263	0.0262075	-258.943	-206.239	-154.741	PYCARD,ZBP1,CXCL10,IL1B,IRF7,DDX58,AIM5	BTM
		up_regulated	1371.53	M16_TLR and inflammatory signaling	289.368	52.6233	0.00232414	0.026229	-258.912	-206.228	-154.722	LILRB2,CXCR2,LILRA6,ALOX5,TLR7,TLR6,TYROBP,CSF3R,NCF4,FES,AQP9,LILRB3,HSPA6,MYD88,NFE2,WDFY3,PILRA,FCAR,FPR1,TLR2,TLR5,DYSF,TLR4,SIGLEC9,BST1,TLR8,P2RY13,TLR1,FPR2,KCNJ2,FCGR1A,KCNJ15,FCGR1B	BTM
		up_regulated	1371.42	M24_"cell activation (IL15, IL23, TNF)"	289.545	52.6486	0.00232565	0.0262505	-258.882	-206.218	-154.703	MAP3K8,SBNO2,BCL3,IL15,SERPING4	BTM
		up_regulated	1371.32	M25_TLR8-BAFF network	289.722	52.6739	0.00232716	0.0262721	-258.852	-206.208	-154.683	ASGR1,BCL6,ASGR2,TLR8,SLC40A1,TNFSF13B	BTM
		up_regulated	1371.21	M33_inflammatory response	289.9	52.6992	0.00232867	0.0262936	-258.821	-206.198	-154.664	ARRB2,TYROBP,AIF1,TNFSF13,FCER1G,TLR7	BTM
		up_regulated	1371.11	M37.0_immune activation - generic cluster	290.077	52.7245	0.00233018	0.0263152	-258.791	-206.187	-154.645	MMP8,PROK2,CDA,PKMYT1,CXCR2,PADI2,GPR97,SLC22A15,ITGAM,PRKAR2B,PYGL,TLR7,HK3,GAS2L1,FGD4,IL18RAP,PRAM1,ENTPD1,KIAA0513,ROPN1L,F5,S100A8,UPP1,LILRA5,NCF4,QPCT,TCN1,LYN,DOK3,CR1,AQP9,ZNF467,LRRC4,CRISPLD2,NFE2,F13A1,LRG1,KCNE3,SLC22A4,HLA,MMP9,CREB5,CLEC4D,PFKFB4,LIN7A,CYP4F3,BCL6,RAB32,FCAR,EMILIN2,BMX,FCGR3B,SIGLEC5,STEAP4,TLR5,DYSF,AMICA1,TM6SF1,ADAP2,SAMHD1,NLRC4,MEGF9,ACSL1,MBOAT2,LAT2,VNN2,SL…	BTM
		up_regulated	1371	M37.1_enriched in neutrophils (I)	290.254	52.7498	0.00233169	0.0263367	-258.76	-206.177	-154.626	PROK2,CDA,GLT1D1,GPR97,PYGL,CSF3R,CXCR1,NCF4,LRRC4,MXD1,NFE2,DGAT2,LRG1,SLC22A4,CREB5,PFKFB4,LIN7A,CYP4F3,FCGR2A,MME,FPR1,FCGR3B,STEAP4,VNN2,FFAR2,RNF24,FPR2,KCNJ18	BTM
		up_regulated	1370.9	M37.2_endoplasmic reticulum	290.431	52.7751	0.0023332	0.0263582	-258.73	-206.167	-154.606	TLR7,CYP4F3,ACSL1,TLR8,MGST1,SORT1,LPCAT5	BTM
		up_regulated	1370.79	M40_complement and other receptors in DCs	290.609	52.8003	0.00233471	0.0263798	-258.7	-206.157	-154.587	TYROBP,SIRPA,C1QB,HLA,CD58,C1QC,TLR11	BTM
		up_regulated	1370.69	M42_platelet activation (III)	290.786	52.8256	0.00233621	0.0264013	-258.669	-206.146	-154.568	LYN,FCER1G,GNA15,LCP5	BTM
		up_regulated	1370.58	M43.0_"myeloid, dendritic cell activation via NFkB (I)"	290.963	52.8509	0.00233772	0.0264229	-258.639	-206.136	-154.549	SAMSN1,FUT7,RELB,MAP3K8,BCL3,ICAM4	BTM
		up_regulated	1370.48	M43.1_"myeloid, dendritic cell activation via NFkB (II)"	291.14	52.8762	0.00233923	0.0264444	-258.609	-206.126	-154.529	FUT7,RELB,PRKCD,BCL3,IL1RN,ICAM4	BTM
		up_regulated	1370.37	M53_inflammasome receptors and signaling	291.317	52.9015	0.00234074	0.026466	-258.578	-206.116	-154.51	RIPK2,PAK1,NLRC4,TLR4,NLRP3,NOD5	BTM
		up_regulated	1370.27	M56_suppression of MAPK signaling	291.495	52.9268	0.00234225	0.0264875	-258.548	-206.105	-154.491	ARRB2,HSPA6,IL1B,DUSP3,CD17	BTM
		up_regulated	1370.16	M59_"CCR1, 7 and cell signaling"	291.672	52.952	0.00234376	0.026509	-258.518	-206.095	-154.472	TRIB1,BCL6,TIMP2,MAPK14,CCR4	BTM
		up_regulated	1370.06	M64_enriched in activated dendritic cells/monocytes	291.849	52.9773	0.00234527	0.0265306	-258.487	-206.085	-154.452	FAM129A,SIRPA,IL1B,IL1RN,TNFAIP2,IL13RA1,DRAM1,SOD5	BTM
		up_regulated	1369.95	M67_activated dendritic cells	292.026	53.0026	0.00234678	0.0265521	-258.457	-206.075	-154.433	C1QC,IRF7,DDX58,DDX60,PLSCR1,C2,RSAD2,IFIH1,SERPING4	BTM
		up_regulated	1369.85	M68_RIG-1 like receptor signaling	292.203	53.0279	0.00234829	0.0265737	-258.427	-206.064	-154.414	CXCL10,IRF7,DDX58,TRIM25,IFIH4	BTM
		up_regulated	1369.74	M73_enriched in monocytes (III)	292.381	53.0532	0.00234979	0.0265952	-258.396	-206.054	-154.394	CEBPB,TFEC,BCL6,PLXDC2,TIMP2,CCR4	BTM
		up_regulated	1369.64	M75_antiviral IFN signature	292.558	53.0785	0.0023513	0.0266168	-258.366	-206.044	-154.375	C1QB,BCL3,CXCL10,OAS1,IL1B,OAS3,HERC5,PML,ANXA3,IRF7,DDX58,DDX60,IFIT1,RSAD2,IFIH1,SERPING4	BTM
		up_regulated	1369.53	M81_enriched in myeloid cells and monocytes	292.735	53.1037	0.00235281	0.0266383	-258.336	-206.034	-154.356	ITGA2B,TLR7,PRAM1,PROS1,F5,FCER1G,CLU,LIN7A,BCL6,HHEX,TLR4,CCR2,CD14,CLEC5A,NLRP6	BTM
		up_regulated	1369.43	M87_transmembrane transport (I)	292.912	53.129	0.00235432	0.0266598	-258.305	-206.023	-154.337	HK3,AQP9,SLC22A4,TLR2,TLR4,NLRP3,CD39	BTM
		up_regulated	1369.32	M95.0_enriched in antigen presentation (II)	293.089	53.1543	0.00235583	0.0266814	-258.275	-206.013	-154.317	FYB,ITGAM,AIF1,HLA,CD53,PLEK,EVI2B,SELL,FGL2,ITGB5	BTM
		up_regulated	1369.22	M95.1_enriched in antigen presentation (III)	293.267	53.1796	0.00235734	0.0267029	-258.245	-206.003	-154.298	FYB,AIF1,HLA,CD53,PLEK,EVI2B,ICAM1,ITGB5	BTM
		up_regulated	1369.11	M111.0_viral sensing & immunity; IRF2 targets network (I)	293.444	53.2049	0.00235885	0.0267245	-258.214	-205.992	-154.279	CXCL16,TLR7,FES,AIF1,RIPK2,KYNU,ZBP1,BST2,IFI35,PSMB8,TNFSF13B,CTSS,TAP4	BTM
		up_regulated	1369.01	M111.1_viral sensing & immunity; IRF2 targets network (II)	293.621	53.2302	0.00236036	0.026746	-258.184	-205.982	-154.26	ZBP1,BST2,CXCL10,DDX58,PSMB8,TNFSF13B,IFIT2,CASP1,TAP4	BTM
		up_regulated	1368.9	M112.0_complement activation (I)	293.798	53.2554	0.00236187	0.0267675	-258.154	-205.972	-154.24	C1R,C1QB,CR1,C1QC,C2,SERPING4	BTM
		up_regulated	1368.79	M113_golgi membrane (I)	293.976	53.2807	0.00236338	0.0267891	-258.123	-205.962	-154.221	STEAP4,FAM198B,TLR8,SORT1,PDGFC,LPCAT5	BTM
		up_regulated	1368.69	M114.1_glycerophospholipid metabolism	294.153	53.306	0.00236488	0.0268106	-258.093	-205.951	-154.202	PLA2G4A,MBOAT2,AGPAT9,SLC40A1,LPCAT5	BTM
		up_regulated	1368.58	M118.0_enriched in monocytes (IV)	294.33	53.3313	0.00236639	0.0268322	-258.063	-205.941	-154.183	CXCR2,NAIP,PGD,TNFRSF1B,FGD4,F5,DOK3,CD68,HLA,PAK1,BCL6,EMILIN2,STEAP4,DYSF,AMICA1,SMARCD3,SAMHD1,ACSL1,HHEX,DPYD,AGPAT9,LYZ,LRRK2,TLR1,TNFSF13B,CTSS,RHOU,C1orf162,LTBR	BTM
		up_regulated	1368.48	M118.1_enriched in monocytes (surface)	294.507	53.3566	0.0023679	0.0268537	-258.032	-205.931	-154.163	SLC16A3,TNFRSF1B,HLA,NFAM1,STEAP4,AGPAT9,MCTP1,TNFSF13B,S1PR3,C1orf162,LTBR	BTM
		up_regulated	1368.37	M127_type I interferon response	294.684	53.3819	0.00236941	0.0268753	-258.002	-205.921	-154.144	IFITM1,HERC5,IRF7,DDX60,IFIT1,PLSCR1,RSAD2,IFIH1,STAT1,PARP9,TAP4	BTM
		up_regulated	1368.27	M132_recruitment of neutrophils	294.862	53.4071	0.00237092	0.0268968	-257.972	-205.91	-154.125	PROK2,CXCR1,GNG10,FPR1,FFAR2,FPR2,F2RL4	BTM
		up_regulated	1368.16	M139_lysosomal/endosomal proteins	295.039	53.4324	0.00237243	0.0269183	-257.941	-205.9	-154.106	CD68,CTSB,PSAP,CTSD,NPC2,CTSS,SORT4	BTM
		up_regulated	1368.06	M140_"extracellular matrix, complement"	295.216	53.4577	0.00237394	0.0269399	-257.911	-205.89	-154.086	MMP8,CFP,CRISPLD2,MMP9,FCN1,SLPI,TIMP5	BTM
		up_regulated	1367.95	M146_MHC-TLR7-TLR8 cluster	295.393	53.483	0.00237545	0.0269614	-257.88	-205.88	-154.067	TLR7,HLA,TLR11	BTM
		up_regulated	1367.85	M150_innate antiviral response	295.57	53.5083	0.00237696	0.026983	-257.85	-205.869	-154.048	APOBEC3A,OAS1,SP100,OAS3,EIF2AK2,IRF7,IFIT1,PLSCR1,RSAD2,TAP4	BTM
		up_regulated	1367.74	M163_enriched in neutrophils (II)	295.748	53.5336	0.00237846	0.0270045	-257.82	-205.859	-154.029	DENND3,BEST1,TYROBP,HSPA6,MBOAT7,SLC40A4	BTM
		up_regulated	1367.64	M165_enriched in activated dendritic cells (II)	295.925	53.5588	0.00237997	0.0270261	-257.789	-205.849	-154.009	PRKAR2B,IFNGR2,ATF3,DOCK4,DSE,RBM47,HERC5,PRRG4,MGST1,CSF2RB,IFIT1,LAMP3,TNFAIP6,IFIT2,RSAD2,IFIH1,FAM20C,PDGFC,IFIT3,PARP9,SERPING1,HLX	BTM
		up_regulated	1367.53	M168_enriched in dendritic cells	296.102	53.5841	0.00238148	0.0270476	-257.759	-205.839	-153.99	PGD,RRAGD,CTSB,EMILIN2,ADAM9,AGPAT9,CLEC5A,FAM20C,CA2,JAG4	BTM
		up_regulated	1367.43	M209_lysosome	296.279	53.6094	0.00238299	0.0270691	-257.729	-205.828	-153.971	GM2A,CD68,CTSB,CTSZ,PSAP,GNS,SORT4	BTM
		up_regulated	1367.32	M237_golgi membrane (II)	296.456	53.6347	0.0023845	0.0270907	-257.698	-205.818	-153.952	SLC35A5,GALNT7,SLC35B3,C1GALT1C1,RAB33B,RAB24	BTM
		up_regulated	1367.22	S4_Monocyte surface signature	296.634	53.66	0.00238601	0.0271122	-257.668	-205.808	-153.932	LPPR2,LILRB2,FCGRT,ABCA1,ITGAM,SLC16A3,C10orf54,TNFRSF1B,TMTC2,CSF3R,PYCARD,PTPRE,TMEM55A,LILRB3,CD33,KCNQ1,MBOAT7,ASGR1,KCNE3,HLA,NFAM1,BRI3,FCGR2A,CD163,AGTRAP,FCAR,ASGR2,FPR1,TLR2,STEAP4,APCDD1,IL6R,TLR5,MARCO,DYSF,AMICA1,VNN2,TLR4,MFSD1,SIGLEC9,MS4A6A,SIRPB1,MCTP1,P2RY13,TLR1,CD302,SLC40A1,CCR2,FPR2,CD36,S1PR3,C1orf162,CCR1,CECR6,FCGR1B,LTBR	BTM
		up_regulated	1367.11	S5_DC surface signature	296.811	53.6853	0.00238752	0.0271338	-257.638	-205.798	-153.913	SPINT2,TGFA,CXCL16,MSR1,HLA,CCRL2,AGPAT3,CD58,LAMP2,FZD5,DIRC2,GRINA,ITPRIPL2,ADAM9,PRRG4,CSF2RB,SLC1A3,SLAMF8,LHFPL2,PDCD1LG2,CD274,JAG4	BTM
		up_regulated	1367.01	S10_Resting dendritic cell surface signature	296.988	53.7105	0.00238903	0.0271553	-257.607	-205.787	-153.894	SPINT2,SLC27A3,TMEM144,HLA,CCRL2,FZD5,IFNGR1,DIRC2,ITPRIPL2,PLXDC2,ADAM9,MFSD1,AGPAT9,SLC1A3,SLAMF8,LHFPL2,LPCAT2,JAG1,IGSF9	BTM
		up_regulated	1366.9	S11_Activated (LPS) dendritic cell surface signature	297.165	53.7358	0.00239054	0.0271769	-257.577	-205.777	-153.875	TGFA,RNF144B,CD58,LAMP2,PRRG4,TMEM140,CSF2RB,IL13RA1,IFI6,TNFSF13B,PDCD1LG2,CD277	BTM
		down_regulated	1366.8	M7.0_enriched in T cells (I)	297.343	53.7611	0.00239205	0.0271984	-257.547	-205.767	-153.855	RORA,LAT,CD28,KLRB1,GZMK,PRKCQ,RASGRP1,EOMES,IL7R,ETS1,PRKCH,GATA3,ITK,LCK,CD247,CD96,TIGIT,NLRC3,ZAP73	BTM
		down_regulated	1366.69	M7.1_T cell activation (I)	297.52	53.7864	0.00239355	0.0272199	-257.516	-205.757	-153.836	RORA,CD28,PRKCQ,RASGRP1,EOMES,IL7R,PRKCH,TXK,GATA3,ITK,LCK,CD247,MS4A1,TIGIT,IL21R,NLRC3,ZAP70,ITPR3,KLRK4	BTM
		down_regulated	1366.59	M7.2_enriched in NK cells (I)	297.697	53.8117	0.00239506	0.0272415	-257.486	-205.746	-153.817	RORA,KLRD1,KLRB1,TGFBR3,SH2D2A,PRKCQ,EOMES,TBX21,PRKCH,STAT4,ITK,IL2RB,PTGDR,CD247,CD96,ARL4C,GPR56,NLRC3,ZAP70,KLRK4	BTM
		down_regulated	1366.48	M7.4_T cell activation (III)	297.874	53.837	0.00239657	0.027263	-257.456	-205.736	-153.798	RORA,PRKCQ,RASGRP1,ETS1,ZMYND11,LCK,CD96,KLF12,SEPT6,ATP8B5	BTM
		down_regulated	1366.38	M18_T cell differentiation via ITK and PKC	298.051	53.8622	0.00239808	0.0272846	-257.425	-205.726	-153.778	ABLIM1,PRKCQ,ETS1,PRKCH,ITK,SPOCK5	BTM
		down_regulated	1366.27	M47.0_enriched in B cells (I)	298.229	53.8875	0.00239959	0.0273061	-257.395	-205.716	-153.759	PAX5,ADAM28,EBF1,AFF3,BANK1,SPIB,CD79B,CD22,CR2,MS4A1,FCRLA,CD19,CXCR5,BLK,FAM129C,CD79A,FCRL5	BTM
		down_regulated	1366.17	M47.1_enriched in B cells (II)	298.406	53.9128	0.0024011	0.0273276	-257.365	-205.705	-153.74	PAX5,EBF1,BANK1,CD79B,CR2,MS4A1,FCRLA,CD19,CXCR5,CD79A,KLF11	BTM
		down_regulated	1366.06	M61.0_enriched in NK cells (II)	298.583	53.9381	0.00240261	0.0273492	-257.334	-205.695	-153.72	KLRB1,TGFBR3,PVRIG,IL2RB,CD247,CD96,GPR56,KLRK4	BTM
		down_regulated	1365.96	M61.2_enriched in NK cells (receptor activation)	298.76	53.9634	0.00240412	0.0273707	-257.304	-205.685	-153.701	KLRD1,PRKCQ,ITK,CD247,CD96,ZAP70,CARD11,KLRK4	BTM
		down_regulated	1365.85	M69_enriched in B cells (VI)	298.937	53.9887	0.00240563	0.0273923	-257.274	-205.674	-153.682	ADAM28,CD79B,CD22,CR2,MS4A1,CD19,CXCR5,CD79A,FCRL5	BTM
		down_regulated	1365.75	M106.0_nuclear pore complex	299.115	54.0139	0.00240713	0.0274138	-257.243	-205.664	-153.663	NUP85,NUP43,NUP160,NUP205,XPO1,NUP155,NUP91	BTM
		down_regulated	1365.64	M130_enriched in G-protein coupled receptors	299.292	54.0392	0.00240864	0.0274354	-257.213	-205.654	-153.643	PTGER2,ADRB2,GPR18,PTGDR,ITPR6	BTM
		down_regulated	1365.54	M157_enriched in NK cells (III)	299.469	54.0645	0.00241015	0.0274569	-257.183	-205.644	-153.624	PTPN4,RASGRP1,PVRIG,MATK,GPR18,TIGIT,PPP1R16B	BTM
		up_regulated	1365.43	INTRINSIC_TO_PLASMA_MEMBRANE	299.646	54.0898	0.00241166	0.0274784	-257.152	-205.633	-153.605	ITGA1,APH1A,CHRNA2,KCNJ10,LILRB2,IL4R,CXCR2,PTPRJ,ABCA1,ADAM8,MPP3,P2RX7,CHRNB2,ITGAM,ACVR1B,SLC16A3,NUMB,TLR6,SLC22A1,TYROBP,ENTPD1,CSF3R,CD55,MSR1,BTN2A1,NCF4,PSEN1,CR1,AQP9,BUD31,LILRB3,CD33,SDCBP,KCNQ1,ASGR1,CLEC1A,FCER1G,TMEM11,CD63,SLC22A4,LTB4R,CCRL2,CD164,KCNE1L,TMBIM6,BST2,CD163,FZD5,FCAR,MME,IFNGR1,ACVRL1,TLR2,IFNGR2,TNFRSF1A,IL6R,MARCO,SELPLG,IFNAR2,SCARB2,NCSTN,PGRMC1,GPR65,PSENEN,TM9…	MSIGDB
		up_regulated	1365.33	EXTRACELLULAR_REGION	299.823	54.1151	0.00241317	0.0275	-257.122	-205.623	-153.586	MMP8,SPINT2,INHBB,ACHE,PROK2,CDA,LOXL1,CFP,SERPINA1,VCAN,COL10A1,LOXL3,RTN3,C1QB,CKLF,OSM,PPT1,F13A1,SNTB1,MMP9,EMILIN2,CTRL,PSAP,IL6R,TGFB1,ADM,IFNAR2,IL1B,IL1RN,SRGN,IL15,LYZ,IFI30,TNFAIP2,TCN2,C5,C2,IL27,APOL1,FGL2,NUCB1,SECTM4	MSIGDB
		up_regulated	1365.22	INTRINSIC_TO_MEMBRANE	300.001	54.1404	0.00241468	0.0275215	-257.091	-205.613	-153.566	SPINT2,ITGA1,ABCA7,APH1B,APH1A,CHRNA2,BEST1,KCNJ10,LILRB2,IL4R,CXCR2,PTPRJ,ABCA1,GPR97,ADAM8,P2RX7,FLOT1,CHRNB2,FUT7,GALNT3,ITGAM,SLC16A3,NUMB,SLC22A1,TYROBP,CSF3R,CD55,GDE1,BAK1,MSR1,BTN2A1,LRPAP1,NCF4,PSEN1,SLC39A1,KDELR1,AQP9,BUD31,LILRB3,CKLF,CD33,CACNA1A,CD68,RNF144B,ASGR1,CLEC1A,FCER1G,TMEM11,CD63,SLC22A4,LTB4R,NFAM1,CCRL2,CD164,KCNE1L,TMBIM6,BST2,CD163,FZD5,FCAR,MME,FPR1,ACVRL1,PSAP,IL6R,M…	MSIGDB
		up_regulated	1365.12	CYTOPLASMIC_PART	300.178	54.1657	0.00241619	0.0275431	-257.061	-205.603	-153.547	ACHE,DCTN4,CDA,APH1B,HTRA2,APH1A,PKMYT1,AFTPH,CCNA1,CXCR2,STX16,USP33,FURIN,ABCA1,ARG2,AGPAT2,PIPOX,FUT7,NADK,DNASE2,ADAM10,BNIP3L,FMR1,COX15,KIF1C,FGD4,TMTC2,TOM1,BAK1,PYCARD,STX10,MAN1A1,LDHA,ATOX1,PGS1,NCF4,LCP1,PSEN1,TMED5,KDELR1,DLG4,TIMM10,MTHFD2,NUFIP2,PPP2CA,MUL1,NCF1,VAPA,CRISPLD2,EGLN1,PPT1,GRB2,MAP3K8,S100A12,CD63,PRELID1,SNTB1,SLC22A4,YIPF1,BCKDK,PLIN3,MSRB3,GHITM,TMEM50A,HADHB,AGPAT3…	MSIGDB
		up_regulated	1365.01	MEMBRANE_PART	300.355	54.1909	0.0024177	0.0275646	-257.031	-205.592	-153.528	SPINT2,ABCA7,APH1B,APH1A,CHRNA2,CLDN9,EPB41L3,KCNJ10,LILRB2,IL4R,STX16,PTPRJ,ABCA1,GPR97,P2RX7,CHRNB2,FUT7,SLC16A3,COX15,SLC22A1,TYROBP,PICALM,CSF3R,CD55,GDE1,STX10,BTN2A1,LRPAP1,NCF4,LYN,KDELR1,TIMM10,CR1,AQP9,BUD31,CKAP4,LILRB3,CKLF,VAPA,CD33,ATP6V1C1,PPT1,CD68,RNF144B,ASGR1,CLEC1A,FCER1G,TMEM11,CD63,SNTB1,SLC22A4,LTB4R,NFAM1,CCRL2,CD164,TMBIM6,NEXN,BST2,CD163,LAMP2,KPNB1,MME,FPR1,IFNGR1,SERINC…	MSIGDB
		up_regulated	1364.91	LYTIC_VACUOLE	300.532	54.2162	0.00241921	0.0275862	-257	-205.582	-153.509	CXCR2,DNASE2,TOM1,PPT1,CD63,GALC,LAMP2,BCL10,SRGN,STS,NPC2,IFI30,LAMP3,ARSB,CTSC	MSIGDB
		up_regulated	1364.8	MEMBRANE	300.71	54.2415	0.00242072	0.0276077	-256.97	-205.572	-153.489	SPINT2,ABCA7,APH1B,APH1A,CHRNA2,EPB41L3,LILRB2,IL4R,STX16,PTPRJ,SH2B2,ABCA1,GPR97,ARRB2,CHRNB2,BNIP3L,IL18R1,SLC16A3,COX15,TRPV4,SLC22A1,TYROBP,CSF3R,CD55,GDE1,STX10,LRPAP1,NCF4,LYN,KDELR1,PVRL2,TIMM10,CR1,AQP9,BUD31,CKAP4,LILRB3,CKLF,VAPA,CD33,ATP6V1C1,PPT1,CD68,RNF144B,ASGR1,CLEC1A,FCER1G,CD63,SNTB1,SLC22A4,LTB4R,NFAM1,CCRL2,CD164,CD53,PAK1,GNA15,TMBIM6,NEXN,BST2,CD163,LAMP2,KPNB1,FPR1,IFNGR1,S…	MSIGDB
		up_regulated	1364.7	CYTOPLASM	300.887	54.2668	0.00242222	0.0276292	-256.94	-205.562	-153.47	SPINT2,ACHE,ARL8A,EIF4G3,DCTN4,CDA,APH1B,UBAP1,APH1A,TEP1,CCNA1,DNAJC3,PTEN,MTMR6,ATG7,STX16,SH2B2,USP33,ARG2,ARRB2,DEDD,TRIB1,MYL9,ADAM10,BNIP3L,FMR1,COX15,YTHDF3,STX10,MAN1A1,LDHA,ATOX1,HSD17B11,NCF4,FGF13,LYN,TMED5,KDELR1,TIMM10,NUFIP2,NCF1,VAPA,CRISPLD2,ATXN1,PPT1,MAP3K8,TXNL1,CLIC1,IGF2BP3,PARK7,ETF1,CD63,SNTB1,SLC22A4,FPGT,YIPF1,BCKDK,PIM1,MSRB3,GALC,ZCCHC2,GHITM,TMEM50A,SRPK1,PAK1,SDHB,TMB…	MSIGDB
		up_regulated	1364.59	ENDOPLASMIC_RETICULUM	301.064	54.2921	0.00242373	0.0276508	-256.909	-205.551	-153.451	HTRA2,APH1A,PKMYT1,AGPAT2,BNIP3L,KIF1C,TMTC2,MAN1A1,PGS1,PSEN1,MSRB3,TMEM50A,AGPAT3,TMBIM6,P4HA1,SERINC1,CTSZ,IFNGR2,PLP2,RTN4,TOR1A,TMX1,NCSTN,CASP7,PCMT1,ABI1,PSENEN,DSE,ATF6,SSR1,STS,SEP15,MAGT1,CNIH4,YIPF4,EXT1,RSAD2,TAP2,ERLIN1,DHRS9,ERP44,TAPBP,DEGS1,CTSA,ERO1L	MSIGDB
		up_regulated	1364.48	VACUOLE	301.241	54.3174	0.00242524	0.0276723	-256.879	-205.541	-153.432	CXCR2,DNASE2,TOM1,PPT1,CD63,GALC,LAMP2,STX3,BCL10,SRGN,STS,NPC2,IFI30,LAMP3,ARSB,CTSC	MSIGDB
		up_regulated	1364.38	CELL_FRACTION	301.418	54.3426	0.00242675	0.0276939	-256.849	-205.531	-153.412	SPINT2,STAC,PKMYT1,TEP1,BEST1,LILRB2,RGS19,STX16,ABCA1,GALNT3,SLC16A3,FMR1,SLC22A1,CD55,MAN1A1,PSEN1,SLC39A1,KDELR1,CKAP4,NCF1,PPT1,CD68,OS9,S100A12,CLIC1,DGAT2,FOLR2,MCTP2,TMBIM6,LAMP2,SPHK1,FUT4,WARS,PLP2,CD59,SELPLG,ADM,SCARB2,TMX1,OAS3,CPD,ABI1,CYSLTR1,ATP6V0E1,IL15,STS,PML,MCTP1,SLC1A3,TNFSF13B,CCR2,PDE4B,CD36,DHRS9,TNFSF10,FAS,CEACAM1,KREMEN1,DEGS1,ERO1L	MSIGDB
		up_regulated	1364.27	EXTRACELLULAR_REGION_PART	301.596	54.3679	0.00242826	0.0277154	-256.818	-205.521	-153.393	MMP8,CFP,SERPINA1,VCAN,COL10A1,RTN3,C1QB,OSM,SNTB1,MMP9,CTRL,PSAP,TGFB1,ADM,IL1B,IL1RN,SRGN,IL15,LYZ,TNFAIP2,TCN2,C5,C2,IL27,APOL1,FGL2,NUCB1,SECTM4	MSIGDB
		up_regulated	1364.17	INTEGRAL_TO_MEMBRANE	301.773	54.3932	0.00242977	0.027737	-256.788	-205.51	-153.374	SPINT2,ITGA1,ABCA7,APH1B,APH1A,CHRNA2,BEST1,KCNJ10,LILRB2,IL4R,CXCR2,PTPRJ,ABCA1,GPR97,ADAM8,P2RX7,FLOT1,CHRNB2,FUT7,GALNT3,ITGAM,SLC16A3,NUMB,SLC22A1,TYROBP,CSF3R,CD55,GDE1,BAK1,MSR1,BTN2A1,LRPAP1,NCF4,PSEN1,SLC39A1,KDELR1,AQP9,BUD31,LILRB3,CKLF,CD33,CACNA1A,CD68,RNF144B,ASGR1,CLEC1A,FCER1G,TMEM11,CD63,SLC22A4,LTB4R,NFAM1,CCRL2,CD164,KCNE1L,TMBIM6,BST2,CD163,FZD5,FCAR,MME,FPR1,ACVRL1,TLR2,PSAP,I…	MSIGDB
		up_regulated	1364.06	LIPID_RAFT	301.95	54.4185	0.00243128	0.0277585	-256.758	-205.5	-153.355	ABCA1,FLOT1,CD55,LYN,PPT1,LAT2,STX12,STOM,CAV5	MSIGDB
		up_regulated	1363.96	INTEGRAL_TO_PLASMA_MEMBRANE	302.127	54.4438	0.00243279	0.02778	-256.727	-205.49	-153.335	ITGA1,APH1A,CHRNA2,KCNJ10,LILRB2,IL4R,CXCR2,PTPRJ,ABCA1,ADAM8,MPP3,P2RX7,CHRNB2,ITGAM,ACVR1B,SLC16A3,NUMB,TLR6,SLC22A1,TYROBP,ENTPD1,CSF3R,CD55,MSR1,BTN2A1,NCF4,PSEN1,CR1,AQP9,BUD31,LILRB3,CD33,SDCBP,KCNQ1,ASGR1,CLEC1A,FCER1G,TMEM11,CD63,SLC22A4,LTB4R,CCRL2,CD164,KCNE1L,TMBIM6,BST2,CD163,FZD5,FCAR,MME,IFNGR1,ACVRL1,TLR2,IFNGR2,TNFRSF1A,IL6R,MARCO,SELPLG,IFNAR2,SCARB2,NCSTN,PGRMC1,GPR65,PSENEN,TM9…	MSIGDB
		up_regulated	1363.85	MEMBRANE_FRACTION	302.304	54.4691	0.0024343	0.0278016	-256.697	-205.48	-153.316	PKMYT1,BEST1,LILRB2,RGS19,STX16,ABCA1,GALNT3,SLC16A3,SLC22A1,MAN1A1,PSEN1,SLC39A1,KDELR1,CKAP4,PPT1,CD68,CLIC1,DGAT2,FOLR2,MCTP2,LAMP2,SPHK1,FUT4,PLP2,CD59,SELPLG,SCARB2,TMX1,OAS3,CPD,CYSLTR1,ATP6V0E1,IL15,STS,MCTP1,SLC1A3,CD36,DHRS9,CEACAM1,KREMEN1,DEGS1,ERO1L	MSIGDB
		up_regulated	1363.75	EXTRACELLULAR_SPACE	302.482	54.4943	0.0024358	0.0278231	-256.667	-205.469	-153.297	MMP8,CFP,SERPINA1,RTN3,C1QB,OSM,MMP9,CTRL,PSAP,TGFB1,ADM,IL1B,IL1RN,SRGN,IL15,LYZ,TNFAIP2,TCN2,C5,C2,IL27,APOL1,FGL2,NUCB1,SECTM4	MSIGDB
		up_regulated	1363.64	LYSOSOME	302.659	54.5196	0.00243731	0.0278447	-256.636	-205.459	-153.278	CXCR2,DNASE2,TOM1,PPT1,CD63,GALC,LAMP2,BCL10,SRGN,STS,NPC2,IFI30,LAMP3,ARSB,CTSC	MSIGDB
		up_regulated	1363.54	PLASMA_MEMBRANE_PART	302.836	54.5449	0.00243882	0.0278662	-256.606	-205.449	-153.258	ITGA1,APH1A,CHRNA2,CLDN9,EPB41L3,BEST1,KCNJ10,LILRB2,RGS19,IL4R,CXCR2,PTPRJ,ABCA1,ADAM8,MPP3,P2RX7,FLOT1,CHRNB2,ITGAM,ACVR1B,SLC16A3,NUMB,TLR6,SLC22A1,TYROBP,ENTPD1,PICALM,CSF3R,CD55,MSR1,BTN2A1,NCF4,LYN,PSEN1,CR1,AQP9,BUD31,LILRB3,VAPA,CD33,PPT1,SDCBP,KCNQ1,ASGR1,CLEC1A,FCER1G,TMEM11,CD63,SNTB1,SLC22A4,LTB4R,CCRL2,CD164,KCNE1L,TMBIM6,NEXN,BST2,CD163,FZD5,STX3,FCAR,MME,IFNGR1,ACVRL1,TLR2,IFNGR2,T…	MSIGDB
		up_regulated	1363.43	PLASMA_MEMBRANE	303.013	54.5702	0.00244033	0.0278877	-256.576	-205.439	-153.239	ITGA1,APH1A,CHRNA2,CLDN9,EPB41L3,KCNJ10,LILRB2,IL4R,CXCR2,PTPRJ,SH2B2,ABCA1,ADAM8,P2RX7,ARRB2,CHRNB2,ITGAM,SLC16A3,NUMB,TRPV4,SLC22A1,TYROBP,CDC42,PICALM,CSF3R,CD55,MSR1,GABARAP,BTN2A1,LRPAP1,NCF4,SIRPA,LYN,PVRL2,MYOF,AQP9,BUD31,LILRB3,SKAP2,VAPA,CD33,PPT1,CACNA1A,ASGR1,FCER1G,TMEM11,CD63,SNTB1,SLC22A4,LTB4R,CCRL2,CD164,CD53,AGPAT3,RIT1,KCNE1L,GNA15,TMBIM6,NEXN,BST2,CD163,STX3,FCAR,MME,FPR1,SERIN…	MSIGDB
		up_regulated	1363.33	REGULATION_OF_BIOLOGICAL_QUALITY	303.19	54.5955	0.00244184	0.0279093	-256.545	-205.428	-153.22	RENBP,PROK2,CDA,PTEN,SPI1,ABCA1,RB1,HIF1A,ACVR1B,TRPV4,FGD4,ENTPD1,CD55,BAK1,PROS1,F5,CDKN1A,ATOX1,LYN,TFPI,BUD31,SERTAD3,GCH1,EGLN1,PPT1,CACNA1A,NFE2,F13A1,SLC22A4,GNA15,BCL6,SPHK1,ACVRL1,MAFB,CD59,TGFB1,BCL10,CYSLTR1,PML,NPC2,STX12,NPTN,SLC1A3,IFI6,SLC40A1,C4BPB,ATP6AP2,CCR2,HFE,RHOT1,CD36,S1PR3,ERP44,ATP7B,CCR1,F2RL1	MSIGDB
		up_regulated	1363.22	POSITIVE_REGULATION_OF_TRANSLATION	303.368	54.6208	0.00244335	0.0279308	-256.515	-205.418	-153.201	TLR7,TLR6,BCL3,BCL10,TLR4,TLR8,TLR1,IL30	MSIGDB
		up_regulated	1363.12	RESPONSE_TO_VIRUS	303.545	54.646	0.00244486	0.0279524	-256.485	-205.408	-153.181	BNIP3L,TLR7,ISG20,BCL3,IFNGR1,IFNGR2,IFNAR2,TLR8,IRF7,IFI44,TRIM22,IFNAR1,RSAD5	MSIGDB
		up_regulated	1363.01	POSITIVE_REGULATION_OF_SIGNAL_TRANSDUCTION	303.722	54.6713	0.00244637	0.0279739	-256.454	-205.397	-153.162	FADD,TGFA,FKBP1A,CANT1,ACVR1B,APOL3,TLR6,LYN,BUD31,MUL1,MIER1,VAPA,MYD88,RIPK2,NFAM1,CFLAR,BST2,TFG,TNFRSF1A,IL31RA,BCL10,SHISA5,TBK1,TRIM38,TICAM2,CASP1,NOD2,TNFSF10,LTBR,SECTM4	MSIGDB
		up_regulated	1362.91	MULTI_ORGANISM_PROCESS	303.899	54.6966	0.00244788	0.0279955	-256.424	-205.387	-153.143	PGLYRP1,FCGRT,BNIP3L,TLR7,CFP,TLR6,ISG20,S100A12,BCL3,IFNGR1,IFNGR2,TGFB1,ADM,IFNAR2,NLRC4,BCL10,TLR8,IRF7,IFI44,TRIM22,IFNAR1,RSAD2,NOD5	MSIGDB
		up_regulated	1362.8	JAK_STAT_CASCADE	304.077	54.7219	0.00244939	0.028017	-256.394	-205.377	-153.124	LYN,IFNAR2,SOCS3,IL31RA,STAT3,SOCS1,STAT2,NMI,CCR2,STAT5A,IFNAR1,STAT4	MSIGDB
		up_regulated	1362.7	ESTABLISHMENT_OF_LOCALIZATION	304.254	54.7472	0.00245089	0.0280385	-256.363	-205.367	-153.104	INHBB,ACHE,KPNA4,BEST1,KCNJ10,SNX1,FYB,STX16,ABCA1,TRPS1,SLC16A3,XPO6,SLC2A3,ATP6AP1,KIF1C,SLC22A1,RAB2A,PICALM,TOM1,PPBP,BAK1,MSR1,PYCARD,GABARAP,LRPAP1,ATOX1,TCN1,SLC39A1,KDELR1,AQP9,CKLF,OSM,ATP6V1C1,ATXN1,PPT1,KCNQ1,SCN1B,NAPA,SNX3,CLIC1,KLHL2,ASGR1,SLC22A4,PLIN3,FOLR2,PTTG1IP,FCN1,BCL3,LIN7A,KPNB1,BCL6,SERINC1,PSAP,PLP2,TGFB1,NLRC4,TMX1,CLEC7A,DPH3,TM9SF2,ATP6V0E1,RAB1A,ARL6IP5,SRGN,SSR1,NPC…	MSIGDB
		up_regulated	1362.59	SIGNAL_TRANSDUCTION	304.431	54.7725	0.0024524	0.0280601	-256.333	-205.356	-153.085	GPR85,PROK2,RHOG,CXCL5,APH1A,TNFRSF14,CHRNA2,ARHGEF11,PTEN,FYB,LILRB2,IL4R,GIT2,GNAI3,PTPRJ,SH2B2,ABCA1,GNA13,FADD,STK17B,P2RX7,CHRNB2,TGFA,ADAM10,IL18R1,APOL3,TRPV4,DOK1,FGD4,TYROBP,IL18RAP,FGF13,LYN,BUD31,MAP2K6,MIER1,LILRB3,SKAP2,VAPA,CD33,NAMPT,PPT1,GNG10,GPR27,MYD88,TXNL1,CLIC1,RIPK2,CLEC1A,TMEM11,PARK7,LTB4R,NFAM1,CCRL2,SRPK1,CD164,PAK1,CFLAR,RIT1,GNA15,MKNK1,BST2,TXN,ASGR2,FPR1,SPHK1,IFNGR…	MSIGDB
		up_regulated	1362.49	CELL_SURFACE_RECEPTOR_LINKED_SIGNAL_TRANSDUCTION_GO_0007169	304.608	54.7977	0.00245391	0.0280816	-256.303	-205.346	-153.066	RGS16,APH1A,TNFRSF14,ARHGEF11,LILRB2,RGS19,GIT2,CXCR2,GNAI3,PTPRJ,ABCA1,PTK2B,TGFA,ADAM10,ACVR1B,TRPV4,DOK1,IL18RAP,PYCARD,PSEN1,BUD31,LILRB3,GRB2,CLEC1A,LTB4R,NFAM1,CCRL2,GNA15,ASGR2,FPR1,SPHK1,ACVRL1,IFNGR2,IFITM1,TNFRSF1A,IL6R,CXCL10,MARCO,CD59,TGFB1,IFNAR2,NCSTN,IL31RA,AP3S1,ABI1,GPR65,PSENEN,LAT2,FFAR2,SOCS1,PTGER3,SIRPB1,IRF9,CLEC4A,IL13RA1,C5,LCP2,CCR2,MAPK14,FPR2,CD14,IFNAR1,CD274,S1PR3,C…	MSIGDB
		up_regulated	1362.38	PROTEIN_MATURATION	304.785	54.823	0.00245542	0.0281032	-256.272	-205.336	-153.047	APH1A,PSEN1,NCSTN,PSENEN,SRGN,ATP6AP5	MSIGDB
		up_regulated	1362.28	PROGRAMMED_CELL_DEATH	304.963	54.8483	0.00245693	0.0281247	-256.242	-205.326	-153.027	PROK2,PTEN,DAP,PTK2B,FADD,STK17B,DEDD,NAIP,BNIP3L,ACVR1B,ADAMTSL4,CASP10,BAK1,PYCARD,CDKN1A,SRA1,PSEN1,PPP2CA,PPT1,TXNL1,CTSB,MCL1,PLAGL1,SMNDC1,PIM1,CFLAR,BCL3,SH3GLB1,BCL6,SPHK1,MX1,TLR2,TGFB1,ZAK,RTN4,SOCS3,IL1B,NLRC4,TMX1,XIAP,CASP7,GPR65,BNIP2,BCL10,SRGN,PML,GADD45B,IFI6,HTATIP2,IFI16,CD14,RHOT1,NLRP3,STAT1,TNFSF10,FAS,ANXA5,CASP4,STK3	MSIGDB
		up_regulated	1362.17	POSITIVE_REGULATION_OF_CYTOKINE_BIOSYNTHETIC_PROCESS	305.14	54.8736	0.00245844	0.0281463	-256.211	-205.315	-153.008	TLR7,TLR6,BCL10,TLR4,TLR8,TLR1,IL30	MSIGDB
		up_regulated	1362.07	CYTOKINE_METABOLIC_PROCESS	305.317	54.8989	0.00245995	0.0281678	-256.181	-205.305	-152.989	INHBB,TLR7,TLR6,BCL3,BCL10,TLR4,TLR8,TLR1,IL30	MSIGDB
		up_regulated	1361.96	INTERLEUKIN_8_BIOSYNTHETIC_PROCESS	305.494	54.9242	0.00246146	0.0281893	-256.151	-205.295	-152.969	TLR7,BCL3,BCL10,TLR4,TLR11	MSIGDB
		up_regulated	1361.86	DEFENSE_RESPONSE	305.671	54.9494	0.00246297	0.0282109	-256.12	-205.285	-152.95	INHBB,PGLYRP1,LILRB2,CXCR2,BNIP3L,NCF2,TLR7,CFP,APOL3,TLR6,TYROBP,IL18RAP,CSF3R,S100A8,CEBPB,AIF1,NCF1,LILRB3,S100A9,MEFV,MICU1,S100A12,RIPK2,CLEC1A,LTB4R,MNDA,MICB,MX1,TNFRSF1A,CXCL10,TGFB1,HDAC4,NLRC4,BCL10,IL10RB,CYSLTR1,IRAK2,TLR8,LYZ,NMI,C5,HP,CCR2,FPR2,TNFAIP6,C2,CLEC5A,RSAD2,NLRP3,CYBB,NOD2,S1PR3,CCR1,ALOX5AP	MSIGDB
		up_regulated	1361.75	I_KAPPAB_KINASE_NF_KAPPAB_CASCADE	305.849	54.9747	0.00246447	0.0282324	-256.09	-205.274	-152.931	FADD,FKBP1A,CANT1,CHUK,APOL3,TLR6,BUD31,MUL1,MIER1,VAPA,MYD88,RIPK2,CFLAR,BCL3,BST2,TFG,TNFRSF1A,BCL10,SHISA5,IRAK2,TBK1,TRIM38,TICAM2,CASP1,NOD2,STAT1,TNFSF10,LTBR,SECTM4	MSIGDB
		up_regulated	1361.65	REGULATION_OF_SIGNAL_TRANSDUCTION	306.026	55	0.00246598	0.028254	-256.06	-205.264	-152.912	RGS16,PTEN,GIT2,FADD,TGFA,FKBP1A,CANT1,ACVR1B,APOL3,TLR6,FGD4,LYN,BUD31,MUL1,MIER1,VAPA,MYD88,RIPK2,NFAM1,CFLAR,BST2,TFG,TNFRSF1A,TGFB1,IL31RA,BCL10,SOCS1,SHISA5,TBK1,TRIM38,TICAM2,ATP6AP2,CASP1,NOD2,TNFSF10,LTBR,SECTM4	MSIGDB
		up_regulated	1361.54	LOCOMOTORY_BEHAVIOR	306.203	55.0253	0.00246749	0.0282755	-256.029	-205.254	-152.892	PROK2,CXCL5,CXCR2,CKLF,CCRL2,FPR1,CXCL10,PLAUR,C5,CCR2,MAPK14,FPR2,ITGB5	MSIGDB
		up_regulated	1361.44	REGULATION_OF_DEVELOPMENTAL_PROCESS	306.38	55.0506	0.002469	0.0282971	-255.999	-205.244	-152.873	PROK2,PTEN,SPI1,DAP,FADD,STK17B,DEDD,NAIP,BNIP3L,ACVR1B,FGD4,CDC42,ADAMTSL4,CASP10,BAK1,PYCARD,CDKN1A,PSEN1,PPP2CA,PPT1,CTSB,MCL1,PLAGL1,SMNDC1,PIM1,CFLAR,BCL3,SH3GLB1,BCL6,SPHK1,MX1,TLR2,MAFB,TGFB1,ZAK,RTN4,SOCS3,HDAC4,NLRC4,TMX1,XIAP,BNIP2,BCL10,SRGN,PML,NPTN,IFI6,HTATIP2,IFI16,NLRP3,IL27,STAT1,TNFSF10,FAS,ANXA5,CASP4,STK3,PPARG	MSIGDB
		up_regulated	1361.33	CYTOKINE_PRODUCTION	306.557	55.0759	0.00247051	0.0283186	-255.969	-205.233	-152.854	INHBB,ABCA1,HIF1A,TLR7,TLR6,PYCARD,BCL3,NLRC4,BCL10,TLR4,SRGN,TLR8,TLR1,ATP6AP2,NLRP3,IL27,NOD5	MSIGDB
		up_regulated	1361.23	POSITIVE_REGULATION_OF_I_KAPPAB_KINASE_NF_KAPPAB_CASCADE	306.735	55.1011	0.00247202	0.0283401	-255.938	-205.223	-152.835	FADD,FKBP1A,CANT1,APOL3,TLR6,BUD31,MUL1,MIER1,VAPA,MYD88,RIPK2,CFLAR,BST2,TFG,TNFRSF1A,BCL10,SHISA5,TBK1,TRIM38,TICAM2,CASP1,NOD2,TNFSF10,LTBR,SECTM4	MSIGDB
		up_regulated	1361.12	POSITIVE_REGULATION_OF_CELLULAR_PROTEIN_METABOLIC_PROCESS	306.912	55.1264	0.00247353	0.0283617	-255.908	-205.213	-152.815	ATG7,TLR7,TLR6,LYN,BCL3,UBE2D1,TGFB1,IL31RA,BCL10,TLR4,TLR8,TLR1,IL30	MSIGDB
		up_regulated	1361.02	INTERLEUKIN_1_SECRETION	307.089	55.1517	0.00247504	0.0283832	-255.878	-205.203	-152.796	ABCA1,PYCARD,NLRC4,NLRP3,NOD5	MSIGDB
		up_regulated	1360.91	INFLAMMATORY_RESPONSE	307.266	55.177	0.00247655	0.0284048	-255.847	-205.192	-152.777	CXCR2,APOL3,IL18RAP,S100A8,CEBPB,AIF1,S100A9,MEFV,S100A12,RIPK2,LTB4R,TNFRSF1A,CXCL10,TGFB1,HDAC4,IL10RB,IRAK2,LYZ,NMI,C5,CCR2,FPR2,TNFAIP6,C2,NLRP3,CYBB,S1PR3,CCR1,ALOX5AP	MSIGDB
		up_regulated	1360.81	RESPONSE_TO_STRESS	307.444	55.2023	0.00247806	0.0284263	-255.817	-205.182	-152.758	ACHE,HTRA2,CXCR2,UBE2B,PTK2B,CHRNB2,HIF1A,RAD23B,APOL3,TRPV4,IL18RAP,ENTPD1,PROS1,F5,S100A8,CEBPB,ATOX1,AIF1,TFPI,AQP9,MAP2K6,MIA3,EGLN1,HSPA6,S100A9,MEFV,F13A1,S100A12,RIPK2,LTB4R,FANCA,BCL3,NBN,MICB,BCL6,ACVRL1,TNFRSF1A,CXCL10,CD59,TGFB1,ADM,ZAK,HDAC4,TOR1A,IL10RB,ATF6,GADD45G,PML,IRAK2,LYZ,GADD45B,NMI,C5,C4BPB,SOD2,DNAJA1,CCR2,MAPK14,FPR2,IFI16,TNFAIP6,C2,NLRP3,CD36,CYBB,S1PR3,ERP44,CCR1,ALOX5…	MSIGDB
		up_regulated	1360.7	CELLULAR_CATION_HOMEOSTASIS	307.621	55.2276	0.00247956	0.0284478	-255.787	-205.172	-152.738	PROK2,TRPV4,CD55,ATOX1,BUD31,PPT1,CACNA1A,GNA15,CYSLTR1,SLC40A1,CCR2,HFE,S1PR3,ATP7B,CCR1,F2RL4	MSIGDB
		up_regulated	1360.6	INTERLEUKIN_8_PRODUCTION	307.798	55.2528	0.00248107	0.0284694	-255.756	-205.162	-152.719	TLR7,BCL3,BCL10,TLR4,TLR11	MSIGDB
		up_regulated	1360.49	POSITIVE_REGULATION_OF_DEVELOPMENTAL_PROCESS	307.975	55.2781	0.00248258	0.0284909	-255.726	-205.151	-152.7	PTEN,DAP,FADD,STK17B,DEDD,BNIP3L,ACVR1B,CDC42,ADAMTSL4,CASP10,BAK1,PYCARD,CDKN1A,PPP2CA,PLAGL1,SMNDC1,CFLAR,BCL3,BCL6,SPHK1,MX1,TLR2,TGFB1,ZAK,NLRC4,PML,NPTN,HTATIP2,IFI16,TNFSF10,FAS,CASP4,STK3,PPARG	MSIGDB
		up_regulated	1360.39	POST_TRANSLATIONAL_PROTEIN_MODIFICATION	308.152	55.3034	0.00248409	0.0285125	-255.696	-205.141	-152.681	APH1B,APH1A,PPM1D,PTEN,FYB,PTPRJ,USP33,COL4A3BP,FURIN,PRMT5,PTK2B,STK17B,TRIB1,HCK,ADAM10,ACVR1B,CHUK,LATS2,FES,LYN,PSEN1,PTPRE,MAP2K6,PPP2CA,VRK2,MAP3K8,RNF144B,PIM1,SRPK1,PAK1,PRKCD,MKNK1,UBE2D1,BMX,ACVRL1,TGFB1,ZAK,PPP2CB,NCSTN,IL31RA,TESK2,PCMT1,ABI1,BCL10,PSENEN,JAK3,SOCS1,JAK2,IRAK2,RNF217,CSNK1A1,PIM2,DUSP3,VCPIP1,ATG3,STAT1,LMTK2,LIMK1,ITGB2,STK3	MSIGDB
		up_regulated	1360.28	RESPONSE_TO_BACTERIUM	308.33	55.3287	0.0024856	0.028534	-255.665	-205.131	-152.661	PGLYRP1,CFP,TLR6,NLRC4,BCL10,NOD5	MSIGDB
		up_regulated	1360.18	IMMUNE_RESPONSE	308.507	55.354	0.00248711	0.0285556	-255.635	-205.121	-152.642	TNFRSF14,FYB,LILRB2,IL4R,FCGRT,BNIP3L,TLR7,CHUK,NFIL3,CEBPB,NCF4,AQP9,TNFSF13,PRELID1,LTB4R,NFAM1,FCN1,CD164,BST2,FCAR,FCGR3B,IL6R,TGFB1,IFITM3,GPR65,BCL10,IL10RB,LAT2,IL15,BST1,TLR8,IFI6,LCP2,TRIM22,CCR2,CTSS,C2,MR1,RSAD2,IL27,AIM2,CD274,CTSC,FCGR1A,CCR1,TAPBP,GBP2,IGSF6,SECTM1	MSIGDB
		up_regulated	1360.07	PROTEOLYSIS	308.684	55.3793	0.00248862	0.0285771	-255.605	-205.11	-152.623	MMP8,HTRA2,APH1A,USP33,UBE2B,FURIN,ADAM10,PSEN1,ZMPSTE24,RNF144B,CTSB,MMP9,MME,CTRL,UBE2D1,CTSZ,NCSTN,CASP7,PSENEN,SRGN,UBE2D3,RNF217,FBXO6,ATP6AP2,CTSS,C2,CASP1,USP25,CASP5,CASP7	MSIGDB
		up_regulated	1359.96	MEMBRANE_ORGANIZATION_AND_BIOGENESIS	308.861	55.4045	0.00249013	0.0285986	-255.574	-205.1	-152.604	SNX1,ATG7,PICALM,BAK1,MSR1,VAPA,PPT1,NAPA,SNX3,ASGR1,FCN1,GCA,CLEC7A,RAB5A,VAMP3,PLSCR1,CD14,HFE,STX11,FCGR1A,SCARF4	MSIGDB
		up_regulated	1359.86	CELLULAR_PROTEIN_METABOLIC_PROCESS	309.038	55.4298	0.00249164	0.0286202	-255.544	-205.09	-152.584	MMP8,INHBB,ACHE,EIF4G3,APH1B,MRPL23,HTRA2,APH1A,PPM1D,PTEN,FYB,ATG7,PTPRJ,USP33,COL4A3BP,UBE2B,FURIN,PRMT5,LOXL1,PTK2B,STK17B,TRIB1,FUT7,HCK,ADAM10,ACVR1B,TLR7,CHUK,TLR6,COX15,FKBP5,GALNT7,WASF1,LATS2,LRPAP1,QPCT,FES,LYN,PSEN1,PTPRE,MAP2K6,PPP2CA,ZMPSTE24,VRK2,PPT1,MAP3K8,RNF144B,CTSB,ETF1,MMP9,PIM1,MSRB3,SRPK1,PAK1,PRKCD,HPSE,BCL3,NRG1,MKNK1,MME,CTRL,FUT4,UBE2D1,BMX,ACVRL1,CTSZ,RP2,WARS,TGFB1,PP…	MSIGDB
		up_regulated	1359.75	RESPONSE_TO_BIOTIC_STIMULUS	309.216	55.4551	0.00249314	0.0286417	-255.514	-205.079	-152.565	PGLYRP1,BNIP3L,TLR7,CFP,TLR6,ISG20,HSPA6,S100A12,BCL3,IFNGR1,IFNGR2,IFNAR2,NLRC4,TOR1A,BCL10,ATF6,TLR8,IRF7,IFI44,TRIM22,DNAJA1,IFNAR1,RSAD2,NLRP3,NOD2,ERP47	MSIGDB
		up_regulated	1359.65	PROTEIN_SECRETION	309.393	55.4804	0.00249465	0.0286633	-255.483	-205.069	-152.546	ACHE,ABCA1,PYCARD,NLRC4,DPH3,SRGN,NLRP3,NOD5	MSIGDB
		up_regulated	1359.54	PROTEIN_KINASE_CASCADE	309.57	55.5057	0.00249616	0.0286848	-255.453	-205.059	-152.527	PROK2,PTEN,FYB,FADD,STK17B,TGFA,FKBP1A,CANT1,CHUK,APOL3,TLR6,LATS2,FGF13,LYN,BUD31,MUL1,MIER1,VAPA,MYD88,RIPK2,SRPK1,PAK1,CFLAR,BCL3,MKNK1,BST2,FPR1,TFG,TNFRSF1A,IFNAR2,ZAK,SOCS3,IL31RA,BCL10,STAT3,ADAM9,SOCS1,GADD45G,SHISA5,IRAK2,STAT2,TBK1,GADD45B,TRIM38,TICAM2,NMI,C5,ATP6AP2,CCR2,MAPK14,STAT5A,IFNAR1,CASP1,NOD2,STAT1,TNFSF10,LTBR,SECTM1,STK3	MSIGDB
		up_regulated	1359.44	RESPONSE_TO_OTHER_ORGANISM	309.747	55.531	0.00249767	0.0287064	-255.423	-205.049	-152.507	PGLYRP1,BNIP3L,TLR7,CFP,TLR6,ISG20,S100A12,BCL3,IFNGR1,IFNGR2,IFNAR2,NLRC4,BCL10,TLR8,IRF7,IFI44,TRIM22,IFNAR1,RSAD2,NOD5	MSIGDB
		up_regulated	1359.33	TRANSPORT	309.924	55.5562	0.00249918	0.0287279	-255.392	-205.038	-152.488	KPNA4,BEST1,KCNJ10,SNX1,FYB,STX16,ABCA1,TRPS1,SLC16A3,XPO6,SLC2A3,ATP6AP1,KIF1C,SLC22A1,RAB2A,PICALM,TOM1,PPBP,BAK1,MSR1,GABARAP,LRPAP1,ATOX1,TCN1,SLC39A1,KDELR1,AQP9,CKLF,ATP6V1C1,ATXN1,PPT1,KCNQ1,SCN1B,NAPA,SNX3,CLIC1,KLHL2,ASGR1,SLC22A4,PLIN3,FOLR2,PTTG1IP,FCN1,BCL3,LIN7A,KPNB1,BCL6,SERINC1,PSAP,PLP2,TGFB1,TMX1,CLEC7A,TM9SF2,ATP6V0E1,RAB1A,ARL6IP5,SSR1,NPC2,STX12,RTP4,KIF5B,RERE,SLC1A3,SLC40A1…	MSIGDB
		up_regulated	1359.23	HOMEOSTATIC_PROCESS	310.102	55.5815	0.00250069	0.0287494	-255.362	-205.028	-152.469	PROK2,SPI1,ABCA1,HIF1A,ACVR1B,TRPV4,CD55,BAK1,ATOX1,LYN,BUD31,EGLN1,PPT1,CACNA1A,GNA15,MAFB,BCL10,CYSLTR1,NPC2,IFI6,SLC40A1,CCR2,HFE,RHOT1,S1PR3,ERP44,ATP7B,CCR1,F2RL4	MSIGDB
		up_regulated	1359.12	CELLULAR_HOMEOSTASIS	310.279	55.6068	0.0025022	0.028771	-255.331	-205.018	-152.45	PROK2,TRPV4,CD55,BAK1,ATOX1,BUD31,PPT1,CACNA1A,GNA15,CYSLTR1,IFI6,SLC40A1,CCR2,HFE,RHOT1,S1PR3,ERP44,ATP7B,CCR1,F2RL4	MSIGDB
		up_regulated	1359.02	DEFENSE_RESPONSE_TO_BACTERIUM	310.456	55.6321	0.00250371	0.0287925	-255.301	-205.008	-152.43	PGLYRP1,CFP,TLR6,NLRC4,NOD5	MSIGDB
		up_regulated	1358.91	PROTEIN_METABOLIC_PROCESS	310.633	55.6574	0.00250522	0.0288141	-255.271	-204.997	-152.411	MMP8,INHBB,ACHE,EIF4G3,CDA,APH1B,MRPL23,HTRA2,APH1A,PPM1D,PTEN,FYB,ATG7,PTPRJ,USP33,COL4A3BP,UBE2B,FURIN,PRMT5,LOXL1,PTK2B,STK17B,TRIB1,FUT7,HCK,ADAM10,ACVR1B,TLR7,CHUK,TLR6,COX15,FKBP5,GALNT7,WASF1,CDC42,PICALM,LATS2,LRPAP1,QPCT,FES,LYN,PSEN1,DLG4,MAP2K6,PPP2CA,ZMPSTE24,SKAP2,VRK2,PPT1,MAP3K8,RNF144B,CTSB,ETF1,MMP9,PIM1,MSRB3,FANCA,SRPK1,PAK1,PRKCD,HPSE,BCL3,NRG1,MKNK1,LIN7A,CAPZA2,MME,CTRL,FUT4…	MSIGDB
		up_regulated	1358.81	IMMUNE_SYSTEM_PROCESS	310.811	55.6827	0.00250673	0.0288356	-255.24	-204.987	-152.392	TNFRSF14,FYB,LILRB2,SPI1,IL4R,CXCR2,FCGRT,BNIP3L,ACVR1B,TLR7,CHUK,CDC42,NFIL3,CEBPB,NCF4,LYN,AQP9,MIA3,TNFSF13,CKLF,PRELID1,LTB4R,NFAM1,MMP9,FCN1,CD164,BST2,FCAR,FCGR3B,IL6R,MAFB,TGFB1,IFITM3,HDAC4,IL31RA,CLEC7A,GPR65,BCL10,IL10RB,LAT2,TLR4,IL15,BST1,TLR8,IFI6,LCP2,TRIM22,CCR2,CTSS,IFI16,C2,MR1,RSAD2,IL27,AIM2,CD274,CTSC,FCGR1A,CCR1,TAPBP,GBP2,IGSF6,ITGB2,SECTM1	MSIGDB
		up_regulated	1358.7	CYTOKINE_BIOSYNTHETIC_PROCESS	310.988	55.708	0.00250823	0.0288571	-255.21	-204.977	-152.373	INHBB,TLR7,TLR6,BCL3,BCL10,TLR4,TLR8,TLR1,IL30	MSIGDB
		up_regulated	1358.6	POSITIVE_REGULATION_OF_BIOLOGICAL_PROCESS	311.165	55.7332	0.00250974	0.0288787	-255.18	-204.967	-152.353	INHBB,ACHE,PROK2,RHOG,CXCL5,ARHGEF11,PTEN,SPI1,CXCR2,ATG7,ABCA1,DAP,PTK2B,FADD,STK17B,DEDD,HIF1A,TGFA,FKBP1A,CANT1,BNIP3L,ACVR1B,TLR7,APOL3,TLR6,CDC42,ADAMTSL4,CASP10,BAK1,PYCARD,CDKN1A,LYN,TGM2,BUD31,PPP2CA,MIA3,MUL1,TNFSF13,MIER1,VAPA,NAMPT,PPT1,MYD88,RIPK2,SP1,NFAM1,PLAGL1,SMNDC1,CREB5,CFLAR,BCL3,BST2,BCL6,SPHK1,UBE2D1,ACVRL1,MX1,TFG,TLR2,TNFRSF1A,CXCL10,TGFB1,ZAK,SMARCD3,NLRC4,IL31RA,BCL10,LA…	MSIGDB
		up_regulated	1358.49	RESPONSE_TO_EXTERNAL_STIMULUS	311.342	55.7585	0.00251125	0.0289002	-255.149	-204.956	-152.334	INHBB,ACHE,PGLYRP1,PROK2,CXCL5,RP1,CXCR2,APOL3,TRPV4,IL18RAP,ENTPD1,PROS1,F5,CDKN1A,S100A8,CEBPB,AIF1,TFPI,MIA3,CKLF,S100A9,MEFV,F13A1,S100A12,RIPK2,LTB4R,CCRL2,FPR1,ACVRL1,TNFRSF1A,CXCL10,CD59,TGFB1,ADM,HDAC4,NLRC4,IL10RB,PLAUR,IRAK2,LYZ,NMI,C5,C4BPB,CCR2,MAPK14,FPR2,TNFAIP6,C2,NLRP3,CD36,CYBB,NOD2,S1PR3,CCR1,ITGB2,ALOX5AP,PPARG	MSIGDB
		up_regulated	1358.39	WOUND_HEALING	311.519	55.7838	0.00251276	0.0289218	-255.119	-204.946	-152.315	ENTPD1,PROS1,F5,TFPI,MIA3,F13A1,ACVRL1,CD59,C4BPB,CD39	MSIGDB
		up_regulated	1358.28	CHEMICAL_HOMEOSTASIS	311.697	55.8091	0.00251427	0.0289433	-255.089	-204.936	-152.295	PROK2,ABCA1,HIF1A,TRPV4,CD55,BAK1,ATOX1,BUD31,EGLN1,PPT1,CACNA1A,GNA15,CYSLTR1,NPC2,IFI6,SLC40A1,CCR2,HFE,S1PR3,ATP7B,CCR1,F2RL4	MSIGDB
		up_regulated	1358.18	ION_HOMEOSTASIS	311.874	55.8344	0.00251578	0.0289649	-255.058	-204.926	-152.276	PROK2,TRPV4,CD55,BAK1,ATOX1,BUD31,PPT1,CACNA1A,GNA15,CYSLTR1,IFI6,SLC40A1,CCR2,HFE,S1PR3,ATP7B,CCR1,F2RL4	MSIGDB
		up_regulated	1358.07	NOTCH_SIGNALING_PATHWAY	312.051	55.8597	0.00251729	0.0289864	-255.028	-204.915	-152.257	APH1A,ADAM10,PSEN1,NCSTN,PSENEN	MSIGDB
		up_regulated	1357.97	PROTEIN_AMINO_ACID_PHOSPHORYLATION	312.228	55.8849	0.0025188	0.0290079	-254.998	-204.905	-152.238	FYB,COL4A3BP,PTK2B,STK17B,TRIB1,HCK,ADAM10,ACVR1B,CHUK,LATS2,FES,LYN,MAP2K6,VRK2,MAP3K8,PIM1,SRPK1,PAK1,PRKCD,MKNK1,BMX,ACVRL1,TGFB1,ZAK,IL31RA,TESK2,ABI1,JAK3,SOCS1,JAK2,IRAK2,CSNK1A1,PIM2,STAT1,LMTK2,LIMK1,ITGB2,STK6	MSIGDB
		up_regulated	1357.86	AMYLOID_PRECURSOR_PROTEIN_METABOLIC_PROCESS	312.405	55.9102	0.00252031	0.0290295	-254.967	-204.895	-152.218	ACHE,APH1A,PSEN1,NCSTN,PSENEN	MSIGDB
		up_regulated	1357.76	CATION_HOMEOSTASIS	312.583	55.9355	0.00252181	0.029051	-254.937	-204.885	-152.199	PROK2,TRPV4,CD55,ATOX1,BUD31,PPT1,CACNA1A,GNA15,CYSLTR1,SLC40A1,CCR2,HFE,S1PR3,ATP7B,CCR1,F2RL4	MSIGDB
		up_regulated	1357.65	RESPONSE_TO_WOUNDING	312.76	55.9608	0.00252332	0.0290726	-254.907	-204.874	-152.18	ACHE,CXCR2,APOL3,IL18RAP,ENTPD1,PROS1,F5,S100A8,CEBPB,AIF1,TFPI,MIA3,S100A9,MEFV,F13A1,S100A12,RIPK2,LTB4R,ACVRL1,TNFRSF1A,CXCL10,CD59,TGFB1,ADM,HDAC4,IL10RB,IRAK2,LYZ,NMI,C5,C4BPB,CCR2,FPR2,TNFAIP6,C2,NLRP3,CD36,CYBB,S1PR3,CCR1,ALOX5AP	MSIGDB
		up_regulated	1357.55	DETECTION_OF_BIOTIC_STIMULUS	312.937	55.9861	0.00252483	0.0290941	-254.876	-204.864	-152.161	PGLYRP1,NLRC4,NLRP3,NOD5	MSIGDB
		up_regulated	1357.44	CELLULAR_MACROMOLECULE_METABOLIC_PROCESS	313.114	56.0114	0.00252634	0.0291157	-254.846	-204.854	-152.141	MMP8,INHBB,ACHE,EIF4G3,APH1B,MRPL23,HTRA2,APH1A,PPM1D,PTEN,FYB,ATG7,PTPRJ,USP33,COL4A3BP,UBE2B,FURIN,PRMT5,LOXL1,B3GNT8,PTK2B,STK17B,TRIB1,FUT7,HCK,ADAM10,ACVR1B,TLR7,CHUK,TLR6,COX15,FKBP5,GALNT7,WASF1,LATS2,LRPAP1,QPCT,FES,LYN,PSEN1,PTPRE,MAP2K6,PPP2CA,ZMPSTE24,VRK2,PPT1,MAP3K8,RNF144B,CTSB,ETF1,MMP9,PIM1,MSRB3,SRPK1,PAK1,PRKCD,HPSE,BCL3,NRG1,MKNK1,MME,CTRL,FUT4,UBE2D1,BMX,ACVRL1,CTSZ,RP2,WARS,T…	MSIGDB
		up_regulated	1357.34	POSITIVE_REGULATION_OF_CELLULAR_PROCESS	313.291	56.0366	0.00252785	0.0291372	-254.816	-204.844	-152.122	INHBB,RHOG,CXCL5,ARHGEF11,PTEN,SPI1,CXCR2,ATG7,ABCA1,DAP,PTK2B,FADD,STK17B,DEDD,HIF1A,TGFA,FKBP1A,CANT1,BNIP3L,ACVR1B,TLR7,APOL3,TLR6,CDC42,ADAMTSL4,CASP10,BAK1,PYCARD,CDKN1A,LYN,TGM2,BUD31,PPP2CA,MIA3,MUL1,TNFSF13,MIER1,VAPA,NAMPT,PPT1,MYD88,RIPK2,SP1,NFAM1,PLAGL1,SMNDC1,CREB5,CFLAR,BCL3,BST2,BCL6,SPHK1,UBE2D1,ACVRL1,MX1,TFG,TLR2,TNFRSF1A,CXCL10,TGFB1,ZAK,SMARCD3,NLRC4,IL31RA,BCL10,TLR4,ATF6,IL1…	MSIGDB
		up_regulated	1357.23	PHOSPHORYLATION	313.469	56.0619	0.00252936	0.0291587	-254.785	-204.833	-152.103	FYB,COL4A3BP,PTK2B,STK17B,TRIB1,HCK,ADAM10,ACVR1B,CHUK,CDKN1A,LATS2,FES,LYN,PSEN1,MAP2K6,PGK1,VRK2,MAP3K8,BCKDK,PIM1,SRPK1,PAK1,PRKCD,MKNK1,BMX,ACVRL1,TGFB1,ZAK,IL31RA,TESK2,ABI1,BCL10,JAK3,SOCS1,JAK2,IRAK2,CSNK1A1,PIM2,STAT1,LMTK2,LIMK1,ITGB2,STK6	MSIGDB
		up_regulated	1357.13	CYTOKINE_SECRETION	313.646	56.0872	0.00253087	0.0291803	-254.755	-204.823	-152.084	ABCA1,PYCARD,NLRC4,SRGN,NLRP3,NOD5	MSIGDB
		up_regulated	1357.02	REGULATION_OF_CYTOKINE_BIOSYNTHETIC_PROCESS	313.823	56.1125	0.00253238	0.0292018	-254.725	-204.813	-152.064	INHBB,TLR7,TLR6,BCL3,BCL10,TLR4,TLR8,TLR1,IL30	MSIGDB
		up_regulated	1356.92	REGULATION_OF_APOPTOSIS	314	56.1378	0.00253389	0.0292234	-254.694	-204.802	-152.045	PROK2,PTEN,DAP,FADD,STK17B,DEDD,NAIP,BNIP3L,ACVR1B,ADAMTSL4,CASP10,BAK1,PYCARD,CDKN1A,PSEN1,PPP2CA,PPT1,CTSB,MCL1,PLAGL1,SMNDC1,PIM1,CFLAR,BCL3,SH3GLB1,BCL6,SPHK1,MX1,TLR2,TGFB1,ZAK,RTN4,SOCS3,NLRC4,TMX1,XIAP,BNIP2,BCL10,PML,IFI6,HTATIP2,IFI16,NLRP3,STAT1,TNFSF10,FAS,ANXA5,CASP4,STK3	MSIGDB
		up_regulated	1356.81	REGULATION_OF_PROGRAMMED_CELL_DEATH	314.178	56.1631	0.0025354	0.0292449	-254.664	-204.792	-152.026	PROK2,PTEN,DAP,FADD,STK17B,DEDD,NAIP,BNIP3L,ACVR1B,ADAMTSL4,CASP10,BAK1,PYCARD,CDKN1A,PSEN1,PPP2CA,PPT1,CTSB,MCL1,PLAGL1,SMNDC1,PIM1,CFLAR,BCL3,SH3GLB1,BCL6,SPHK1,MX1,TLR2,TGFB1,ZAK,RTN4,SOCS3,NLRC4,TMX1,XIAP,BNIP2,BCL10,PML,IFI6,HTATIP2,IFI16,NLRP3,STAT1,TNFSF10,FAS,ANXA5,CASP4,STK3	MSIGDB
		up_regulated	1356.71	INTRACELLULAR_SIGNALING_CASCADE	314.355	56.1883	0.0025369	0.0292665	-254.634	-204.782	-152.007	PROK2,RHOG,PTEN,FYB,RGS19,CXCR2,GNAI3,SH2B2,ABCA1,FADD,STK17B,TGFA,FKBP1A,CANT1,PRKAR2B,CHUK,APOL3,TLR6,FGD4,TYROBP,BAK1,LATS2,FGF13,LYN,BUD31,MUL1,MIER1,VAPA,PPT1,GRB2,MYD88,RIPK2,PARK7,MCL1,LTB4R,NFAM1,SRPK1,PAK1,CFLAR,BCL3,GNA15,MKNK1,NBN,BST2,FPR1,SPHK1,TFG,TNFRSF1A,IFNAR2,ZAK,SOCS3,NLRC4,IL31RA,CLEC7A,CASP7,BCL10,STAT3,LAT2,ATF6,ADAM9,SOCS1,GADD45G,SHISA5,JAK2,PML,IRAK2,STAT2,TBK1,YWHAE,GADD…	MSIGDB
		up_regulated	1356.6	APOPTOSIS_GO	314.532	56.2136	0.00253841	0.029288	-254.603	-204.772	-151.987	PROK2,PTEN,DAP,PTK2B,FADD,STK17B,DEDD,NAIP,BNIP3L,ACVR1B,ADAMTSL4,CASP10,BAK1,PYCARD,CDKN1A,SRA1,PSEN1,PPP2CA,PPT1,TXNL1,CTSB,MCL1,PLAGL1,SMNDC1,PIM1,CFLAR,BCL3,SH3GLB1,BCL6,SPHK1,MX1,TLR2,TGFB1,ZAK,RTN4,SOCS3,IL1B,NLRC4,TMX1,XIAP,CASP7,GPR65,BNIP2,BCL10,SRGN,PML,GADD45B,IFI6,HTATIP2,IFI16,CD14,RHOT1,NLRP3,STAT1,TNFSF10,FAS,ANXA5,CASP4,STK3	MSIGDB
		up_regulated	1356.5	REGULATION_OF_I_KAPPAB_KINASE_NF_KAPPAB_CASCADE	314.709	56.2389	0.00253992	0.0293095	-254.573	-204.761	-151.968	FADD,FKBP1A,CANT1,APOL3,TLR6,BUD31,MUL1,MIER1,VAPA,MYD88,RIPK2,CFLAR,BST2,TFG,TNFRSF1A,BCL10,SHISA5,TBK1,TRIM38,TICAM2,CASP1,NOD2,TNFSF10,LTBR,SECTM4	MSIGDB
		up_regulated	1356.39	REGULATION_OF_CELL_GROWTH	314.886	56.2642	0.00254143	0.0293311	-254.543	-204.751	-151.949	CDA,RB1,ACVR1B,CDKN1A,SERTAD3,PPT1,BCL6,SPHK1,TGFB1,PML	MSIGDB
		up_regulated	1356.29	G_PROTEIN_COUPLED_RECEPTOR_BINDING	315.064	56.2895	0.00254294	0.0293526	-254.512	-204.741	-151.93	PROK2,CXCL5,CXCL16,CKLF,CXCL10,C5,CCR5	MSIGDB
		up_regulated	1356.18	LIPOPROTEIN_BINDING	315.241	56.3148	0.00254445	0.0293742	-254.482	-204.731	-151.91	APOBR,CXCL16,TLR6,LRPAP1,APOL2,SCARF4	MSIGDB
		up_regulated	1356.08	CHEMOKINE_RECEPTOR_BINDING	315.418	56.34	0.00254596	0.0293957	-254.451	-204.72	-151.891	CXCL5,CXCL16,CKLF,CXCL10,C5,CCR5	MSIGDB
		up_regulated	1355.97	RECEPTOR_BINDING	315.595	56.3653	0.00254747	0.0294172	-254.421	-204.71	-151.872	INHBB,PROK2,CXCL5,FYB,GABARAPL2,FADD,TGFA,CXCL16,GABARAP,LRPAP1,FGF13,CKLF,OSM,NAMPT,PLXNC1,SDCBP,GRB2,MYD88,TRIP4,CXCL10,GAS6,TGFB1,SMARCD3,IL1RN,ADAM9,SOCS1,JAK2,GRN,C5,DNAJA1,CCR2,SNW1,IL27,PDGFC,TYMP,APOL2,F2RL1,TAPBP,SECTM4	MSIGDB
		up_regulated	1355.87	RECEPTOR_SIGNALING_PROTEIN_ACTIVITY	315.772	56.3906	0.00254898	0.0294388	-254.391	-204.7	-151.853	IL4R,SH2B2,ACVR1B,TYROBP,LYN,ACVRL1,IFITM1,ZAK,STAT3,IL1RN,IRAK2,STAT2,SP110,MAPK14,STAT1,FCGR1A	MSIGDB
		up_regulated	1355.76	RECEPTOR_ACTIVITY	315.95	56.4159	0.00255049	0.0294603	-254.36	-204.69	-151.833	PGLYRP1,TNFRSF14,CHRNA2,LILRB2,IL4R,CXCR2,PTPRJ,FCGRT,ABCA1,P2RX7,CHRNB2,FKBP1A,ACVR1B,CXCL16,TNFRSF1B,CSF3R,MSR1,LRPAP1,PTPRE,PVRL2,LILRB3,CD33,ASGR1,CLEC1A,TMEM11,NFAM1,FZD5,ASGR2,FPR1,IFNGR1,ACVRL1,TLR2,IFNGR2,TNFRSF1A,IL6R,MARCO,IFNAR2,IL31RA,CLEC7A,IL10RB,CYSLTR1,LILRB4,PTGER3,CD46,ICAM1,CLEC4A,CSF2RB,FZD2,FPR2,CD14,IFNAR1,MR1,F2RL1,IL15RA,IGSF6,SCARF1	MSIGDB
		up_regulated	1355.65	TRANSMEMBRANE_RECEPTOR_ACTIVITY	316.127	56.4412	0.00255199	0.0294819	-254.33	-204.679	-151.814	TNFRSF14,CHRNA2,IL4R,CXCR2,PTPRJ,CHRNB2,ACVR1B,CXCL16,TNFRSF1B,MSR1,LRPAP1,PTPRE,LILRB3,ASGR1,CLEC1A,TMEM11,NFAM1,ASGR2,FPR1,IFNGR1,ACVRL1,IFNGR2,TNFRSF1A,IL6R,IFNAR2,IL31RA,IL10RB,CYSLTR1,PTGER3,ICAM1,CLEC4A,CSF2RB,FPR2,IFNAR1,MR1,IL15RA,IGSF6,SCARF4	MSIGDB
		up_regulated	1355.55	PATTERN_RECOGNITION_RECEPTOR_ACTIVITY	316.304	56.4665	0.0025535	0.0295034	-254.3	-204.669	-151.795	PGLYRP1,TLR2,MARCO,CLEC7A,CD17	MSIGDB
		up_regulated	1355.44	HEMATOPOIETIN_INTERFERON_CLASSD200_DOMAIN_CYTOKINE_RECEPTOR_ACTIVITY	316.481	56.4917	0.00255501	0.029525	-254.269	-204.659	-151.776	IL4R,CXCR2,IFNGR1,IFNGR2,IL6R,IFNAR2,IL31RA,IL10RB,CSF2RB,IFNAR1,IL15RA	MSIGDB
		up_regulated	1355.34	INTERLEUKIN_RECEPTOR_ACTIVITY	316.658	56.517	0.00255652	0.0295465	-254.239	-204.649	-151.756	IL4R,CXCR2,IL6R,IL10RB,CSF2RB,IL15RA	MSIGDB
		up_regulated	1355.23	CYTOKINE_BINDING	316.836	56.5423	0.00255803	0.029568	-254.209	-204.638	-151.737	TNFRSF14,IL4R,CXCR2,TNFRSF1B,IFNGR1,ACVRL1,IFNGR2,TNFRSF1A,PLP2,IL6R,IFNAR2,IL10RB,CSF2RB,IFNAR1,IL15RA	MSIGDB
		up_regulated	1355.13	CYTOKINE_ACTIVITY	317.013	56.5676	0.00255954	0.0295896	-254.178	-204.628	-151.718	INHBB,CXCL5,CXCL16,CKLF,OSM,NAMPT,SDCBP,CXCL10,IL1RN,C5,IL27,TYMP,SECTM4	MSIGDB
		up_regulated	1355.02	V$NFKAPPAB_04	317.19	56.5929	0.00256105	0.0296111	-254.148	-204.618	-151.699	CXCL5,FAM129A,SAMSN1,FUT7,CXCL16,TNFRSF1B,RAP2C,BMP2K,NUFIP2,RELB,MOB3C,MAP3K8,MMP9,BCKDK,BCL3,RBMS1,CXCL10,CPD,JAK3,IL1RN,UBE2D3,ICAM1,CXorf21,GADD45B,GPBP1,TIFA,SLAMF8,IL27,NOD2,IRF1,ETV6,SLC6A15	MSIGDB
		up_regulated	1354.92	V$IRF1_04	317.367	56.6182	0.00256256	0.0296327	-254.118	-204.608	-151.679	ABHD16A,SH3BGRL,GSDMD,PLXNC1,PHF21A,PCGF5,IL17RC,KYNU,TFEC,RIT1,USF1,BST2,DYNLT1,NGFRAP1,SAT1,CXCL10,ATF3,B2M,JKAMP,HDAC4,TMBIM4,IRF9,DDX58,PSMB8,CXorf21,XAF1,PSMB9,TNFSF13B,VAMP3,SLAMF8,DTX3L,IL27,PDGFC,TRIM21,TAP1,STX11,TAPBP,IL15RA,HLX	MSIGDB
		up_regulated	1354.81	V$IRF2_04	317.545	56.6434	0.00256407	0.0296542	-254.087	-204.597	-151.66	ABHD16A,SLC38A2,GSDMD,OSM,PLXNC1,PCGF5,USF1,BST2,CXCL10,ATF3,B2M,HDAC4,TMBIM4,DDX58,PSMB8,CXorf21,XAF1,PSMB9,TNFSF13B,PSME1,DTX3L,IL27,PDGFC,TAP1,TAPBP,IL15RA	MSIGDB
		up_regulated	1354.71	V$CEBPB_05	317.722	56.6687	0.00256557	0.0296758	-254.057	-204.587	-151.641	KCNH7,H2AFJ,TRIB1,RAD23B,TOP1,BNIP3L,PPP1CB,VCAN,RAB2A,NFIL3,SIRPA,NFE2L2,AQP9,MAP2K6,SHKBP1,S100A9,ASGR1,SBF2,FCER1G,KCNE3,PLA2G4A,BCL6,MTF1,STEAP4,BAZ1A,STAT3,PRDX3,SEPHS2,METTL9,NLRP3,IL27,UGP2,KCNJ2,PPP1R3D,PPARG	MSIGDB
		up_regulated	1354.6	V$ISRE_04	317.899	56.694	0.00256708	0.0296973	-254.027	-204.577	-151.622	PROK2,SH3BGRL,TOP1,TLR7,FMR1,MOV10,GSDMD,AIF1,NUFIP2,MAP2K6,PGK1,OSM,PLXNC1,PCGF5,ST3GAL4,RIPK2,RBCK1,GNB4,KYNU,USF1,ZBP1,BST2,TCF7L2,CXCL10,EXOC6,B2M,HDAC4,IRF2,GPR65,NUB1,PML,IFI44,IRF9,DDX58,CXorf21,RTP4,DDX60,XAF1,TNFSF13B,TIFA,CRK,IFIT2,IFIH1,EPSTI1,DTX3L,IL27,IFIT3,DAPP1,BATF2,ETV6,TRIM21,TAPBP	MSIGDB
		up_regulated	1354.5	V$ETS1_B	318.076	56.7193	0.00256859	0.0297188	-253.996	-204.567	-151.602	SLC25A37,NT5C2,TMUB2,KCND1,SH3BGRL,GIT2,FURIN,CSRNP1,ARL6IP6,DOK1,KIF1C,GPR107,TFE3,RAP2C,LOXL3,LCP1,LYN,ST3GAL2,KCNQ1,TREML2,GMPR2,HM13,ETF1,JUNB,NRG1,RNF31,GTF2B,RLIM,CMTM6,PML,MCTP1,LCP2,SLC39A11,GIMAP4,PSME2,ETV9	MSIGDB
		up_regulated	1354.39	V$IRF7_04	318.253	56.7446	0.0025701	0.0297404	-253.966	-204.556	-151.583	ABHD16A,KIF13A,STX16,GNA13,CXCL16,MOV10,MAP2K6,OSM,PLXNC1,CACNA1A,PCGF5,MAP3K8,RBCK1,HMGB3,BST2,BCL6,SAT1,CXCL10,EXOC6,NMNAT1,CASP7,IRF2,SOCS1,SIPA1L1,TMBIM4,DDX58,CXorf21,ADAR,DDX60,XAF1,PSMB9,SP110,PSME1,IFIT2,EPSTI1,LAPTM4A,DTX3L,IL27,PDGFC,DAPP1,BATF2,TRIM21,TAP1,STX11,TAPBP	MSIGDB
		up_regulated	1354.29	V$STAT6_05	318.431	56.7699	0.00257161	0.0297619	-253.936	-204.546	-151.564	TMUB2,CXorf36,SPI1,TRPS1,CYTH4,CSF3R,SLC38A2,FGF13,DOK3,NKIRAS2,TNFSF13,SKAP2,SDCBP,PATL1,KCNQ1,FAM20A,ACAP2,SESTD1,POLR1D,FEM1C,TFEC,CPEB4,RNF138,TANK,DOCK4,HHEX,TRIM25,VAMP3,PIM2,CRK,STAT5A,DNAJC7,CD274,PSTPIP5	MSIGDB
		up_regulated	1354.18	V$ICSBP_Q9	318.608	56.7951	0.00257312	0.0297835	-253.905	-204.536	-151.544	ADAM8,TOP1,CXCL16,TLR7,FMR1,ENTPD1,FES,MOV10,GSDMD,AIF1,MAP2K6,ST3GAL4,RIPK2,RBCK1,KYNU,TFEC,CPEB4,USF1,ZBP1,BST2,B2M,HDAC4,CASP7,SOCS1,IFI35,IFI44,PSMB8,P2RY13,ADAR,PSMB9,SP110,TNFSF13B,LYSMD2,CTSS,IFIH1,DTX3L,IL27,IFIT3,DAPP1,BATF2,TAP1,TOR1AIP1,TAPBPL,TAPBP	MSIGDB
		up_regulated	1354.08	V$ELF1_Q9	318.785	56.8204	0.00257463	0.029805	-253.875	-204.525	-151.525	FAM134A,TMEM88,APOBR,SAMSN1,ARRB2,TYROBP,TFE3,AIF1,NUFIP2,TNFSF13,GRB2,NASP,CLIC1,FCER1G,HM13,PFKFB4,RNF31,C1orf43,RLIM,SAT1,TGFB1,TM6SF1,BAZ1A,XIAP,TLR4,ACSL4,ARL6IP5,C4orf32,MR1,PSME2,CD274,DAPP1,ALOX5AP,VSIG10,CTSA	MSIGDB
		up_regulated	1353.97	V$IRF1_Q9	318.962	56.8457	0.00257614	0.0298266	-253.845	-204.515	-151.506	USP32,PPM1D,STX16,TYROBP,ACSS2,FES,NUFIP2,ZMPSTE24,OSM,PLXNC1,PHF21A,MICU1,ATP6V0D1,RBCK1,KYNU,CD53,RNF31,USF1,P4HA1,QKI,ZMAT2,GPR65,NUB1,SIPA1L1,TNFSF13B,LYSMD2,CTSS,PSME2,IL27,DAPP1,TRIM21,TAPBPL,TAPBP	MSIGDB
		up_regulated	1353.87	V$IRF_Q9	319.139	56.871	0.00257765	0.0298481	-253.814	-204.505	-151.487	TOP1,TLR7,FMR1,GABARAP,MOV10,GSDMD,NCF1,OSM,PLXNC1,PCGF5,ST3GAL4,RBCK1,KYNU,CPEB4,USF1,ZBP1,BST2,TCF7L2,SAT1,CXCL10,RTN4,B2M,CASP7,IRF2,NUB1,SOCS1,SELL,IFI35,LMO2,TMBIM4,IFI44,IRF9,PSMB8,RTP4,ADAR,DDX60,SLC40A1,TNFSF13B,EXT1,TIFA,IFIT2,CYBB,DTX3L,NOD2,UBE2L6,DAPP1,BATF2,ETV6,TRIM21,TOR1AIP1,TAPBPL,TAPBP	MSIGDB
		up_regulated	1353.76	TGCACTG,MIR-148A,MIR-152,MIR-148B	319.317	56.8963	0.00257916	0.0298696	-253.784	-204.495	-151.467	E2F7,INHBB,USP32,BEST1,USP33,ABCA1,DEDD,TGFA,TRPS1,FMR1,PPP1CB,C18orf25,PICALM,MIER1,ATXN1,PATL1,TMSB10,CYB5R4,B4GALT5,TMED7,ZCCHC2,SNX27,CPEB4,HMGB3,STX3,UBE2W,RLIM,UBE2D1,SLC25A44,C7orf60,QKI,MTF1,MAFB,ARL8B,CPD,MAX,SSR1,RNF217,NPTN,SEPT4,ERLIN1,LMTK2,RAB34,NDST1	MSIGDB
		up_regulated	1353.66	AATGTGA,MIR-23A,MIR-23B	319.494	56.9216	0.00258066	0.0298912	-253.754	-204.484	-151.448	KPNA4,CXCL5,PTK2B,SPOPL,TRIB1,TGFA,RAD23B,TOP1,BNIP3L,CHUK,FMR1,PPP1CB,PRDM1,PICALM,TAB3,SIRPA,BUD31,NUFIP2,LRRC4,VAPA,ATXN1,NR6A1,PLAGL1,TMED7,ATP6V1B2,ZCCHC2,CAB39,SNX27,CPEB4,CD163,FUT4,UBE2D1,QKI,WSB1,IL6R,XIAP,CASP7,IRF2,WTAP,C16orf72,UBE2D3,RBPMS2,STX12,IDH1,AFF1,GPBP1,CRK,PDE4B,LHFPL2,CA2,IRF1,FAS,MAPRE1,ATP6V1E1,NDST1	MSIGDB
		up_regulated	1353.55	TTTGCAC,MIR-19A,MIR-19B	319.671	56.9468	0.00258217	0.0299127	-253.723	-204.474	-151.429	INHBB,KPNA4,E2F8,USP32,HBP1,USP33,ABCA1,ZDHHC18,CHMP4B,PTK2B,RAB8B,TRPS1,FMR1,PTP4A1,ATP11A,RAP2C,CCDC126,ZDHHC7,MIER1,PLXNC1,ATXN1,PATL1,RAP1A,SBF2,B4GALT5,SPTSSA,ELOVL5,FEM1C,ATP6V1B2,PFKFB3,WDFY3,FAM114A1,BCL3,CAB39,SNX27,ASAP2,CPEB4,RBMS1,C7orf60,QKI,REEP3,PSAP,CADM4,SOCS3,HDAC4,TESK2,SOCS1,ACSL4,RAB33B,TXNDC12,TBK1,NPTN,DENND1A,AFF1,SPG20,MAPK14,VCPIP1,RAB21,RAB34,KCNJ2,ST8SIA4,RNF145,SCARF1	MSIGDB
		up_regulated	1353.45	AGCATTA,MIR-158	319.848	56.9721	0.00258368	0.0299343	-253.693	-204.464	-151.41	GPR85,CDC73,SPI1,HBP1,HIF1A,MARCH7,PICALM,CEBPB,NUFIP2,SDCBP,H3F3A,CAB39,FAR1,UBE2W,QKI,HDAC4,BACH1,SOCS1,RAB1A,UBE2D3,YWHAE	MSIGDB
		up_regulated	1353.34	TTTGCAG,MIR-518A-5	320.025	56.9974	0.00258519	0.0299558	-253.663	-204.454	-151.39	INHBB,KPNA4,EIF4G3,ZFAND5,C18orf25,PJA2,ATP11A,PICALM,RAP2C,YTHDF3,MAN1A1,KCMF1,PCGF5,ETF1,GNB4,BRI3,CPEB4,LAMP2,QKI,HDAC4,XIAP,ACTR3,C16orf72,TIMP2,CHSY1,FBXL5,SPG20,RHOT1,RAB21,KCNJ2,MAPRE1,JAG4	MSIGDB
		up_regulated	1353.24	GTTATAT,MIR-413	320.203	57.0227	0.0025867	0.0299773	-253.632	-204.443	-151.371	RGS16,RAB8B,ADAM10,PRKAR2B,FMR1,NUMB,CPEB3,C18orf25,BAZ2B,CREB5,CPEB4,LAMP2,QKI,ADM,RAB1A,RERE,YIPF4,HIAT1,ST8SIA7	MSIGDB
		up_regulated	1353.13	ATTCTTT,MIR-189	320.38	57.048	0.00258821	0.0299989	-253.602	-204.433	-151.352	GPR85,UBE2B,P2RX7,CDC5L,TRPS1,SPAST,PPP1CB,PRDM1,CDC42,CPEB3,C9orf47,MIER1,GRIN3A,APLP2,BAZ2B,NASP,UBQLN2,CTSB,TMED7,PFKFB4,SRPK1,WDFY3,SNX27,FAR1,CPEB4,CAPZA1,QKI,SAT1,RFWD2,XIAP,FNDC3B,LRRN1,ACSL4,EIF4E3,CRK,RAB21,PDGFC,JAG4	MSIGDB
		up_regulated	1353.03	TGANTCA_V$AP1_C	320.557	57.0733	0.00258972	0.0300204	-253.571	-204.423	-151.333	KPNA4,PROK2,RHOG,ALDOA,CXCL5,ZNF654,RELT,CLDN9,TRAPPC3,KCND1,PSMD4,FAM91A1,GIT2,APOBR,FURIN,SEC24D,MPP3,CSRNP1,TRIB1,ZFAND5,HK3,FKBP5,PTP4A1,DOK1,PRDM1,TFE3,SLC38A2,GAB2,CDKN1A,FGF13,RTN3,ISG20,DLG4,PPP2CA,MIER1,TRIM9,VAPA,ATP6V1C1,SDCBP,CACNA1A,FAM20A,ZNFX1,CD68,NASP,USP3,RNF144B,CLIC1,RHOQ,ACSL3,MMP9,STARD8,PIM1,CREB5,FERMT3,PFKFB3,WDFY3,CAB39,RIT1,NRG1,GPR141,MME,SEMA6B,UBE2D1,GAPDH,PLP2,SAT1,…	MSIGDB
		up_regulated	1352.92	TTGCWCAAY_V$CEBPB_05	320.734	57.0986	0.00259123	0.030042	-253.541	-204.413	-151.313	TRIB1,VCAN,RAB2A,CEBPB,CKAP4,SRPK1,GSR,IDH1,PRDX3,MAPK14,KCNJ2,ETV6,PPP1R3D	MSIGDB
		up_regulated	1352.82	RYTTCCTG_V$ETS2_B	320.912	57.1238	0.00259274	0.0300635	-253.511	-204.402	-151.294	ITGA1,ESRRA,NT5C2,DENND3,TMUB2,PTEN,SH3BGRL,ARF4,SPI1,HCAR1,STX16,UBE2B,FURIN,GPR97,ARRB2,CSRNP1,TRIB1,ADAM10,NCF2,DOK1,C6orf47,TYROBP,PRDM1,IL18RAP,MSL3,TFE3,PICALM,CSF3R,RAP2C,TAB3,RILP,GAB2,LOXL3,CDKN1A,ZBTB7B,NCF4,QPCT,LCP1,LYN,CHIC2,NUFIP2,MAP2K6,TNFSF13,SKAP2,ATXN1,PATL1,FAM20A,NASP,USP3,S100A9,MEFV,CLIC1,TREML2,SBF2,FCER1G,SESTD1,GMPR2,HM13,ETF1,POLR1D,MMP9,FEM1C,H3F3A,JUNB,FERMT3,BCL3,TFE…	MSIGDB
		up_regulated	1352.71	STTTCRNTTT_V$IRF_Q9	321.089	57.1491	0.00259424	0.0300851	-253.48	-204.392	-151.275	ABHD16A,FMR1,MOV10,GSDMD,NCF1,OSM,NAMPT,PLXNC1,ATXN1,PCGF5,IL17RC,RBCK1,NRG1,RNF31,USF1,ZBP1,BST2,DYNLT1,CXCL10,B2M,HDAC4,CASP7,VAMP5,NUB1,IFI44,DDX58,PSMB8,CXorf21,XAF1,PSMB9,TNFSF13B,PSME1,IFIT2,CASP1,EPSTI1,DTX3L,PSME2,IL27,NOD2,IFIT3,BATF2,ETV6,TRIM21,TAP1,TAPBPL,TAPBP	MSIGDB
		up_regulated	1352.61	YTATTTTNR_V$MEF2_05	321.266	57.1744	0.00259575	0.0301066	-253.45	-204.382	-151.256	TMEM88,DNAJC3,KIF13A,WBP5,HBP1,TOP1,PRKAR2B,ZFAND5,TLR7,ARPC5,PRDM1,C18orf25,MSL3,RAP2C,CDKN1A,CEBPB,FGF13,SIRPA,LYN,LRRC4,SHKBP1,TNFSF13,ATXN1,ZNFX1,GPR27,F13A1,TMSB10,NR6A1,P2RY12,RHOQ,SBF2,SESTD1,GNB4,KYNU,PLAGL1,CREB5,JUNB,FITM1,C1orf43,BCL6,STAC3,P4HA1,UBE2D1,TMEM127,IL6R,GYG1,HDAC4,LAT2,TIMP2,ARL6IP5,MAX,SIPA1L1,NTNG2,RNF146,GADD45B,RNF24,VAMP3,USP25,RAB21,CNBP,TNNT1,TNFSF10,AKIRIN2,HLX,RAB…	MSIGDB
		up_regulated	1352.5	RGAGGAARY_V$PU1_Q9	321.443	57.1997	0.00259726	0.0301281	-253.42	-204.372	-151.236	GPR85,ESRRA,ALDOA,MARK3,SPI1,TRMT1L,GIT2,APOBR,PTPRJ,SAMSN1,ITGA2B,CDC5L,ARL6IP6,CYTH4,TYROBP,GPR107,TFE3,LYN,PSEN1,NUFIP2,TNFSF13,MIER1,PLXNC1,MOB3C,KCNQ1,ZNFX1,CLIC1,TREML2,ETF1,LTB4R,MMP9,CREB5,PFKFB4,PLA2G4A,WDFY3,CPEB4,LAMP2,RLIM,SEMA6B,ACVRL1,IRAK4,HHEX,XIAP,ABI1,TLR4,ACSL4,EVI2B,MAX,PML,AGPAT9,PIK3AP1,C4orf32,NPTN,LCP2,STAT5A,MR1,GIMAP4,CDV3,ETV6,C1orf162,ST8SIA4,RAB20,VSIG10,CTSA	MSIGDB
		up_regulated	1352.4	TCANNTGAY_V$SREBP1_04	321.62	57.225	0.00259877	0.0301497	-253.389	-204.361	-151.217	RENBP,DCTN4,FAM134A,SLC35A5,GIT2,WBP5,UBE2B,SEC24D,ALOX5,HIF1A,LAMTOR1,ATP6AP1,ARPC5,PICALM,TOM1,YTHDF3,GABARAP,GAB2,LCP1,TMEM199,LRRC4,ATP6V1C1,RNF181,PPT1,H2AFY,NAPA,MICU1,ATP6V0D1,SMNDC1,ATP6V1B2,CD164,C1orf43,UBE2W,ITPRIP,DIRC2,NGFRAP1,PSAP,RTN4,PSENEN,PPCS,WDFY1,TLR4,LRRN1,CHMP2B,CTSD,ACP2,ATP6V1D,RNF146,GRN,RAB27A,HNRNPH2,DUSP3,CTSS,C2,ATG3,LMTK2,CTSA	MSIGDB
		up_regulated	1352.29	TGANNYRGCA_V$TCF11MAFG_04	321.798	57.2503	0.00260028	0.0301712	-253.359	-204.351	-151.198	ABCA7,RHOG,KCND1,LPPR2,ARF4,SEC24D,PRDM1,TSPAN17,GAB2,PPP2CA,NKIRAS2,TXNL1,TREML2,NR6A1,MMP9,PIM1,PSMB2,WDFY3,TFEC,ASAP2,NRG1,BCL6,UBE2D1,C20orf24,GAPDH,ITPRIP,SPTLC2,DOCK4,BACH1,GADD45G,SSR1,RNF13,TLR8,DNAJC7,CNBP,GK,SNX10,PPARG	MSIGDB
		up_regulated	1352.19	MORF_RAB1A	321.975	57.2755	0.00260179	0.0301928	-253.329	-204.341	-151.179	ARF4,RAD23B,MARCH7,XPO6,ARPC5,PICALM,ATOX1,PSMB4,KDELR1,PGK1,ATP6V0D1,TMSB10,ETF1,RBCK1,SMNDC1,HADHB,TMBIM6,LAMP2,CAPZA1,RTN4,AP3S1,RAB1A,SSR1,SEPHS2,RAB5A,VAMP3,ATP6AP2,CNBP,TMEM59,RPL36AL,TOR1AIP4	MSIGDB
		up_regulated	1352.08	MORF_RAB5A	322.152	57.3008	0.0026033	0.0302143	-253.298	-204.331	-151.159	EFR3A,STX16,RAD23B,TPM4,GPR107,PICALM,ATOX1,PSMB4,BUD31,OGFR,ATP6V0D1,NBN,TMBIM6,GRINA,CHMP2B,RAB1A,NPTN,ADAR,RAB5A,ATP6AP2,RNF114,RPL36AL,ATP6V1E1,TAPBP	MSIGDB
		up_regulated	1351.98	GNF2_BNIP5	322.329	57.3261	0.00260481	0.0302359	-253.268	-204.32	-151.14	PHF21A,USP3,CLIC1,MBD2,ACTR3,BNIP2,WTAP,SSR1,ARPC3,ADPGK,GDI2,CDV6	MSIGDB
		up_regulated	1351.87	GNF2_CARD18	322.506	57.3514	0.00260632	0.0302574	-253.238	-204.31	-151.121	CDA,COTL1,LILRB2,LILRA6,NAIP,HCK,NCF2,CFP,HK3,TNFRSF1B,TYROBP,VCAN,PYCARD,AIF1,LILRB3,CD33,PPT1,S100A9,MCL1,MNDA,FCN1,APOBEC3A,PILRA,FPR1,RNF130,TLR2,PSAP,MAFB,MFSD1,BST1,MS4A6A,TLR8,CLEC4A,TNFAIP2,CD302,PLBD1,CPVL,CTSS,CD14,CASP1,CYBB,NOD2,TYMP,FGL2,STX11,FCGR1A,CCR1,IGSF6	MSIGDB
		up_regulated	1351.77	GNF2_CASP19	322.684	57.3767	0.00260783	0.0302789	-253.207	-204.3	-151.102	RHOG,COTL1,ARPC1B,TKT,LILRB2,LILRA6,ARRB2,NAIP,HCK,ITGAM,NCF2,CFP,HK3,TNFRSF1B,TYROBP,PYCARD,GABARAP,HSD17B11,FES,ZDHHC7,AIF1,LILRB3,SKAP2,CD33,PPT1,USP3,MYD88,ACAP2,FCER1G,MCL1,JUNB,MNDA,FCN1,APOBEC3A,PRKCD,PILRA,IFNGR1,C20orf24,CMTM6,TLR2,TMEM127,PSAP,MAFB,SAMHD1,EVI2B,SELL,MFSD1,BST1,MS4A6A,TLR8,CLEC4A,TNFAIP2,CD302,PLBD1,FBXL5,CPVL,PLSCR1,CTSS,CASP1,CYBB,NOD2,TYMP,FGL2,STX11,CCR1,IGSF6,ITGB2,…	MSIGDB
		up_regulated	1351.66	GNF2_CASP22	322.861	57.402	0.00260933	0.0303005	-253.177	-204.29	-151.082	HSD17B11,CMTM6,B2M,SELL,ARPC3,ZCCHC6,CASP7	MSIGDB
		up_regulated	1351.56	GNF2_CD17	323.038	57.4272	0.00261084	0.030322	-253.147	-204.279	-151.063	LILRB2,HCK,CFP,HK3,TYROBP,LILRB3,CD33,FCN1,RNF130,TLR2,PSAP,MAFB,MS4A6A,IFI30,TNFAIP2,CD302,PLBD1,SCO2,CTSS,CD14,NOD2,TYMP,FGL2,STX14	MSIGDB
		up_regulated	1351.45	GNF2_CD1D	323.215	57.4525	0.00261235	0.0303436	-253.116	-204.269	-151.044	COTL1,LILRB2,LILRA6,HCK,CFP,HK3,TNFRSF1B,TYROBP,PYCARD,AIF1,LILRB3,CD33,FCN1,RNF130,TLR2,PSAP,MAFB,MS4A6A,CLEC4A,TNFAIP2,CD302,PLBD1,CPVL,CTSS,CD14,CASP1,CYBB,NOD2,TYMP,FGL2,STX11,IGSF9	MSIGDB
		up_regulated	1351.34	GNF2_CD153	323.392	57.4778	0.00261386	0.0303651	-253.086	-204.259	-151.025	LILRB2,LILRA6,NAIP,CFP,HK3,TYROBP,VCAN,PYCARD,FES,LILRB3,CD33,PPT1,FCN1,CD163,RNF130,TLR2,MAFB,MFSD1,BST1,MS4A6A,TLR8,CLEC4A,IFI30,TNFAIP2,CD302,PLBD1,CPVL,CTSS,CD14,CASP1,NLRP3,CYBB,NOD2,FGL2,STX11,FCGR1A	MSIGDB
		up_regulated	1351.24	GNF2_CD173	323.57	57.5031	0.00261537	0.0303867	-253.056	-204.249	-151.005	GIT2,LCP1,C17orf62,MYD88,CD53,B2M,ACTR3,SELL,PSMB8,PSMB9,SP110,PSME1,TRIM22,IFI16,ZCCHC6,TAP1,TAPBP	MSIGDB
		up_regulated	1351.13	GNF2_FGR	323.747	57.5284	0.00261688	0.0304082	-253.025	-204.238	-150.986	RHOG,COTL1,ARPC1B,LILRB2,RGS19,EFHD2,HCK,ITGAM,CFP,TNFRSF1B,TYROBP,PYCARD,AIF1,LILRB3,FCER1G,CMTM6,TMEM127,IFI30,CTSS,CASP1,FGL2,ITGB5	MSIGDB
		up_regulated	1351.03	GNF2_FOS	323.924	57.5537	0.00261839	0.0304297	-252.995	-204.228	-150.967	LILRB2,LILRA6,NAIP,CFP,HK3,VCAN,PYCARD,FES,SCPEP1,CD33,FCN1,ZFP36,CD163,RNF130,MAFB,MFSD1,MS4A6A,CD302,PLBD1,CPVL,CTSS,NLRP3,CYBB,NOD2,FGL2,STX14	MSIGDB
		up_regulated	1350.92	GNF2_HCK	324.101	57.5789	0.0026199	0.0304513	-252.965	-204.218	-150.948	CDA,RHOG,COTL1,LILRB2,SPI1,LILRA6,ARRB2,HCK,NCF2,CFP,HK3,TNFRSF1B,TYROBP,PYCARD,GABARAP,LILRA5,HSD17B11,AIF1,ZNF467,LILRB3,PPT1,SDCBP,S100A9,FCER1G,MCL1,MNDA,FCN1,APOBEC3A,PILRA,FCGR2A,FPR1,IFNGR1,UBE2D1,CMTM6,RNF130,TLR2,TMEM127,PSAP,CLEC7A,EVI2B,DPYD,BST1,MS4A6A,TLR8,CLEC4A,TNFAIP2,CD302,PLBD1,FBXL5,CPVL,CTSS,CD14,CASP1,CYBB,NOD2,TYMP,FGL2,TNFSF10,STX11,CCR1,IGSF6,ITGB2,SECTM1	MSIGDB
		up_regulated	1350.82	GNF2_ICAM6	324.279	57.6042	0.00262141	0.0304728	-252.934	-204.207	-150.928	GIT2,APOBR,ADAM8,ARRB2,HSD17B11,ACAP2,TMEM127,EVI2B,MAX,SELL,ZCCHC6,IRF1,CASP4,ITGB5	MSIGDB
		up_regulated	1350.71	GNF2_ITGB5	324.456	57.6295	0.00262291	0.0304944	-252.904	-204.197	-150.909	RHOG,APOBR,ADAM8,ARRB2,EFHD2,HCK,ITGAM,TNFRSF1B,TYROBP,PYCARD,HSD17B11,AIF1,MYD88,ACAP2,FCER1G,MCL1,CMTM6,TMEM127,SELPLG,RAB27A,FBXL5,CASP1,ZCCHC6,IRF1,ITGB5	MSIGDB
		up_regulated	1350.61	GNF2_LYN	324.633	57.6548	0.00262442	0.0305159	-252.874	-204.187	-150.89	GIT2,LYN,LTA4H,SKAP2,MYD88,CMTM6,LAT2,SELL,ARPC3,SP113	MSIGDB
		up_regulated	1350.5	GNF2_MCL4	324.81	57.6801	0.00262593	0.0305374	-252.843	-204.177	-150.87	LILRA6,ARRB2,NAIP,HCK,NCF2,CFP,PYCARD,HSD17B11,PTPRE,AIF1,SKAP2,PPT1,USP3,MYD88,ACAP2,MCL1,JUNB,MNDA,PRKCD,IFNGR1,CMTM6,TLR2,SAMHD1,EVI2B,SELL,MFSD1,TLR8,CLEC4A,CD302,FBXL5,CTSS,CASP1,CYBB,NOD2,STX11,CCR1,IGSF6,ITGB5	MSIGDB
		up_regulated	1350.4	GNF2_MSN	324.987	57.7054	0.00262744	0.030559	-252.813	-204.166	-150.851	ADAM8,ADAM10,ARPC5,CDC42,CLIC1,CAPZA1,TGFB1,ACTR3,ZCCHC6,ITGB5	MSIGDB
		up_regulated	1350.29	GNF2_MYD91	325.165	57.7306	0.00262895	0.0305805	-252.783	-204.156	-150.832	ARPC1B,LILRA6,TNFRSF1B,CYTH4,ARPC5,TYROBP,PYCARD,LYN,PTPRE,SKAP2,USP3,MYD88,FCER1G,MCL1,CD53,PRKCD,C20orf24,CMTM6,TMEM127,SELPLG,SELL,ARPC3,CASP1,CYBB,ITGB5	MSIGDB
		up_regulated	1350.19	GNF2_PAK5	325.342	57.7559	0.00263046	0.0306021	-252.752	-204.146	-150.813	ADAM10,ARPC5,PHF21A,USP3,MYD88,ACAP2,CD53,CAPZA1,ACTR3,BNIP2,SELL,ARPC3,ZCCHC9	MSIGDB
		up_regulated	1350.08	GNF2_PECAM4	325.519	57.7812	0.00263197	0.0306236	-252.722	-204.136	-150.793	LILRB2,LILRA6,HCK,NCF2,CFP,TNFRSF1B,TYROBP,PYCARD,CEBPB,HSD17B11,AIF1,LILRB3,PPT1,FCER1G,MCL1,FCN1,ZFP36,IFNGR1,CMTM6,RNF130,TLR2,TMEM127,PSAP,MAFB,CEBPD,MFSD1,MS4A6A,TLR8,CLEC4A,TNFAIP2,CD302,PLBD1,CTSS,CASP1,CYBB,NOD2,TYMP,FGL2,CCR1,IGSF6,ITGB5	MSIGDB
		up_regulated	1349.98	GNF2_PPP6C	325.696	57.8065	0.00263348	0.0306452	-252.691	-204.125	-150.774	PSMD4,KCMF1,SMNDC1,RNF138,PANK2,ACTR3,UBE2D3,SNW1,GDI2,CDV3,MAPRE4	MSIGDB
		up_regulated	1349.87	GNF2_PTPN9	325.873	57.8318	0.00263499	0.0306667	-252.661	-204.115	-150.755	GIT2,LYN,C17orf62,ACAP2,CD53,FAM49B,B2M,EVI2B,SELL,ARPC3,SP110,TAPBP	MSIGDB
		up_regulated	1349.77	GNF2_S100A7	326.051	57.8571	0.0026365	0.0306882	-252.631	-204.105	-150.736	COTL1,LILRB2,ARRB2,HCK,NCF2,CFP,TNFRSF1B,TYROBP,PYCARD,HSD17B11,AIF1,LILRB3,FCER1G,MCL1,FCN1,APOBEC3A,PILRA,TMEM127,CLEC4A,CPVL,CASP1,NOD2,TYMP,FGL2,TNFSF10,CCR1,IGSF6,ITGB5	MSIGDB
		up_regulated	1349.66	GNF2_SELL	326.228	57.8823	0.002638	0.0307098	-252.6	-204.095	-150.716	GIT2,ARRB2,CYTH4,HSD17B11,LYN,SKAP2,USP3,MYD88,ACAP2,MCL1,JUNB,CD53,CMTM6,B2M,EVI2B,SELL,ARPC3,TRIM38,CASP1,CASP7	MSIGDB
		up_regulated	1349.56	GNF2_SPI4	326.405	57.9076	0.00263951	0.0307313	-252.57	-204.084	-150.697	SPI1,ARRB2,NADK,HCK,NCF2,CSF3R,PPBP,AQP9,PLXNC1,MNDA,APOBEC3A,PILRA,FCGR2A,FPR1,UBE2D1,TMEM127,GCA,CLEC7A,BACH1,P2RY13,TLR1,TNFSF10,IGSF6,SECTM4	MSIGDB
		up_regulated	1349.45	GNF2_STAT9	326.582	57.9329	0.00264102	0.0307529	-252.54	-204.074	-150.678	ARPC1B,GIT2,ARPC5,LCP1,LYN,C17orf62,USP3,MYD88,CLIC1,ACAP2,MBD2,JUNB,CD53,CAPZA1,CMTM6,TGFB1,B2M,ACTR3,BNIP2,LAT2,EVI2B,SELL,ARPC3,ADPGK,PSMB8,TRIM38,MOB1A,ZCCHC6,TAPBP,CASP7	MSIGDB
		up_regulated	1349.35	GNF2_TNFRSF1B	326.759	57.9582	0.00264253	0.0307744	-252.509	-204.064	-150.659	RHOG,COTL1,ARPC1B,LILRB2,LILRA6,ARRB2,HCK,NCF2,CFP,TNFRSF1B,TYROBP,PYCARD,HSD17B11,AIF1,LILRB3,PPT1,MYD88,FCER1G,FCN1,PILRA,CMTM6,RNF130,TLR2,TMEM127,PSAP,MS4A6A,CLEC4A,CPVL,CTSS,CASP1,CYBB,NOD2,TYMP,FGL2,CCR1,IGSF6,ITGB5	MSIGDB
		up_regulated	1349.24	GNF2_TNFSF13	326.937	57.9835	0.00264404	0.030796	-252.479	-204.054	-150.639	SPI1,ARRB2,HCK,NCF2,CSF3R,AIF1,PLXNC1,SDCBP,MNDA,APOBEC3A,PILRA,FCGR2A,FPR1,UBE2D1,CLEC7A,EVI2B,P2RY13,TLR1,TNFSF10,CCR1,IGSF6,SECTM4	MSIGDB
		up_regulated	1349.14	GNF2_TYK5	327.114	58.0088	0.00264555	0.0308175	-252.449	-204.043	-150.62	CHD1,ARPC1B,LCP1,C17orf62,PHF21A,USP3,BNIP2,ADPGK,MOB1A,GDI2,CDV6	MSIGDB
		up_regulated	1349.03	KEGG_GLUTATHIONE_METABOLISM	327.291	58.034	0.00264706	0.030839	-252.418	-204.033	-150.601	PGD,RRM2B,OPLAH,GSTK1,GSR,TXNDC12,MGST1,IDH1,GSTO1,LAP6	MSIGDB
		up_regulated	1348.93	KEGG_GLYCEROPHOSPHOLIPID_METABOLISM	327.468	58.0593	0.00264857	0.0308606	-252.388	-204.023	-150.582	ACHE,CDIPT,MBOAT1,AGPAT2,PCYT1B,PGS1,MBOAT7,PLA2G4A,AGPAT3,LYPLA1,LPCAT3,CDS2,MBOAT2,AGPAT9,LPGAT1,LPCAT5	MSIGDB
		up_regulated	1348.82	KEGG_CYTOKINE_CYTOKINE_RECEPTOR_INTERACTION	327.646	58.0846	0.00265008	0.0308821	-252.358	-204.013	-150.562	INHBB,CXCL5,RELT,TNFRSF14,IL4R,CXCR2,IL18R1,ACVR1B,CXCL16,TNFRSF1B,IL18RAP,CSF3R,PPBP,CXCR1,TNFSF13,OSM,IFNGR1,ACVRL1,IFNGR2,TNFRSF1A,IL6R,CXCL10,TGFB1,IFNAR2,IL1B,IL10RB,IL17RA,IL15,CSF2RB,IL13RA1,TNFSF13B,CCR2,IFNAR1,PDGFC,TNFSF10,FAS,CCR1,IL15RA,LTBR	MSIGDB
		up_regulated	1348.72	KEGG_CHEMOKINE_SIGNALING_PATHWAY	327.823	58.1099	0.00265158	0.0309037	-252.327	-204.002	-150.543	CXCL5,CXCR2,GNAI3,PTK2B,ARRB2,GNG5,HCK,CXCL16,CHUK,CDC42,PPBP,CXCR1,LYN,NCF1,GRB2,GNG10,RAP1A,GNB4,PAK1,PRKCD,CXCL10,STAT3,JAK3,JAK2,STAT2,CCR2,CRK,STAT1,CCR4	MSIGDB
		up_regulated	1348.61	KEGG_LYSOSOME	328	58.1352	0.00265309	0.0309252	-252.297	-203.992	-150.524	ASAH1,DNASE2,ATP6AP1,GM2A,PPT1,CD68,ATP6V0D1,NEU1,CTSB,CD63,GBA,GALC,CD164,GLB1,LAMP2,CTSZ,PSAP,ATP6V0A1,GNS,SCARB2,AP3S1,CTSD,NPC2,ACP2,LAMP3,CTSS,LAPTM4A,SORT1,ARSB,HEXB,CTSC,CTSA	MSIGDB
		up_regulated	1348.51	KEGG_COMPLEMENT_AND_COAGULATION_CASCADES	328.177	58.1605	0.0026546	0.0309467	-252.267	-203.982	-150.505	C1R,SERPINA1,CD55,PROS1,F5,C1QB,CR1,TFPI,F13A1,C1QC,CD59,PLAUR,CD46,C5,C4BPB,C2,SERPING4	MSIGDB
		up_regulated	1348.4	KEGG_TOLL_LIKE_RECEPTOR_SIGNALING_PATHWAY	328.354	58.1857	0.00265611	0.0309683	-252.236	-203.972	-150.485	FADD,TLR7,CHUK,TLR6,MAP2K6,MAP3K8,MYD88,TLR2,CXCL10,TLR5,IRAK4,IFNAR2,IL1B,TLR4,TBK1,TLR8,IRF7,TICAM2,TLR1,MAPK14,CD14,IFNAR1,STAT4	MSIGDB
		up_regulated	1348.3	KEGG_NOD_LIKE_RECEPTOR_SIGNALING_PATHWAY	328.532	58.211	0.00265762	0.0309898	-252.206	-203.961	-150.466	NAIP,CHUK,TAB3,PYCARD,MEFV,RIPK2,IL1B,NLRC4,XIAP,CARD6,MAPK14,CASP1,CASP5,NLRP3,NOD5	MSIGDB
		up_regulated	1348.19	KEGG_CYTOSOLIC_DNA_SENSING_PATHWAY	328.709	58.2363	0.00265913	0.0310114	-252.176	-203.951	-150.447	CHUK,PYCARD,POLR1D,ZBP1,CXCL10,IL1B,TBK1,IRF7,DDX58,ADAR,CASP1,AIM5	MSIGDB
		up_regulated	1348.09	KEGG_JAK_STAT_SIGNALING_PATHWAY	328.886	58.2616	0.00266064	0.0310329	-252.145	-203.941	-150.428	IL4R,CSF3R,STAM2,OSM,GRB2,PIM1,IFNGR1,IFNGR2,IL6R,IFNAR2,SOCS3,IL10RB,STAT3,JAK3,SOCS1,IL15,JAK2,STAT2,IRF9,CSF2RB,IL13RA1,STAT5A,IFNAR1,STAT1,IL15RA	MSIGDB
		up_regulated	1347.98	KEGG_HEMATOPOIETIC_CELL_LINEAGE	329.063	58.2869	0.00266215	0.0310545	-252.115	-203.93	-150.408	ITGA1,IL4R,ITGA2B,ITGAM,CSF3R,CD55,CR1,CD33,MME,IL6R,CD59,IL1B,CD14,CD36,FCGR1A,CD47	MSIGDB
		up_regulated	1347.88	KEGG_FC_GAMMA_R_MEDIATED_PHAGOCYTOSIS	329.24	58.3122	0.00266366	0.031076	-252.085	-203.92	-150.389	ARPC1B,HCK,WASF1,ARPC5,CDC42,GAB2,LYN,NCF1,PLA2G4A,PAK1,PRKCD,ASAP2,FCGR2A,SPHK1,LIMK2,ARPC3,CRK,LIMK1,FCGR1A	MSIGDB
		up_regulated	1347.77	KEGG_VIBRIO_CHOLERAE_INFECTION	329.418	58.3374	0.00266517	0.0310975	-252.054	-203.91	-150.37	ATP6AP1,KDELR1,ATP6V1C1,KCNQ1,ATP6V0D1,ATP6V1B2,ATP6V0A1,ATP6V0E1,ATP6V1D,ATP6V1E1,ERO1L	MSIGDB
		up_regulated	1347.67	KEGG_EPITHELIAL_CELL_SIGNALING_IN_HELICOBACTER_PYLORI_INFECTION	329.595	58.3627	0.00266667	0.0311191	-252.024	-203.9	-150.351	CXCR2,ADAM10,CHUK,ATP6AP1,CDC42,CXCR1,LYN,ATP6V1C1,ATP6V0D1,ATP6V1B2,PAK1,ATP6V0A1,ATP6V0E1,ATP6V1D,MAPK14,ATP6V1E4	MSIGDB
		up_regulated	1347.56	KEGG_LEISHMANIA_INFECTION	329.772	58.388	0.00266818	0.0311406	-251.994	-203.889	-150.331	ITGAM,NCF2,NCF4,CR1,NCF1,MYD88,FCGR2A,IFNGR1,FCGR3B,TLR2,IFNGR2,IRAK4,TGFB1,IL1B,TLR4,JAK2,MAPK14,STAT1,FCGR1A,ITGB5	MSIGDB
		up_regulated	1347.46	KEGG_SYSTEMIC_LUPUS_ERYTHEMATOSUS	329.949	58.4133	0.00266969	0.0311622	-251.963	-203.879	-150.312	HIST1H2AC,H2AFJ,C1R,HIST1H2BJ,HIST1H2BK,C1QB,H2AFY,H3F3A,HIST2H2BF,HIST1H2AG,FCGR2A,C1QC,FCGR3B,HIST1H4H,HIST2H2BE,C5,C2,TRIM21,FCGR1A	MSIGDB
		up_regulated	1347.35	BIOCARTA_GRANULOCYTES_PATHWAY	330.126	58.4386	0.0026712	0.0311837	-251.933	-203.869	-150.293	ITGAM,SELPLG,SELL,ICAM1,C5,ITGB5	MSIGDB
		up_regulated	1347.25	BIOCARTA_TID_PATHWAY	330.304	58.4639	0.00267271	0.0312053	-251.903	-203.859	-150.274	RB1,TNFRSF1B,LIN7A,IFNGR1,IFNGR2,TNFRSF1A,JAK5	MSIGDB
		up_regulated	1347.14	BIOCARTA_CLASSIC_PATHWAY	330.481	58.4892	0.00267422	0.0312268	-251.872	-203.848	-150.254	C1R,C1QB,C1QC,C5,C2	MSIGDB
		up_regulated	1347.04	BIOCARTA_COMP_PATHWAY	330.658	58.5144	0.00267573	0.0312483	-251.842	-203.838	-150.235	C1R,C1QB,C1QC,C5,C2	MSIGDB
		up_regulated	1346.93	BIOCARTA_FAS_PATHWAY	330.835	58.5397	0.00267724	0.0312699	-251.811	-203.828	-150.216	FADD,RB1,CASP10,RIPK2,PAK1,CFLAR,CASP7,LMNB1,FAS	MSIGDB
		up_regulated	1346.82	BIOCARTA_SALMONELLA_PATHWAY	331.013	58.565	0.00267875	0.0312914	-251.781	-203.818	-150.197	ARPC1B,WASF1,ARPC5,CDC42,ACTR3,ARPC6	MSIGDB
		up_regulated	1346.72	BIOCARTA_IL10_PATHWAY	331.19	58.5903	0.00268025	0.031313	-251.751	-203.807	-150.177	BLVRA,IL10RB,STAT3,STAT2,STAT5A,STAT4	MSIGDB
		up_regulated	1346.61	BIOCARTA_IL22BP_PATHWAY	331.367	58.6156	0.00268176	0.0313345	-251.72	-203.797	-150.158	SOCS3,STAT3,JAK3,JAK2,STAT2,STAT5A,STAT4	MSIGDB
		up_regulated	1346.51	BIOCARTA_MONOCYTE_PATHWAY	331.544	58.6409	0.00268327	0.0313561	-251.69	-203.787	-150.139	ITGAM,SELL,ICAM1,ITGB2,CD47	MSIGDB
		up_regulated	1346.4	BIOCARTA_P38MAPK_PATHWAY	331.721	58.6661	0.00268478	0.0313776	-251.66	-203.777	-150.119	MEF2A,CDC42,MAP2K6,GRB2,PLA2G4A,MKNK1,TGFB1,MAX,MAPK14,STAT4	MSIGDB
		up_regulated	1346.3	BIOCARTA_PML_PATHWAY	331.899	58.6914	0.00268629	0.0313991	-251.629	-203.766	-150.1	RB1,TNFRSF1B,PRAM1,TNFRSF1A,SP100,PML,FAS	MSIGDB
		up_regulated	1346.19	BIOCARTA_CDC42RAC_PATHWAY	332.076	58.7167	0.0026878	0.0314207	-251.599	-203.756	-150.081	ARPC1B,ARPC5,CDC42,PAK1,ACTR3,ARPC6	MSIGDB
		up_regulated	1346.09	BIOCARTA_NKT_PATHWAY	332.253	58.742	0.00268931	0.0314422	-251.569	-203.746	-150.062	IL4R,IL18R1,IFNGR1,IFNGR2,TGFB1,CCR2,CCR4	MSIGDB
		up_regulated	1345.98	BIOCARTA_IL1R_PATHWAY	332.43	58.7673	0.00269082	0.0314638	-251.538	-203.736	-150.042	CHUK,MAP2K6,MYD88,TGFB1,IL1B,IL1RN,IRAK2,MAPK17	MSIGDB
		up_regulated	1345.88	BIOCARTA_TOLL_PATHWAY	332.607	58.7926	0.00269233	0.0314853	-251.508	-203.725	-150.023	PGLYRP1,TLR7,CHUK,TLR6,MAP2K6,MYD88,TLR2,TLR4,EIF2AK2,MAPK14,CD17	MSIGDB
		up_regulated	1345.77	chr10q26	332.785	58.8178	0.00269384	0.0315068	-251.478	-203.715	-150.004	PTEN,CPEB3,ENTPD1,PCGF5,SMNDC1,GHITM,EXOC6,HHEX,MARCH5,IFIT5,IFIT2,IFIT3,LIPM,ANKRD25	MSIGDB
		up_regulated	1345.67	chr2q27	332.962	58.8431	0.00269534	0.0315284	-251.447	-203.705	-149.985	KCNH7,GALNT3,MARCH7,RBMS1,ZAK,TANK,CD302,IFIH4	MSIGDB
		up_regulated	1345.56	chr1p25	333.139	58.8684	0.00269685	0.0315499	-251.417	-203.695	-149.965	GNG5,GTF2B,SH3GLB1,IFI44L,BCL10,CTBS,DPYD,GBP3,GBP4,GBP5,GBP1,GBP2,GBP9	MSIGDB
		up_regulated	1345.46	chr1q45	333.316	58.8937	0.00269836	0.0315715	-251.387	-203.684	-149.946	ARHGEF11,PSMD4,CHRNB2,HORMAD1,AQP10,ADAMTSL4,SLC27A3,ZBTB7B,PSMB4,SLC39A1,NIT1,TNFAIP8L2,S100A9,FAM72D,S100A12,MCL1,HIST2H2BF,SNX27,RIT1,C1orf43,PLEKHO1,IL6R,HIST2H2BE,ADAR,CTSS,RAB13,FCGR1A	MSIGDB
		up_regulated	1345.35	chr1q49	333.493	58.919	0.00269987	0.031593	-251.356	-203.674	-149.927	KIAA1614,RGS16,CDC73,FAM129A,TRMT1L,NCF2,PLA2G4A,RFWD2,TOR1AIP2,RNASEL,MR1,CACNA1E	MSIGDB
		up_regulated	1345.25	chr5q25	333.671	58.9443	0.00270138	0.0316146	-251.326	-203.664	-149.908	PJA2,TMED7,FEM1C,DCP2,AP3S1,CD17	MSIGDB
		up_regulated	1345.14	chr6p25	333.848	58.9695	0.00270289	0.0316361	-251.296	-203.654	-149.888	HIST1H2AC,MBOAT1,BTN2A1,HIST1H2BJ,HIST1H2BK,BTN2A2,RNF144B,CLIC1,HIST1H2AG,HIST1H4H,BTN3A4	MSIGDB
		up_regulated	1345.04	ST_TYPE_I_INTERFERON_PATHWAY	334.025	58.9948	0.0027044	0.0316576	-251.265	-203.643	-149.869	STAT2,IRF9,IFNAR1,STAT4	MSIGDB
		up_regulated	1344.93	SA_MMP_CYTOKINE_CONNECTION	334.202	59.0201	0.00270591	0.0316792	-251.235	-203.633	-149.85	TNFRSF1B,TNFRSF1A,IL6R,TGFB1,IL1B,SELL,CD47	MSIGDB
		up_regulated	1344.83	MODULE_1	334.38	59.0454	0.00270742	0.0317007	-251.205	-203.623	-149.831	FCGRT,LOXL1,MYL9,RASSF2,SLC2A3,NFIL3,CD55,FOSL2,CDKN1A,TGM2,NFE2L2,PVRL2,C1QB,NAMPT,F13A1,PIM1,JUNB,TBC1D2B,BCL6,RAB31,P4HA1,IFNGR1,ATF3,PPP4R2,GYG1,SMARCD3,VAMP5,STAT3,SLPI,TIMP2,GADD45G,SRGN,IRF9,CD302,IFIT1,PLSCR1,IFI16,CD14,SCP2,LHFPL2,RAB13,CAV2,CD47	MSIGDB
		up_regulated	1344.72	MODULE_5	334.557	59.0707	0.00270892	0.0317223	-251.174	-203.612	-149.811	DEFA3,CDA,RHOG,TNFRSF14,EPB41L3,SNX1,IL4R,ASAH1,FCGRT,ALOX5,MYL9,HCK,ITGAM,SLC16A3,SERPINA1,TNFRSF1B,SLC2A3,VCAN,NFIL3,ATP11A,CSF3R,CD55,FOSL2,CDKN1A,S100A8,UPP1,NCF4,LCP1,LYN,TGM2,C1QB,AIF1,TFPI,LILRB3,NAMPT,S100A9,F13A1,CYB5R1,FCER1G,MVP,MMP9,PIM1,JUNB,MNDA,FCN1,CD53,TBC1D2B,RBMS1,FCGR2A,CD163,RAB31,IFNGR1,MX1,FCGR3B,TLR2,MARCO,TGFB1,ADM,GYG1,SOCS3,IL1B,MEGF9,GNS,ACSL1,VAMP5,STAT3,PLAUR,SLPI,LI…	MSIGDB
		up_regulated	1344.62	MODULE_15	334.734	59.096	0.00271043	0.0317438	-251.144	-203.602	-149.792	RHOG,HTRA2,CLDN9,HIST1H2AC,PTK2B,ITGA2B,PYGL,FKBP5,PTP4A1,DOK1,NFIL3,CSF3R,STX10,NCF4,LCP1,HIST1H2BK,LYN,AIF1,PPP4C,RAP1A,PIM1,JUNB,CD53,PLEK,GNA15,LAMP2,MME,ME2,TGFB1,ATF3,HIST2H2BE,GYG1,IL1B,TRANK1,TMX1,HHEX,BNIP2,WTAP,VAMP5,ARL6IP5,EVI2B,SRGN,SSR1,SELL,SERPINB1,LMO2,YWHAE,PSMB8,CREG1,NMI,PSMB9,LCP2,PIM2,IFI16,SCP2,UBE2L6,CDV3,MAPRE1,CTSC,CD44	MSIGDB
		up_regulated	1344.51	MODULE_16	334.911	59.1212	0.00271194	0.0317654	-251.114	-203.592	-149.773	CDA,RHOG,ESRRA,PKMYT1,CLDN9,EPB41L3,SNX1,PTK2B,AANAT,AGPAT2,ITGA2B,FUT7,HCK,ADAM10,PYGL,RASSF2,SLC16A3,CFP,HK3,TNFRSF1B,SLC2A3,PTP4A1,DOK1,ATP11A,KIAA0513,STX10,S100A8,NCF4,LCP1,HIST1H2BK,AIF1,ZMPSTE24,CD33,RAP1A,S100A9,ST3GAL4,FCER1G,SBNO2,MMP9,KYNU,MNDA,CD53,PRKCD,PLEK,GNA15,LAMP2,RAB31,MME,P4HA1,IFNGR1,ME2,TGFB1,GYG1,TMX1,CPD,PLAUR,SLPI,SRGN,SSR1,SERPINB1,LMO2,CREG1,LMNB1,NMI,IFIT1,LCP2,CYBB,C…	MSIGDB
		up_regulated	1344.41	MODULE_24	335.088	59.1465	0.00271345	0.0317869	-251.083	-203.582	-149.754	DEFA3,IL4R,FCGRT,ABCA1,AANAT,AGPAT2,ITGA2B,TRIB1,PYGL,SERPINA1,TNFRSF1B,SLC2A3,PTP4A1,DOK1,NFIL3,CSF3R,PPBP,S100A8,HIST1H2BK,CEACAM3,TGM2,PVRL2,C1QB,GCH1,HSPA6,KCNQ1,S100A9,ST3GAL4,ASGR1,SBNO2,PIM1,JUNB,TBC1D2B,CD163,P4HA1,ASGR2,ADM,PPP4R2,MEGF9,ACSL1,JAK3,SLPI,IL1RN,ACSL4,GADD45G,SRGN,PTGER3,LMO2,SCO2,C5,C4BPB,IFIT1,PIM2,HP,CD14,C2,AK4,SCP2,UBE2L6	MSIGDB
		up_regulated	1344.3	MODULE_27	335.266	59.1718	0.00271496	0.0318084	-251.053	-203.571	-149.734	GPR37L1,PGLYRP1,CHRNA2,LILRB2,IL4R,CXCR2,FCGRT,ITGA2B,CHRNB2,ITGAM,IL18R1,TNFRSF1B,CSF3R,CDKN1A,PTPRE,CR1,LILRB3,ASGR1,FCER1G,FOLR2,FCGR2A,CD163,FZD5,FCAR,ASGR2,FPR1,IFNGR1,TLR2,IL6R,B2M,GPR65,PLAUR,LILRB4,ICAM1,CSF2RB,TLR1,IL13RA1,P2RY14,FZD2,RNASEL,CCR2,FPR2,CD14,HFE,FAS,FCGR1A,CCR1,HCAR3,IL15RA,IGSF6,LTBR,ITGB2,PPARG	MSIGDB
		up_regulated	1344.2	MODULE_33	335.443	59.1971	0.00271647	0.03183	-251.023	-203.561	-149.715	ESRRA,CCNA1,FYB,HIST1H2AC,ASAH1,FURIN,TK2,MYL9,HCK,PPBP,LMAN2,FOSL2,GCH1,ST3GAL4,MMP9,PFKFB3,FCN1,NRG1,BCL6,FUT4,MX1,TNFRSF1A,LPCAT3,CXCL10,ADM,SPTLC2,KIAA0040,CPD,JAK3,SLPI,LILRB4,SELL,STS,TNFAIP2,P2RY14,TCN2,IFIT1,SOD2,TNFAIP6,CD36,CYBB,TNNT1,CEACAM1,HCAR3,SECTM1	MSIGDB
		up_regulated	1344.09	MODULE_38	335.62	59.2224	0.00271798	0.0318515	-250.992	-203.551	-149.696	DEFA3,CDA,PKMYT1,IL4R,FCGRT,FURIN,ABCA1,AGPAT2,MYL9,SLC16A3,TNFRSF1B,DOK1,TOM1,CSF3R,KIAA0513,FOSL2,CDKN1A,S100A8,UPP1,NCF4,HIST1H2BK,LYN,CEACAM3,TGM2,PVRL2,C1QB,SCN1B,S100A9,ST3GAL4,F13A1,CYB5R1,MVP,PIM1,JUNB,FOLR2,TBC1D2B,RAB31,TGFB1,ADM,ATF3,HIST2H2BE,ATP6V0A1,VAMP5,JAK3,TIMP2,GADD45G,LMO2,GRN,CSF2RB,SCO2,CD14,C2,CTSC,JAG1,LTBR	MSIGDB
		up_regulated	1343.99	MODULE_44	335.797	59.2477	0.00271949	0.0318731	-250.962	-203.541	-149.677	DEFA3,RHOG,HTRA2,TNFRSF14,CLDN9,EPB41L3,FYB,IL4R,ASAH1,FCGRT,RASSF2,TNFRSF1B,FKBP5,DOK1,S100A8,NCF4,LCP1,HIST1H2BK,ISG20,TGM2,N4BP2L1,C1QB,S100A9,F13A1,SBNO2,MMP9,CD53,TBC1D2B,CD163,BCL6,RAB31,MME,IFNGR1,IFI44L,MX1,TGFB1,SP100,TRANK1,TMX1,SLPI,EVI2B,SRGN,SELL,IFI35,ACP2,IFI44,IRF9,GRN,CREG1,PSMB9,CPVL,IFIT1,LCP2,PLSCR1,TRIM22,LAMP3,STAT5A,IFI16,CD14,C2,SCP2,IFIT3,UBE2L6,STAT1,CDV3,TYMP,FGL2,TAP1,…	MSIGDB
		up_regulated	1343.88	MODULE_45	335.974	59.2729	0.002721	0.0318946	-250.931	-203.53	-149.657	DEFA3,CDA,RHOG,HTRA2,DENND3,CLDN9,SNX1,FYB,LILRB2,HIST1H2AC,SPI1,IL4R,GIT2,ASAH1,FCGRT,ABCA1,ALOX5,PTK2B,AANAT,ADAM8,ITGA2B,FUT7,HCK,ITGAM,PYGL,RASSF2,NCF2,SLC16A3,CFP,HK3,SERPINA1,TNFRSF1B,SLC2A3,DOK1,VCAN,NFIL3,ATP11A,CSF3R,KIAA0513,PPBP,CD55,FOSL2,S100A8,NCF4,QPCT,LCP1,HIST1H2BK,LYN,PTPRE,CEACAM3,ISG20,N4BP2L1,AIF1,AQP9,LILRB3,SKAP2,NAMPT,GCH1,HSPA6,RCBTB2,CD300A,KCNQ1,S100A9,F13A1,ASGR1,FCER1…	MSIGDB
		up_regulated	1343.78	MODULE_46	336.152	59.2982	0.00272251	0.0319162	-250.901	-203.52	-149.638	PGLYRP1,CXCL5,DNAJC3,FYB,LILRB2,IL4R,CXCR2,SH2B2,FCGRT,TGFA,IL18R1,NCF2,C1R,CFP,TYROBP,ENTPD1,CSF3R,PPBP,CD55,CEBPB,NCF4,ISG20,CR1,AQP9,LILRB3,OSM,NAMPT,MXD1,FCER1G,CLU,MNDA,FCN1,CD53,BST2,FCGR2A,BCL6,IFNGR1,MX1,FCGR3B,TLR2,IFNGR2,IFITM1,IL6R,CXCL10,GAS6,CD59,OAS1,IL1B,IFITM3,B2M,GPR65,STAT3,LILRB4,IL15,SELL,BST1,IRF7,IFI44,GRN,CSF2RB,CREG1,IFIT5,TLR1,PSMB9,C5,C4BPB,IFIT1,LCP2,LAMP3,HP,CCR2,CTSS,…	MSIGDB
		up_regulated	1343.67	MODULE_55	336.329	59.3235	0.00272401	0.0319377	-250.871	-203.51	-149.619	DEFA3,CDA,TNFRSF14,CLDN9,EPB41L3,IL4R,FCGRT,FURIN,HAAO,ABCA1,AANAT,ITGA2B,TRIB1,MYL9,PYGL,CFP,SERPINA1,TNFRSF1B,SLC2A3,SLC22A1,NFIL3,ATP11A,CSF3R,PPBP,CD55,GAS8,S100A8,QPCT,HIST1H2BK,CEACAM3,TGM2,PVRL2,N4BP2L1,C1QB,AQP9,CD33,GCH1,HSPA6,KCNQ1,S100A9,CYB5R1,ASGR1,SBNO2,BCKDK,JUNB,PFKFB3,TBC1D2B,CD163,RAB31,MME,P4HA1,ASGR2,ADM,PPP4R2,ATP6V0A1,ACSL1,JAK3,SLPI,IL1RN,GADD45G,SRGN,LMO2,GRN,GADD45B,SCO2,…	MSIGDB
		up_regulated	1343.57	MODULE_58	336.506	59.3488	0.00272552	0.0319592	-250.84	-203.5	-149.6	C1R,CD55,CLU,C5,C4BPB,C2,SERPING4	MSIGDB
		up_regulated	1343.46	MODULE_63	336.683	59.3741	0.00272703	0.0319808	-250.81	-203.489	-149.58	CHRNA2,LILRB2,IL4R,FCGRT,ITGA2B,P2RX7,ITGAM,TNFRSF1B,CSF3R,AQP9,ASGR1,FOLR2,FCGR2A,FCAR,ASGR2,FPR1,IFNGR1,FCGR3B,IL6R,GPR65,LILRB4,CSF2RB,IL13RA1,CYBB,KCNJ2,FCGR1A,ITGB5	MSIGDB
		up_regulated	1343.36	MODULE_64	336.86	59.3994	0.00272854	0.0320023	-250.78	-203.479	-149.561	PGLYRP1,RGS16,CHRNA2,LILRB2,IL4R,FCGRT,ABCA1,ITGA2B,P2RX7,TGFA,ITGAM,IL18R1,SLC16A3,HK3,TNFRSF1B,TYROBP,CSF3R,PPBP,CD55,CDKN1A,PTPRE,AQP9,LILRB3,OSM,NAMPT,MAP3K8,S100A9,ASGR1,FCER1G,CD63,SLC22A4,PFKFB4,FOLR2,PFKFB3,CD53,NRG1,GNA15,BST2,FCGR2A,CD163,ASGR2,FPR1,IFNGR1,TLR2,IFITM1,IL6R,CXCL10,ADM,IL1B,B2M,GPR65,PLAUR,ADAM9,IL15,SELL,STAT2,ICAM1,GRN,CSF2RB,TLR1,P2RY14,STOM,RNASEL,CCR2,FPR2,CD14,STAT1…	MSIGDB
		up_regulated	1343.25	MODULE_73	337.038	59.4246	0.00273005	0.0320239	-250.749	-203.469	-149.542	IL4R,CXCR2,IL18R1,MYD88,TLR2,IL6R,CSF2RB,TLR1,IL15RA	MSIGDB
		up_regulated	1343.15	MODULE_75	337.215	59.4499	0.00273156	0.0320454	-250.719	-203.459	-149.523	PGLYRP1,CXCL5,DNAJC3,FYB,LILRB2,IL4R,CXCR2,SH2B2,FCGRT,TGFA,IL18R1,NCF2,C1R,CFP,TYROBP,CSF3R,PPBP,CD55,CDKN1A,NCF4,ISG20,CR1,AIF1,AQP9,LILRB3,OSM,NAMPT,MXD1,MAP3K8,FCER1G,CLU,MNDA,FCN1,CD53,BST2,FCGR2A,BCL6,IFNGR1,MX1,FCGR3B,TLR2,IFITM1,IL6R,CXCL10,GAS6,CD59,OAS1,ADM,IL1B,IFITM3,B2M,GPR65,STAT3,LILRB4,IL15,SELL,BST1,IRF7,IFI44,GRN,CSF2RB,CREG1,IFIT5,TLR1,PSMB9,C5,C4BPB,IFIT1,LCP2,LAMP3,HP,CCR2,CT…	MSIGDB
		up_regulated	1343.04	MODULE_76	337.392	59.4752	0.00273307	0.0320669	-250.689	-203.448	-149.503	CXCL5,CXCR2,ALOX5,CEBPB,AIF1,S100A9,S100A12,BCL6,FPR1,TLR2,CXCL10,IL1B,LYZ,TLR1,NMI,C5,CCR2,FPR2,CD14,CYBB,CCR1,ALOX5AP	MSIGDB
		up_regulated	1342.94	MODULE_79	337.569	59.5005	0.00273458	0.0320885	-250.658	-203.438	-149.484	APOL3,TYROBP,AIF1,VMP1,TNFSF13,FCER1G,CTSB,CD63,MMP9,FCGR2A,FPR1,IFITM1,GAS6,IFITM3,CEBPD,KCTD12,TIMP2,LMO2,LYZ,IFI30,CCR2,CD14,TNFAIP6,CYBB,GBP1,FCGR1A,CCR1,CYP1B1,GBP2,ITGB5	MSIGDB
		up_regulated	1342.83	MODULE_84	337.747	59.5258	0.00273609	0.03211	-250.628	-203.428	-149.465	DEFA3,CLDN9,EPB41L3,LILRB2,IL4R,FCGRT,SAMSN1,ABCA1,ALOX5,STK17B,MYL9,HCK,ITGAM,NCF2,SLC16A3,CXCL16,C10orf54,CFP,HK3,SERPINA1,TNFRSF1B,FKBP5,CYTH4,TYROBP,VCAN,ADAMTSL4,CSF3R,PPBP,CDKN1A,S100A8,NCF4,QPCT,LCP1,HIST1H2BK,LYN,PTPRE,CEACAM3,ISG20,TGM2,PVRL2,N4BP2L1,TNFAIP8L2,C1QB,AIF1,AQP9,LILRB3,NAMPT,GCH1,HSPA6,CD300A,S100A9,F13A1,FCER1G,MMP9,KYNU,JUNB,FERMT3,MNDA,FOLR2,PFKFB3,FCN1,CD53,PLEK,TBC1D2B,…	MSIGDB
		up_regulated	1342.73	MODULE_86	337.924	59.5511	0.00273759	0.0321316	-250.598	-203.418	-149.445	ARF4,CDC42,RAB2A,GNG10,RAP1A,RHOQ,RIT1,RAB31,RAB1A,RAB10,RALB,RAB27A,RAB5A,GBP4	MSIGDB
		up_regulated	1342.62	MODULE_87	338.101	59.5763	0.0027391	0.0321531	-250.567	-203.407	-149.426	ARF4,GNAI3,GNA13,CDC42,RAB2A,GNG10,RAP1A,RIT1,RAB31,RALB,RAB27A,RAB5A	MSIGDB
		up_regulated	1342.51	MODULE_88	338.278	59.6016	0.00274061	0.0321747	-250.537	-203.397	-149.407	DEFA3,TNFRSF14,CLDN9,EPB41L3,IL4R,FCGRT,FURIN,HAAO,ABCA1,AANAT,ITGA2B,TRIB1,MYL9,CFP,SERPINA1,TNFRSF1B,SLC2A3,SLC22A1,NFIL3,ATP11A,CSF3R,PPBP,CDKN1A,GAS8,S100A8,QPCT,HIST1H2BK,CEACAM3,TGM2,PVRL2,N4BP2L1,C1QB,AQP9,CD33,GCH1,HSPA6,KCNQ1,S100A9,CYB5R1,ASGR1,FCER1G,SBNO2,BCKDK,JUNB,PFKFB3,TBC1D2B,CD163,RAB31,MME,P4HA1,ASGR2,ADM,PPP4R2,HIST2H2BE,ATP6V0A1,SMARCD3,ACSL1,JAK3,SLPI,IL1RN,GADD45G,SRGN,LMO2…	MSIGDB
		up_regulated	1342.41	MODULE_92	338.455	59.6269	0.00274212	0.0321962	-250.507	-203.387	-149.388	GLUL,CXCL5,LILRB2,FURIN,TGFA,OSM,NAMPT,S100A9,BST2,CXCL10,ADM,IL1B,ACSL1,IL15,GRN,TNFSF10,CCR4	MSIGDB
		up_regulated	1342.3	MODULE_107	338.633	59.6522	0.00274363	0.0322177	-250.476	-203.377	-149.368	FURIN,ADAM8,C1R,CTSB,MMP9,ADAM9,CTSD,PSMB9,LAP3,HP,CTSS,C2,CASP1,CTSC,CASP7	MSIGDB
		up_regulated	1342.2	M1.2_Interferon Response	338.81	59.6775	0.00274514	0.0322393	-250.446	-203.366	-149.349	IFI44L,MX1,CXCL10,OAS1,IFITM3,OAS3,HERC5,IFI44,RTP4,XAF1,IFIT1,LAMP3,TRIM6,RSAD2,EPSTI1,IFIT3,SERPING1,BATF6	Chaussabel
		up_regulated	1342.09	M3.2_Myeloid Lineage	338.987	59.7028	0.00274665	0.0322608	-250.416	-203.356	-149.33	PROK2,CDA,FAM129A,GLT1D1,GPR97,ALOX5,FLOT1,TRIB1,FUT7,TGFA,HCK,ITGAM,PYGL,PHC2,PGD,TLR6,SERPINA1,SLC2A3,NFIL3,CSF3R,ROPN1L,CD55,F5,CCPG1,CEBPB,NCF4,QPCT,SIRPA,AQP9,CKAP4,ZNF467,GPR160,TRIM9,CRISPLD2,PLXNC1,GNG10,S100A9,ST3GAL4,DGAT2,KLHL2,CD63,B4GALT5,SLC22A4,LTB4R,FLOT2,CREB5,PFKFB3,SRPK1,DHRS13,MKNK1,LIN7A,CYP4F3,FCGR2A,BCL6,STX3,RAB31,MME,SEMA4A,SIGLEC5,STEAP4,DYSF,ZNF438,GCA,EXOC6,MEGF9,ACSL1…	Chaussabel
		up_regulated	1341.99	M3.4_Interferon Response	339.164	59.728	0.00274816	0.0322824	-250.385	-203.346	-149.311	PARP10,MOV10,TIMM10,ZBP1,WARS,IFITM1,ATF3,SOCS1,SAMD9L,IFI35,PML,STAT2,EIF2AK2,FBXO6,IRF7,DDX58,SEPT4,IFIT5,SCO2,PLSCR1,LAP3,TRIM22,TNFAIP6,IFIT2,PARP14,IFIH1,GBP3,GBP4,APOL6,UBE2L6,AIM2,STAT1,GBP5,GBP1,PARP9,TNFSF10,CEACAM1,GBP10	Chaussabel
		up_regulated	1341.88	M4.2_Inflammation	339.341	59.7533	0.00274967	0.0323039	-250.355	-203.335	-149.291	PGLYRP1,SAMSN1,IL18R1,SERPINA1,FKBP5,IL18RAP,CR1,OSM,S100A12,OPLAH,LRG1,MMP9,CLEC4D,WDFY3,MCTP2,FCAR,GPR141,BMX,TLR5,SOCS3,VNN2,SLPI,LIMK2,ANXA3,LMNB1,MAPK14,CASP5,KREMEN5	Chaussabel
		up_regulated	1341.78	M4.6_Myeloid Lineage	339.519	59.7786	0.00275118	0.0323255	-250.325	-203.325	-149.272	DNTTIP1,APH1B,NT5C2,ATG7,THOC5,STK17B,GNG5,PIM3,ENTPD1,STX10,LYN,CHIC2,DIP2B,CKLF,PHF21A,MYD88,MEFV,ATP6V0D1,CLIC1,SBNO2,GMPR2,MVP,YIPF1,SSFA2,BRI3,PRKCD,CFLAR,SNX27,RIT1,ZFP36,FCGR2A,LAMP2,SLCO3A1,RAB24,IFNGR1,SLC25A44,IFNGR2,SAT1,PDK3,USP15,NCSTN,IRF2,IL10RB,STAT3,LAT2,C16orf72,LYRM1,ATF6,SELL,SQRDL,RNF13,GRN,RALB,P2RY13,LRRK2,CHSY1,HTATIP2,FBXL5,VAMP3,RNASEL,IFNAR1,RHOT1,ZCCHC6,MSRB2,ETV6,SNX1…	Chaussabel
		up_regulated	1341.67	M4.13_Myeloid Lineage	339.696	59.8039	0.00275268	0.032347	-250.294	-203.315	-149.253	DENND3,PTEN,LPPR2,SPI1,ZDHHC18,XPO6,NUMB,TLR6,GAB2,SIRPD,NCF4,C1RL,LRP10,SKAP2,SDCBP,MXD1,RRAGD,TREML2,PFKFB4,PELI1,CD58,LAMP2,FPR1,TNFRSF1A,IL1B,CTBS,SIRPB1,P2RY13,IL13RA1,HLX	Chaussabel
		up_regulated	1341.57	M5.1_Inflammation	339.873	59.8292	0.00275419	0.0323685	-250.264	-203.305	-149.234	RENBP,ZDHHC3,RHOG,ZNF787,ALDOA,TMUB2,TKT,TRIOBP,FYB,GNAI3,TMLHE,GNA13,AGPAT2,EFHD2,FKBP1A,TMEM180,SNX13,FBXO38,CHUK,CFP,ZSWIM6,NARF,MFAP3,ATP6AP1,ARPC5,TYROBP,RAB2A,RAP2C,SCYL2,FOSL2,LOXL3,ACSS2,CMTM3,LTA4H,NFE2L2,ZMPSTE24,PGK1,MIER1,ATP6V1C1,GRB2,SELT,MAP3K8,USP3,OS9,UBQLN2,NEU1,CYB5R4,FEM1C,ATP6V1B2,PLA2G4A,PTTG1IP,TMEM50A,CD53,CAB39,GNA15,RBMS1,CAPZA2,TXN,UBE2W,C20orf24,ME2,CMTM6,SLK,WSB1,DIRC…	Chaussabel
		up_regulated	1341.46	M5.12_Interferon Response	340.05	59.8545	0.0027557	0.0323901	-250.234	-203.294	-149.214	TRIM56,REC8,ABCA1,PARP10,ISG20,ZNFX1,CHMP5,RBCK1,SAMD9,NBN,BST2,DYNLT1,BTN3A1,SP100,TDRD7,NTNG2,TRIM5,TMEM140,GADD45B,TRIM38,ADAR,NMI,RHBDF2,PSMB9,SP110,TCN2,TRIM25,TRAFD1,IFI16,CASP1,LHFPL2,TAP2,DHRS9,TRIM21,TAP1,GBP2,SRBD1,ETV11	Chaussabel
		up_regulated	1341.36	M6.6_Myeloid Lineage	340.227	59.8797	0.00275721	0.0324116	-250.203	-203.284	-149.195	IL4R,FADD,GRAMD1A,TNFRSF1B,TRPV4,GABARAP,UPP1,ST3GAL2,TNFSF13,BCKDK,FCN1,RAB32,EMILIN2,MARCO,SMARCD3,CTSD,SIPA1L1,IFI30,EXT1,DUSP3,CD18	Chaussabel
		up_regulated	1341.25	M6.13_Inflammation	340.405	59.905	0.00275872	0.0324332	-250.173	-203.274	-149.176	HK3,FES,NCF1,LILRB3,HSPA6,FCER1G,MNDA,BCL3,PILRA,CPEB4,LAMP2,BAZ1A,NLRC4,CARD6,PLAUR,FNDC3B,SERPINB1,SIGLEC9,EIF4E3,MCTP1,NLRP3,STX11,RAB20,STK7	Chaussabel
		down_regulated	1341.15	M3.6_Cytotoxicity	340.582	59.9303	0.00276023	0.0324547	-250.143	-203.264	-149.157	MCOLN2,KLRD1,LDOC1L,TGFBR3,SH2D2A,EOMES,SYTL2,PYHIN1,IL2RB,NCALD,PPP2R2B,GPR114,SBK1,GPR56,AUTS2,TSEN54,ABCB1,KLRK5	Chaussabel
		down_regulated	1341.04	M4.1_T-cells	340.759	59.9556	0.00276174	0.0324763	-250.112	-203.253	-149.137	CD40LG,FAM102A,SELM,CD28,ABLIM1,ID3,IL7R,TXK,DOCK9,SPOCK2,TNFRSF25,KLHL3,FAIM3,EPHA4,STMN3,ATP8B2,CCDC64,ZNF329,HPCAL4,LTBP3,ARMCX6	Chaussabel
		down_regulated	1340.94	M4.7_Lymphoid Lineage	340.936	59.9809	0.00276325	0.0324978	-250.082	-203.243	-149.118	GLOD4,CLEC2D,LRPPRC,TTC3,XPO4,TSHZ1,MTR,FBXO21,TP53RK,STK39,CCND2,SHQ1,NPAT,ZXDB,CEP290,RRN3,LANCL1,EHBP1,ZNF84,TMEM116,FYN,NKRF,CA5B,ZMYND11,ZNF559,SLC38A1,ANAPC1,CBLB,ZBTB9,C2orf44,TRAF5,ATM,COQ10A,EP400,PDCD11,GGA2,CDC25B,ZNF337,MAP3K4,SLC7A6,NUP214	Chaussabel
		down_regulated	1340.83	M4.10_B-cells	341.114	60.0062	0.00276476	0.0325193	-250.051	-203.233	-149.099	EBF1,CCR6,AFF3,BANK1,SPIB,CD79B,MS4A1,FCRLA,CD19,BLK,FAM129C,OSBPL10,CD79A,FCRL6	Chaussabel
		down_regulated	1340.73	M4.15_Cytotoxicity	341.291	60.0315	0.00276626	0.0325409	-250.021	-203.223	-149.08	GZMK,NMT2,PLEKHA1,PRKCQ,RASGRP1,LBH,LY9,PRKCH,DYRK2,ITK,GPR18,LCK,CD247,CD96,MORC4,SKAP1,ARL4C,KLF12,ZNF256,ZAP70,SIGIRR,PLCG5	Chaussabel
		down_regulated	1340.62	M6.9_Lymphoid Lineage	341.468	60.0567	0.00276777	0.0325624	-249.991	-203.212	-149.06	CLEC2D,GSPT2,ETS1,GNPDA2,C12orf65,PPP3CC,RRAS2,TRIB2,FBXO31,MAP4K1,POLR3H,EVL	Chaussabel
		down_regulated	1340.52	M6.15_T-cells	341.645	60.082	0.00276928	0.032584	-249.96	-203.202	-149.041	ATF7IP2,PDE6B,PVRIG,BCAS4,ZNF549,SIDT1,ZNF550,LRIG1,ZNF548,USP40	Chaussabel
		up_regulated	1340.41	M2.1_extracellular matrix (II)	341.822	60.1073	0.00277079	0.0326055	-249.93	-203.192	-149.022	ACHE,LILRB2,VCAN,ENTPD1,TNFSF13,LRG1,SMPDL3A,GRN,TNFAIP2,FGL6	BTM
		up_regulated	1340.31	M3_regulation of signal transduction	342	60.1326	0.0027723	0.032627	-249.9	-203.182	-149.003	FGD4,LYN,S100A12,PRKCD,HPSE,ASAP2,BCL6,FPR1,TLR2,APCDD1,TLR5,ADAP2,IL1RN,TIMP2,NOD2,CCR5	BTM
		up_regulated	1340.2	M4.0_cell cycle and transcription	342.177	60.1579	0.00277381	0.0326486	-249.869	-203.171	-148.983	E2F7,PGLYRP1,FAM72A,MND1,E2F8,EPB41L3,LILRB2,SPI1,FCGRT,GLT1D1,LILRA6,ALOX5,HCK,NCF2,CFP,SERPINA1,TYROBP,VCAN,CSF3R,FES,SIRPA,MYOF,AIF1,SCPEP1,NCF1,TNFSF13,LILRB3,CD33,HSPA6,S100A9,S100A12,ASGR1,FCER1G,KYNU,MNDA,FCN1,APOBEC3A,WDFY3,PRKCD,HPSE,PILRA,TFEC,FCGR2A,CD163,RAB31,ASGR2,FPR1,RMI1,SEMA4A,RNF130,TLR2,MAFB,FAM198B,GCA,CLEC4E,CLEC7A,CEBPD,PLAUR,TLR4,IL1RN,KCTD12,TIMP2,DMXL2,RBM47,LMO2,MS4A6A,…	BTM
		up_regulated	1340.1	M4.3_myeloid cell enriched receptors and transporters	342.354	60.1832	0.00277532	0.0326701	-249.839	-203.161	-148.964	MYOF,ASGR1,TLR5,MARCO,AMICA1,KCTD12,TLR8,CLEC4A,SLC1A3,CD14,CCR1,IGSF6,SECTM5	BTM
		up_regulated	1339.99	M4.13_cell junction (GO)	342.531	60.2084	0.00277683	0.0326917	-249.809	-203.151	-148.945	EPB41L3,HCK,LCP1,FES,PAK1,PRKCD,KCTD12,IFI30,TNS7	BTM
		up_regulated	1339.89	M4.15_enriched in monocytes (I)	342.708	60.2337	0.00277834	0.0327132	-249.778	-203.141	-148.926	EPB41L3,HCK,FES,TNFSF13,APLP6	BTM
		up_regulated	1339.78	M5.0_regulation of antigen presentation and immune response	342.886	60.259	0.00277985	0.0327348	-249.748	-203.13	-148.906	FYB,LILRB2,MEF2A,HCK,TLR7,CHUK,TLR6,LYN,MAP2K6,MYD88,FCER1G,HLA,MNDA,PAK1,TLR2,TLR5,CLEC7A,LAT2,TLR4,TLR1,LCP2,MAPK14,FCGR1B	BTM
		up_regulated	1339.68	M9_B cell development	343.063	60.2843	0.00278135	0.0327563	-249.718	-203.12	-148.887	SPI1,LYN,TNFSF13,HHEX,TLR8	BTM
		up_regulated	1339.57	M11.0_enriched in monocytes (II)	343.24	60.3096	0.00278286	0.0327778	-249.687	-203.11	-148.868	CDA,EPB41L3,LILRB2,SPI1,FCGRT,GLT1D1,PADI2,LILRA6,ALOX5,HCK,ITGAM,PYGL,NCF2,CFP,HK3,GAS2L1,SERPINA1,TYROBP,PRAM1,CSF3R,KIAA0513,S100A8,LILRA5,QPCT,FES,SIRPA,LYN,MYOF,AIF1,AQP9,ZNF467,SCPEP1,NCF1,TNFSF13,LILRB3,CRISPLD2,CD33,HSPA6,S100A9,NFE2,F13A1,S100A12,ASGR1,FCER1G,KCNE3,KYNU,MNDA,FCN1,PRKCD,HPSE,PILRA,TFEC,FCGR2A,CD163,RAB32,RAB31,FCAR,ASGR2,FPR1,RNF130,TLR2,IFNGR2,TLR5,MAFB,FAM198B,GCA,ADAP2…	BTM
		up_regulated	1339.47	M11.1_blood coagulation	343.417	60.3349	0.00278437	0.0327994	-249.657	-203.1	-148.849	ITGAM,SLC16A3,SERPINA1,F5,SIRPA,LYN,F13A1,FCER1G,GNB4,PSAP,AMICA1,PLAUR,CD40	BTM
		up_regulated	1339.36	M11.2_formyl peptide receptor mediated neutrophil response	343.594	60.3601	0.00278588	0.0328209	-249.627	-203.089	-148.829	NCF2,PAK1,PILRA,FCGR2A,FPR1,IGSF6,SECTM5	BTM
		up_regulated	1339.26	M13_innate activation by cytosolic DNA sensing	343.772	60.3854	0.00278739	0.0328425	-249.596	-203.079	-148.81	PYCARD,ZBP1,CXCL10,IL1B,IRF7,DDX58,AIM6	BTM
		up_regulated	1339.15	M16_TLR and inflammatory signaling	343.949	60.4107	0.0027889	0.032864	-249.566	-203.069	-148.791	LILRB2,CXCR2,LILRA6,ALOX5,TLR7,TLR6,TYROBP,CSF3R,NCF4,FES,AQP9,LILRB3,HSPA6,MYD88,NFE2,WDFY3,PILRA,FCAR,FPR1,TLR2,TLR5,DYSF,TLR4,SIGLEC9,BST1,TLR8,P2RY13,TLR1,FPR2,KCNJ2,FCGR1A,KCNJ15,FCGR1B	BTM
		up_regulated	1339.05	M24_"cell activation (IL15, IL23, TNF)"	344.126	60.436	0.00279041	0.0328856	-249.536	-203.059	-148.772	MAP3K8,SBNO2,BCL3,IL15,SERPING5	BTM
		up_regulated	1338.94	M25_TLR8-BAFF network	344.303	60.4613	0.00279192	0.0329071	-249.505	-203.048	-148.752	ASGR1,BCL6,ASGR2,TLR8,SLC40A1,TNFSF13B	BTM
		up_regulated	1338.84	M33_inflammatory response	344.481	60.4866	0.00279343	0.0329286	-249.475	-203.038	-148.733	ARRB2,TYROBP,AIF1,TNFSF13,FCER1G,TLR8	BTM
		up_regulated	1338.73	M37.0_immune activation - generic cluster	344.658	60.5118	0.00279494	0.0329502	-249.445	-203.028	-148.714	MMP8,PROK2,CDA,PKMYT1,CXCR2,PADI2,GPR97,SLC22A15,ITGAM,PRKAR2B,PYGL,TLR7,HK3,GAS2L1,FGD4,IL18RAP,PRAM1,ENTPD1,KIAA0513,ROPN1L,F5,S100A8,UPP1,LILRA5,NCF4,QPCT,TCN1,LYN,DOK3,CR1,AQP9,ZNF467,LRRC4,CRISPLD2,NFE2,F13A1,LRG1,KCNE3,SLC22A4,HLA,MMP9,CREB5,CLEC4D,PFKFB4,LIN7A,CYP4F3,BCL6,RAB32,FCAR,EMILIN2,BMX,FCGR3B,SIGLEC5,STEAP4,TLR5,DYSF,AMICA1,TM6SF1,ADAP2,SAMHD1,NLRC4,MEGF9,ACSL1,MBOAT2,LAT2,VNN2,SL…	BTM
		up_regulated	1338.63	M37.1_enriched in neutrophils (I)	344.835	60.5371	0.00279644	0.0329717	-249.414	-203.017	-148.694	PROK2,CDA,GLT1D1,GPR97,PYGL,CSF3R,CXCR1,NCF4,LRRC4,MXD1,NFE2,DGAT2,LRG1,SLC22A4,CREB5,PFKFB4,LIN7A,CYP4F3,FCGR2A,MME,FPR1,FCGR3B,STEAP4,VNN2,FFAR2,RNF24,FPR2,KCNJ19	BTM
		up_regulated	1338.52	M37.2_endoplasmic reticulum	345.012	60.5624	0.00279795	0.0329933	-249.384	-203.007	-148.675	TLR7,CYP4F3,ACSL1,TLR8,MGST1,SORT1,LPCAT6	BTM
		up_regulated	1338.42	M40_complement and other receptors in DCs	345.189	60.5877	0.00279946	0.0330148	-249.354	-202.997	-148.656	TYROBP,SIRPA,C1QB,HLA,CD58,C1QC,TLR12	BTM
		up_regulated	1338.31	M42_platelet activation (III)	345.367	60.613	0.00280097	0.0330364	-249.323	-202.987	-148.637	LYN,FCER1G,GNA15,LCP6	BTM
		up_regulated	1338.2	M43.0_"myeloid, dendritic cell activation via NFkB (I)"	345.544	60.6383	0.00280248	0.0330579	-249.293	-202.976	-148.617	SAMSN1,FUT7,RELB,MAP3K8,BCL3,ICAM5	BTM
		up_regulated	1338.1	M43.1_"myeloid, dendritic cell activation via NFkB (II)"	345.721	60.6635	0.00280399	0.0330794	-249.263	-202.966	-148.598	FUT7,RELB,PRKCD,BCL3,IL1RN,ICAM5	BTM
		up_regulated	1337.99	M53_inflammasome receptors and signaling	345.898	60.6888	0.0028055	0.033101	-249.232	-202.956	-148.579	RIPK2,PAK1,NLRC4,TLR4,NLRP3,NOD6	BTM
		up_regulated	1337.89	M56_suppression of MAPK signaling	346.075	60.7141	0.00280701	0.0331225	-249.202	-202.946	-148.56	ARRB2,HSPA6,IL1B,DUSP3,CD18	BTM
		up_regulated	1337.78	M59_"CCR1, 7 and cell signaling"	346.253	60.7394	0.00280852	0.0331441	-249.171	-202.935	-148.54	TRIB1,BCL6,TIMP2,MAPK14,CCR5	BTM
		up_regulated	1337.68	M64_enriched in activated dendritic cells/monocytes	346.43	60.7647	0.00281002	0.0331656	-249.141	-202.925	-148.521	FAM129A,SIRPA,IL1B,IL1RN,TNFAIP2,IL13RA1,DRAM1,SOD6	BTM
		up_regulated	1337.57	M67_activated dendritic cells	346.607	60.79	0.00281153	0.0331871	-249.111	-202.915	-148.502	C1QC,IRF7,DDX58,DDX60,PLSCR1,C2,RSAD2,IFIH1,SERPING5	BTM
		up_regulated	1337.47	M68_RIG-1 like receptor signaling	346.784	60.8152	0.00281304	0.0332087	-249.08	-202.905	-148.483	CXCL10,IRF7,DDX58,TRIM25,IFIH5	BTM
		up_regulated	1337.36	M73_enriched in monocytes (III)	346.961	60.8405	0.00281455	0.0332302	-249.05	-202.894	-148.463	CEBPB,TFEC,BCL6,PLXDC2,TIMP2,CCR5	BTM
		up_regulated	1337.26	M75_antiviral IFN signature	347.139	60.8658	0.00281606	0.0332518	-249.02	-202.884	-148.444	C1QB,BCL3,CXCL10,OAS1,IL1B,OAS3,HERC5,PML,ANXA3,IRF7,DDX58,DDX60,IFIT1,RSAD2,IFIH1,SERPING5	BTM
		up_regulated	1337.15	M81_enriched in myeloid cells and monocytes	347.316	60.8911	0.00281757	0.0332733	-248.989	-202.874	-148.425	ITGA2B,TLR7,PRAM1,PROS1,F5,FCER1G,CLU,LIN7A,BCL6,HHEX,TLR4,CCR2,CD14,CLEC5A,NLRP7	BTM
		up_regulated	1337.05	M87_transmembrane transport (I)	347.493	60.9164	0.00281908	0.0332949	-248.959	-202.864	-148.406	HK3,AQP9,SLC22A4,TLR2,TLR4,NLRP3,CD40	BTM
		up_regulated	1336.94	M95.0_enriched in antigen presentation (II)	347.67	60.9417	0.00282059	0.0333164	-248.929	-202.853	-148.386	FYB,ITGAM,AIF1,HLA,CD53,PLEK,EVI2B,SELL,FGL2,ITGB6	BTM
		up_regulated	1336.84	M95.1_enriched in antigen presentation (III)	347.848	60.9669	0.0028221	0.0333379	-248.898	-202.843	-148.367	FYB,AIF1,HLA,CD53,PLEK,EVI2B,ICAM1,ITGB6	BTM
		up_regulated	1336.73	M111.0_viral sensing & immunity; IRF2 targets network (I)	348.025	60.9922	0.00282361	0.0333595	-248.868	-202.833	-148.348	CXCL16,TLR7,FES,AIF1,RIPK2,KYNU,ZBP1,BST2,IFI35,PSMB8,TNFSF13B,CTSS,TAP5	BTM
		up_regulated	1336.63	M111.1_viral sensing & immunity; IRF2 targets network (II)	348.202	61.0175	0.00282511	0.033381	-248.838	-202.823	-148.329	ZBP1,BST2,CXCL10,DDX58,PSMB8,TNFSF13B,IFIT2,CASP1,TAP5	BTM
		up_regulated	1336.52	M112.0_complement activation (I)	348.379	61.0428	0.00282662	0.0334026	-248.807	-202.812	-148.309	C1R,C1QB,CR1,C1QC,C2,SERPING5	BTM
		up_regulated	1336.42	M113_golgi membrane (I)	348.556	61.0681	0.00282813	0.0334241	-248.777	-202.802	-148.29	STEAP4,FAM198B,TLR8,SORT1,PDGFC,LPCAT6	BTM
		up_regulated	1336.31	M114.1_glycerophospholipid metabolism	348.734	61.0934	0.00282964	0.0334457	-248.747	-202.792	-148.271	PLA2G4A,MBOAT2,AGPAT9,SLC40A1,LPCAT6	BTM
		up_regulated	1336.21	M118.0_enriched in monocytes (IV)	348.911	61.1186	0.00283115	0.0334672	-248.716	-202.782	-148.252	CXCR2,NAIP,PGD,TNFRSF1B,FGD4,F5,DOK3,CD68,HLA,PAK1,BCL6,EMILIN2,STEAP4,DYSF,AMICA1,SMARCD3,SAMHD1,ACSL1,HHEX,DPYD,AGPAT9,LYZ,LRRK2,TLR1,TNFSF13B,CTSS,RHOU,C1orf162,LTBR	BTM
		up_regulated	1336.1	M118.1_enriched in monocytes (surface)	349.088	61.1439	0.00283266	0.0334887	-248.686	-202.771	-148.232	SLC16A3,TNFRSF1B,HLA,NFAM1,STEAP4,AGPAT9,MCTP1,TNFSF13B,S1PR3,C1orf162,LTBR	BTM
		up_regulated	1336	M127_type I interferon response	349.265	61.1692	0.00283417	0.0335103	-248.656	-202.761	-148.213	IFITM1,HERC5,IRF7,DDX60,IFIT1,PLSCR1,RSAD2,IFIH1,STAT1,PARP9,TAP5	BTM
		up_regulated	1335.89	M132_recruitment of neutrophils	349.442	61.1945	0.00283568	0.0335318	-248.625	-202.751	-148.194	PROK2,CXCR1,GNG10,FPR1,FFAR2,FPR2,F2RL5	BTM
		up_regulated	1335.79	M139_lysosomal/endosomal proteins	349.62	61.2198	0.00283719	0.0335534	-248.595	-202.74	-148.175	CD68,CTSB,PSAP,CTSD,NPC2,CTSS,SORT5	BTM
		up_regulated	1335.68	M140_"extracellular matrix, complement"	349.797	61.2451	0.00283869	0.0335749	-248.565	-202.73	-148.155	MMP8,CFP,CRISPLD2,MMP9,FCN1,SLPI,TIMP6	BTM
		up_regulated	1335.58	M146_MHC-TLR7-TLR8 cluster	349.974	61.2703	0.0028402	0.0335964	-248.534	-202.72	-148.136	TLR7,HLA,TLR12	BTM
		up_regulated	1335.47	M150_innate antiviral response	350.151	61.2956	0.00284171	0.033618	-248.504	-202.71	-148.117	APOBEC3A,OAS1,SP100,OAS3,EIF2AK2,IRF7,IFIT1,PLSCR1,RSAD2,TAP5	BTM
		up_regulated	1335.37	M163_enriched in neutrophils (II)	350.328	61.3209	0.00284322	0.0336395	-248.474	-202.699	-148.098	DENND3,BEST1,TYROBP,HSPA6,MBOAT7,SLC40A5	BTM
		up_regulated	1335.26	M165_enriched in activated dendritic cells (II)	350.506	61.3462	0.00284473	0.0336611	-248.443	-202.689	-148.078	PRKAR2B,IFNGR2,ATF3,DOCK4,DSE,RBM47,HERC5,PRRG4,MGST1,CSF2RB,IFIT1,LAMP3,TNFAIP6,IFIT2,RSAD2,IFIH1,FAM20C,PDGFC,IFIT3,PARP9,SERPING1,HLX	BTM
		up_regulated	1335.16	M168_enriched in dendritic cells	350.683	61.3715	0.00284624	0.0336826	-248.413	-202.679	-148.059	PGD,RRAGD,CTSB,EMILIN2,ADAM9,AGPAT9,CLEC5A,FAM20C,CA2,JAG5	BTM
		up_regulated	1335.05	M209_lysosome	350.86	61.3968	0.00284775	0.0337042	-248.383	-202.669	-148.04	GM2A,CD68,CTSB,CTSZ,PSAP,GNS,SORT5	BTM
		up_regulated	1334.95	M237_golgi membrane (II)	351.037	61.4221	0.00284926	0.0337257	-248.352	-202.658	-148.021	SLC35A5,GALNT7,SLC35B3,C1GALT1C1,RAB33B,RAB25	BTM
		up_regulated	1334.84	S4_Monocyte surface signature	351.215	61.4473	0.00285077	0.0337472	-248.322	-202.648	-148.001	LPPR2,LILRB2,FCGRT,ABCA1,ITGAM,SLC16A3,C10orf54,TNFRSF1B,TMTC2,CSF3R,PYCARD,PTPRE,TMEM55A,LILRB3,CD33,KCNQ1,MBOAT7,ASGR1,KCNE3,HLA,NFAM1,BRI3,FCGR2A,CD163,AGTRAP,FCAR,ASGR2,FPR1,TLR2,STEAP4,APCDD1,IL6R,TLR5,MARCO,DYSF,AMICA1,VNN2,TLR4,MFSD1,SIGLEC9,MS4A6A,SIRPB1,MCTP1,P2RY13,TLR1,CD302,SLC40A1,CCR2,FPR2,CD36,S1PR3,C1orf162,CCR1,CECR6,FCGR1B,LTBR	BTM
		up_regulated	1334.74	S5_DC surface signature	351.392	61.4726	0.00285228	0.0337688	-248.291	-202.638	-147.982	SPINT2,TGFA,CXCL16,MSR1,HLA,CCRL2,AGPAT3,CD58,LAMP2,FZD5,DIRC2,GRINA,ITPRIPL2,ADAM9,PRRG4,CSF2RB,SLC1A3,SLAMF8,LHFPL2,PDCD1LG2,CD274,JAG5	BTM
		up_regulated	1334.63	S10_Resting dendritic cell surface signature	351.569	61.4979	0.00285378	0.0337903	-248.261	-202.628	-147.963	SPINT2,SLC27A3,TMEM144,HLA,CCRL2,FZD5,IFNGR1,DIRC2,ITPRIPL2,PLXDC2,ADAM9,MFSD1,AGPAT9,SLC1A3,SLAMF8,LHFPL2,LPCAT2,JAG1,IGSF10	BTM
		up_regulated	1334.53	S11_Activated (LPS) dendritic cell surface signature	351.746	61.5232	0.00285529	0.0338119	-248.231	-202.617	-147.943	TGFA,RNF144B,CD58,LAMP2,PRRG4,TMEM140,CSF2RB,IL13RA1,IFI6,TNFSF13B,PDCD1LG2,CD278	BTM
		down_regulated	1334.42	M7.0_enriched in T cells (I)	351.923	61.5485	0.0028568	0.0338334	-248.2	-202.607	-147.924	RORA,LAT,CD28,KLRB1,GZMK,PRKCQ,RASGRP1,EOMES,IL7R,ETS1,PRKCH,GATA3,ITK,LCK,CD247,CD96,TIGIT,NLRC3,ZAP74	BTM
		down_regulated	1334.32	M7.1_T cell activation (I)	352.101	61.5738	0.00285831	0.033855	-248.17	-202.597	-147.905	RORA,CD28,PRKCQ,RASGRP1,EOMES,IL7R,PRKCH,TXK,GATA3,ITK,LCK,CD247,MS4A1,TIGIT,IL21R,NLRC3,ZAP70,ITPR3,KLRK5	BTM
		down_regulated	1334.21	M7.2_enriched in NK cells (I)	352.278	61.599	0.00285982	0.0338765	-248.14	-202.587	-147.886	RORA,KLRD1,KLRB1,TGFBR3,SH2D2A,PRKCQ,EOMES,TBX21,PRKCH,STAT4,ITK,IL2RB,PTGDR,CD247,CD96,ARL4C,GPR56,NLRC3,ZAP70,KLRK5	BTM
		down_regulated	1334.11	M7.4_T cell activation (III)	352.455	61.6243	0.00286133	0.033898	-248.109	-202.576	-147.866	RORA,PRKCQ,RASGRP1,ETS1,ZMYND11,LCK,CD96,KLF12,SEPT6,ATP8B6	BTM
		down_regulated	1334	M18_T cell differentiation via ITK and PKC	352.632	61.6496	0.00286284	0.0339196	-248.079	-202.566	-147.847	ABLIM1,PRKCQ,ETS1,PRKCH,ITK,SPOCK6	BTM
		down_regulated	1333.9	M47.0_enriched in B cells (I)	352.809	61.6749	0.00286435	0.0339411	-248.049	-202.556	-147.828	PAX5,ADAM28,EBF1,AFF3,BANK1,SPIB,CD79B,CD22,CR2,MS4A1,FCRLA,CD19,CXCR5,BLK,FAM129C,CD79A,FCRL6	BTM
		down_regulated	1333.79	M47.1_enriched in B cells (II)	352.987	61.7002	0.00286586	0.0339627	-248.018	-202.546	-147.809	PAX5,EBF1,BANK1,CD79B,CR2,MS4A1,FCRLA,CD19,CXCR5,CD79A,KLF12	BTM
		down_regulated	1333.68	M61.0_enriched in NK cells (II)	353.164	61.7255	0.00286736	0.0339842	-247.988	-202.535	-147.789	KLRB1,TGFBR3,PVRIG,IL2RB,CD247,CD96,GPR56,KLRK5	BTM
		down_regulated	1333.58	M61.2_enriched in NK cells (receptor activation)	353.341	61.7507	0.00286887	0.0340058	-247.958	-202.525	-147.77	KLRD1,PRKCQ,ITK,CD247,CD96,ZAP70,CARD11,KLRK5	BTM
		down_regulated	1333.47	M69_enriched in B cells (VI)	353.518	61.776	0.00287038	0.0340273	-247.927	-202.515	-147.751	ADAM28,CD79B,CD22,CR2,MS4A1,CD19,CXCR5,CD79A,FCRL6	BTM
		down_regulated	1333.37	M106.0_nuclear pore complex	353.695	61.8013	0.00287189	0.0340488	-247.897	-202.505	-147.732	NUP85,NUP43,NUP160,NUP205,XPO1,NUP155,NUP92	BTM
		down_regulated	1333.26	M130_enriched in G-protein coupled receptors	353.873	61.8266	0.0028734	0.0340704	-247.867	-202.494	-147.712	PTGER2,ADRB2,GPR18,PTGDR,ITPR7	BTM
		down_regulated	1333.16	M157_enriched in NK cells (III)	354.05	61.8519	0.00287491	0.0340919	-247.836	-202.484	-147.693	PTPN4,RASGRP1,PVRIG,MATK,GPR18,TIGIT,PPP1R16B	BTM
		up_regulated	1333.05	INTRINSIC_TO_PLASMA_MEMBRANE	354.227	61.8772	0.00287642	0.0341135	-247.806	-202.474	-147.674	ITGA1,APH1A,CHRNA2,KCNJ10,LILRB2,IL4R,CXCR2,PTPRJ,ABCA1,ADAM8,MPP3,P2RX7,CHRNB2,ITGAM,ACVR1B,SLC16A3,NUMB,TLR6,SLC22A1,TYROBP,ENTPD1,CSF3R,CD55,MSR1,BTN2A1,NCF4,PSEN1,CR1,AQP9,BUD31,LILRB3,CD33,SDCBP,KCNQ1,ASGR1,CLEC1A,FCER1G,TMEM11,CD63,SLC22A4,LTB4R,CCRL2,CD164,KCNE1L,TMBIM6,BST2,CD163,FZD5,FCAR,MME,IFNGR1,ACVRL1,TLR2,IFNGR2,TNFRSF1A,IL6R,MARCO,SELPLG,IFNAR2,SCARB2,NCSTN,PGRMC1,GPR65,PSENEN,TM9…	MSIGDB
		up_regulated	1332.95	EXTRACELLULAR_REGION	354.404	61.9024	0.00287793	0.034135	-247.776	-202.463	-147.655	MMP8,SPINT2,INHBB,ACHE,PROK2,CDA,LOXL1,CFP,SERPINA1,VCAN,COL10A1,LOXL3,RTN3,C1QB,CKLF,OSM,PPT1,F13A1,SNTB1,MMP9,EMILIN2,CTRL,PSAP,IL6R,TGFB1,ADM,IFNAR2,IL1B,IL1RN,SRGN,IL15,LYZ,IFI30,TNFAIP2,TCN2,C5,C2,IL27,APOL1,FGL2,NUCB1,SECTM5	MSIGDB
		up_regulated	1332.84	INTRINSIC_TO_MEMBRANE	354.582	61.9277	0.00287944	0.0341565	-247.745	-202.453	-147.635	SPINT2,ITGA1,ABCA7,APH1B,APH1A,CHRNA2,BEST1,KCNJ10,LILRB2,IL4R,CXCR2,PTPRJ,ABCA1,GPR97,ADAM8,P2RX7,FLOT1,CHRNB2,FUT7,GALNT3,ITGAM,SLC16A3,NUMB,SLC22A1,TYROBP,CSF3R,CD55,GDE1,BAK1,MSR1,BTN2A1,LRPAP1,NCF4,PSEN1,SLC39A1,KDELR1,AQP9,BUD31,LILRB3,CKLF,CD33,CACNA1A,CD68,RNF144B,ASGR1,CLEC1A,FCER1G,TMEM11,CD63,SLC22A4,LTB4R,NFAM1,CCRL2,CD164,KCNE1L,TMBIM6,BST2,CD163,FZD5,FCAR,MME,FPR1,ACVRL1,PSAP,IL6R,M…	MSIGDB
		up_regulated	1332.74	CYTOPLASMIC_PART	354.759	61.953	0.00288095	0.0341781	-247.715	-202.443	-147.616	ACHE,DCTN4,CDA,APH1B,HTRA2,APH1A,PKMYT1,AFTPH,CCNA1,CXCR2,STX16,USP33,FURIN,ABCA1,ARG2,AGPAT2,PIPOX,FUT7,NADK,DNASE2,ADAM10,BNIP3L,FMR1,COX15,KIF1C,FGD4,TMTC2,TOM1,BAK1,PYCARD,STX10,MAN1A1,LDHA,ATOX1,PGS1,NCF4,LCP1,PSEN1,TMED5,KDELR1,DLG4,TIMM10,MTHFD2,NUFIP2,PPP2CA,MUL1,NCF1,VAPA,CRISPLD2,EGLN1,PPT1,GRB2,MAP3K8,S100A12,CD63,PRELID1,SNTB1,SLC22A4,YIPF1,BCKDK,PLIN3,MSRB3,GHITM,TMEM50A,HADHB,AGPAT3…	MSIGDB
		up_regulated	1332.63	MEMBRANE_PART	354.936	61.9783	0.00288245	0.0341996	-247.685	-202.433	-147.597	SPINT2,ABCA7,APH1B,APH1A,CHRNA2,CLDN9,EPB41L3,KCNJ10,LILRB2,IL4R,STX16,PTPRJ,ABCA1,GPR97,P2RX7,CHRNB2,FUT7,SLC16A3,COX15,SLC22A1,TYROBP,PICALM,CSF3R,CD55,GDE1,STX10,BTN2A1,LRPAP1,NCF4,LYN,KDELR1,TIMM10,CR1,AQP9,BUD31,CKAP4,LILRB3,CKLF,VAPA,CD33,ATP6V1C1,PPT1,CD68,RNF144B,ASGR1,CLEC1A,FCER1G,TMEM11,CD63,SNTB1,SLC22A4,LTB4R,NFAM1,CCRL2,CD164,TMBIM6,NEXN,BST2,CD163,LAMP2,KPNB1,MME,FPR1,IFNGR1,SERINC…	MSIGDB
		up_regulated	1332.53	LYTIC_VACUOLE	355.113	62.0036	0.00288396	0.0342212	-247.654	-202.422	-147.578	CXCR2,DNASE2,TOM1,PPT1,CD63,GALC,LAMP2,BCL10,SRGN,STS,NPC2,IFI30,LAMP3,ARSB,CTSC	MSIGDB
		up_regulated	1332.42	MEMBRANE	355.29	62.0289	0.00288547	0.0342427	-247.624	-202.412	-147.558	SPINT2,ABCA7,APH1B,APH1A,CHRNA2,EPB41L3,LILRB2,IL4R,STX16,PTPRJ,SH2B2,ABCA1,GPR97,ARRB2,CHRNB2,BNIP3L,IL18R1,SLC16A3,COX15,TRPV4,SLC22A1,TYROBP,CSF3R,CD55,GDE1,STX10,LRPAP1,NCF4,LYN,KDELR1,PVRL2,TIMM10,CR1,AQP9,BUD31,CKAP4,LILRB3,CKLF,VAPA,CD33,ATP6V1C1,PPT1,CD68,RNF144B,ASGR1,CLEC1A,FCER1G,CD63,SNTB1,SLC22A4,LTB4R,NFAM1,CCRL2,CD164,CD53,PAK1,GNA15,TMBIM6,NEXN,BST2,CD163,LAMP2,KPNB1,FPR1,IFNGR1,S…	MSIGDB
		up_regulated	1332.32	CYTOPLASM	355.468	62.0541	0.00288698	0.0342643	-247.594	-202.402	-147.539	SPINT2,ACHE,ARL8A,EIF4G3,DCTN4,CDA,APH1B,UBAP1,APH1A,TEP1,CCNA1,DNAJC3,PTEN,MTMR6,ATG7,STX16,SH2B2,USP33,ARG2,ARRB2,DEDD,TRIB1,MYL9,ADAM10,BNIP3L,FMR1,COX15,YTHDF3,STX10,MAN1A1,LDHA,ATOX1,HSD17B11,NCF4,FGF13,LYN,TMED5,KDELR1,TIMM10,NUFIP2,NCF1,VAPA,CRISPLD2,ATXN1,PPT1,MAP3K8,TXNL1,CLIC1,IGF2BP3,PARK7,ETF1,CD63,SNTB1,SLC22A4,FPGT,YIPF1,BCKDK,PIM1,MSRB3,GALC,ZCCHC2,GHITM,TMEM50A,SRPK1,PAK1,SDHB,TMB…	MSIGDB
		up_regulated	1332.21	ENDOPLASMIC_RETICULUM	355.645	62.0794	0.00288849	0.0342858	-247.563	-202.392	-147.52	HTRA2,APH1A,PKMYT1,AGPAT2,BNIP3L,KIF1C,TMTC2,MAN1A1,PGS1,PSEN1,MSRB3,TMEM50A,AGPAT3,TMBIM6,P4HA1,SERINC1,CTSZ,IFNGR2,PLP2,RTN4,TOR1A,TMX1,NCSTN,CASP7,PCMT1,ABI1,PSENEN,DSE,ATF6,SSR1,STS,SEP15,MAGT1,CNIH4,YIPF4,EXT1,RSAD2,TAP2,ERLIN1,DHRS9,ERP44,TAPBP,DEGS1,CTSA,ERO1L	MSIGDB
		up_regulated	1332.11	VACUOLE	355.822	62.1047	0.00289	0.0343073	-247.533	-202.381	-147.501	CXCR2,DNASE2,TOM1,PPT1,CD63,GALC,LAMP2,STX3,BCL10,SRGN,STS,NPC2,IFI30,LAMP3,ARSB,CTSC	MSIGDB
		up_regulated	1332	CELL_FRACTION	355.999	62.13	0.00289151	0.0343289	-247.502	-202.371	-147.481	SPINT2,STAC,PKMYT1,TEP1,BEST1,LILRB2,RGS19,STX16,ABCA1,GALNT3,SLC16A3,FMR1,SLC22A1,CD55,MAN1A1,PSEN1,SLC39A1,KDELR1,CKAP4,NCF1,PPT1,CD68,OS9,S100A12,CLIC1,DGAT2,FOLR2,MCTP2,TMBIM6,LAMP2,SPHK1,FUT4,WARS,PLP2,CD59,SELPLG,ADM,SCARB2,TMX1,OAS3,CPD,ABI1,CYSLTR1,ATP6V0E1,IL15,STS,PML,MCTP1,SLC1A3,TNFSF13B,CCR2,PDE4B,CD36,DHRS9,TNFSF10,FAS,CEACAM1,KREMEN1,DEGS1,ERO1L	MSIGDB
		up_regulated	1331.9	EXTRACELLULAR_REGION_PART	356.176	62.1553	0.00289302	0.0343504	-247.472	-202.361	-147.462	MMP8,CFP,SERPINA1,VCAN,COL10A1,RTN3,C1QB,OSM,SNTB1,MMP9,CTRL,PSAP,TGFB1,ADM,IL1B,IL1RN,SRGN,IL15,LYZ,TNFAIP2,TCN2,C5,C2,IL27,APOL1,FGL2,NUCB1,SECTM5	MSIGDB
		up_regulated	1331.79	INTEGRAL_TO_MEMBRANE	356.354	62.1806	0.00289453	0.034372	-247.442	-202.351	-147.443	SPINT2,ITGA1,ABCA7,APH1B,APH1A,CHRNA2,BEST1,KCNJ10,LILRB2,IL4R,CXCR2,PTPRJ,ABCA1,GPR97,ADAM8,P2RX7,FLOT1,CHRNB2,FUT7,GALNT3,ITGAM,SLC16A3,NUMB,SLC22A1,TYROBP,CSF3R,CD55,GDE1,BAK1,MSR1,BTN2A1,LRPAP1,NCF4,PSEN1,SLC39A1,KDELR1,AQP9,BUD31,LILRB3,CKLF,CD33,CACNA1A,CD68,RNF144B,ASGR1,CLEC1A,FCER1G,TMEM11,CD63,SLC22A4,LTB4R,NFAM1,CCRL2,CD164,KCNE1L,TMBIM6,BST2,CD163,FZD5,FCAR,MME,FPR1,ACVRL1,TLR2,PSAP,I…	MSIGDB
		up_regulated	1331.69	LIPID_RAFT	356.531	62.2058	0.00289603	0.0343935	-247.411	-202.34	-147.424	ABCA1,FLOT1,CD55,LYN,PPT1,LAT2,STX12,STOM,CAV6	MSIGDB
		up_regulated	1331.58	INTEGRAL_TO_PLASMA_MEMBRANE	356.708	62.2311	0.00289754	0.0344151	-247.381	-202.33	-147.404	ITGA1,APH1A,CHRNA2,KCNJ10,LILRB2,IL4R,CXCR2,PTPRJ,ABCA1,ADAM8,MPP3,P2RX7,CHRNB2,ITGAM,ACVR1B,SLC16A3,NUMB,TLR6,SLC22A1,TYROBP,ENTPD1,CSF3R,CD55,MSR1,BTN2A1,NCF4,PSEN1,CR1,AQP9,BUD31,LILRB3,CD33,SDCBP,KCNQ1,ASGR1,CLEC1A,FCER1G,TMEM11,CD63,SLC22A4,LTB4R,CCRL2,CD164,KCNE1L,TMBIM6,BST2,CD163,FZD5,FCAR,MME,IFNGR1,ACVRL1,TLR2,IFNGR2,TNFRSF1A,IL6R,MARCO,SELPLG,IFNAR2,SCARB2,NCSTN,PGRMC1,GPR65,PSENEN,TM9…	MSIGDB
		up_regulated	1331.48	MEMBRANE_FRACTION	356.885	62.2564	0.00289905	0.0344366	-247.351	-202.32	-147.385	PKMYT1,BEST1,LILRB2,RGS19,STX16,ABCA1,GALNT3,SLC16A3,SLC22A1,MAN1A1,PSEN1,SLC39A1,KDELR1,CKAP4,PPT1,CD68,CLIC1,DGAT2,FOLR2,MCTP2,LAMP2,SPHK1,FUT4,PLP2,CD59,SELPLG,SCARB2,TMX1,OAS3,CPD,CYSLTR1,ATP6V0E1,IL15,STS,MCTP1,SLC1A3,CD36,DHRS9,CEACAM1,KREMEN1,DEGS1,ERO1L	MSIGDB
		up_regulated	1331.37	EXTRACELLULAR_SPACE	357.062	62.2817	0.00290056	0.0344581	-247.32	-202.31	-147.366	MMP8,CFP,SERPINA1,RTN3,C1QB,OSM,MMP9,CTRL,PSAP,TGFB1,ADM,IL1B,IL1RN,SRGN,IL15,LYZ,TNFAIP2,TCN2,C5,C2,IL27,APOL1,FGL2,NUCB1,SECTM5	MSIGDB
		up_regulated	1331.27	LYSOSOME	357.24	62.307	0.00290207	0.0344797	-247.29	-202.299	-147.347	CXCR2,DNASE2,TOM1,PPT1,CD63,GALC,LAMP2,BCL10,SRGN,STS,NPC2,IFI30,LAMP3,ARSB,CTSC	MSIGDB
		up_regulated	1331.16	PLASMA_MEMBRANE_PART	357.417	62.3323	0.00290358	0.0345012	-247.26	-202.289	-147.327	ITGA1,APH1A,CHRNA2,CLDN9,EPB41L3,BEST1,KCNJ10,LILRB2,RGS19,IL4R,CXCR2,PTPRJ,ABCA1,ADAM8,MPP3,P2RX7,FLOT1,CHRNB2,ITGAM,ACVR1B,SLC16A3,NUMB,TLR6,SLC22A1,TYROBP,ENTPD1,PICALM,CSF3R,CD55,MSR1,BTN2A1,NCF4,LYN,PSEN1,CR1,AQP9,BUD31,LILRB3,VAPA,CD33,PPT1,SDCBP,KCNQ1,ASGR1,CLEC1A,FCER1G,TMEM11,CD63,SNTB1,SLC22A4,LTB4R,CCRL2,CD164,KCNE1L,TMBIM6,NEXN,BST2,CD163,FZD5,STX3,FCAR,MME,IFNGR1,ACVRL1,TLR2,IFNGR2,T…	MSIGDB
		up_regulated	1331.06	PLASMA_MEMBRANE	357.594	62.3575	0.00290509	0.0345228	-247.229	-202.279	-147.308	ITGA1,APH1A,CHRNA2,CLDN9,EPB41L3,KCNJ10,LILRB2,IL4R,CXCR2,PTPRJ,SH2B2,ABCA1,ADAM8,P2RX7,ARRB2,CHRNB2,ITGAM,SLC16A3,NUMB,TRPV4,SLC22A1,TYROBP,CDC42,PICALM,CSF3R,CD55,MSR1,GABARAP,BTN2A1,LRPAP1,NCF4,SIRPA,LYN,PVRL2,MYOF,AQP9,BUD31,LILRB3,SKAP2,VAPA,CD33,PPT1,CACNA1A,ASGR1,FCER1G,TMEM11,CD63,SNTB1,SLC22A4,LTB4R,CCRL2,CD164,CD53,AGPAT3,RIT1,KCNE1L,GNA15,TMBIM6,NEXN,BST2,CD163,STX3,FCAR,MME,FPR1,SERIN…	MSIGDB
		up_regulated	1330.95	REGULATION_OF_BIOLOGICAL_QUALITY	357.771	62.3828	0.0029066	0.0345443	-247.199	-202.269	-147.289	RENBP,PROK2,CDA,PTEN,SPI1,ABCA1,RB1,HIF1A,ACVR1B,TRPV4,FGD4,ENTPD1,CD55,BAK1,PROS1,F5,CDKN1A,ATOX1,LYN,TFPI,BUD31,SERTAD3,GCH1,EGLN1,PPT1,CACNA1A,NFE2,F13A1,SLC22A4,GNA15,BCL6,SPHK1,ACVRL1,MAFB,CD59,TGFB1,BCL10,CYSLTR1,PML,NPC2,STX12,NPTN,SLC1A3,IFI6,SLC40A1,C4BPB,ATP6AP2,CCR2,HFE,RHOT1,CD36,S1PR3,ERP44,ATP7B,CCR1,F2RL1	MSIGDB
		up_regulated	1330.85	POSITIVE_REGULATION_OF_TRANSLATION	357.949	62.4081	0.00290811	0.0345659	-247.169	-202.258	-147.269	TLR7,TLR6,BCL3,BCL10,TLR4,TLR8,TLR1,IL31	MSIGDB
		up_regulated	1330.74	RESPONSE_TO_VIRUS	358.126	62.4334	0.00290962	0.0345874	-247.138	-202.248	-147.25	BNIP3L,TLR7,ISG20,BCL3,IFNGR1,IFNGR2,IFNAR2,TLR8,IRF7,IFI44,TRIM22,IFNAR1,RSAD6	MSIGDB
		up_regulated	1330.64	POSITIVE_REGULATION_OF_SIGNAL_TRANSDUCTION	358.303	62.4587	0.00291112	0.0346089	-247.108	-202.238	-147.231	FADD,TGFA,FKBP1A,CANT1,ACVR1B,APOL3,TLR6,LYN,BUD31,MUL1,MIER1,VAPA,MYD88,RIPK2,NFAM1,CFLAR,BST2,TFG,TNFRSF1A,IL31RA,BCL10,SHISA5,TBK1,TRIM38,TICAM2,CASP1,NOD2,TNFSF10,LTBR,SECTM5	MSIGDB
		up_regulated	1330.53	MULTI_ORGANISM_PROCESS	358.48	62.484	0.00291263	0.0346305	-247.078	-202.228	-147.212	PGLYRP1,FCGRT,BNIP3L,TLR7,CFP,TLR6,ISG20,S100A12,BCL3,IFNGR1,IFNGR2,TGFB1,ADM,IFNAR2,NLRC4,BCL10,TLR8,IRF7,IFI44,TRIM22,IFNAR1,RSAD2,NOD6	MSIGDB
		up_regulated	1330.43	JAK_STAT_CASCADE	358.657	62.5092	0.00291414	0.034652	-247.047	-202.217	-147.192	LYN,IFNAR2,SOCS3,IL31RA,STAT3,SOCS1,STAT2,NMI,CCR2,STAT5A,IFNAR1,STAT5	MSIGDB
		up_regulated	1330.32	ESTABLISHMENT_OF_LOCALIZATION	358.835	62.5345	0.00291565	0.0346736	-247.017	-202.207	-147.173	INHBB,ACHE,KPNA4,BEST1,KCNJ10,SNX1,FYB,STX16,ABCA1,TRPS1,SLC16A3,XPO6,SLC2A3,ATP6AP1,KIF1C,SLC22A1,RAB2A,PICALM,TOM1,PPBP,BAK1,MSR1,PYCARD,GABARAP,LRPAP1,ATOX1,TCN1,SLC39A1,KDELR1,AQP9,CKLF,OSM,ATP6V1C1,ATXN1,PPT1,KCNQ1,SCN1B,NAPA,SNX3,CLIC1,KLHL2,ASGR1,SLC22A4,PLIN3,FOLR2,PTTG1IP,FCN1,BCL3,LIN7A,KPNB1,BCL6,SERINC1,PSAP,PLP2,TGFB1,NLRC4,TMX1,CLEC7A,DPH3,TM9SF2,ATP6V0E1,RAB1A,ARL6IP5,SRGN,SSR1,NPC…	MSIGDB
		up_regulated	1330.22	SIGNAL_TRANSDUCTION	359.012	62.5598	0.00291716	0.0346951	-246.987	-202.197	-147.154	GPR85,PROK2,RHOG,CXCL5,APH1A,TNFRSF14,CHRNA2,ARHGEF11,PTEN,FYB,LILRB2,IL4R,GIT2,GNAI3,PTPRJ,SH2B2,ABCA1,GNA13,FADD,STK17B,P2RX7,CHRNB2,TGFA,ADAM10,IL18R1,APOL3,TRPV4,DOK1,FGD4,TYROBP,IL18RAP,FGF13,LYN,BUD31,MAP2K6,MIER1,LILRB3,SKAP2,VAPA,CD33,NAMPT,PPT1,GNG10,GPR27,MYD88,TXNL1,CLIC1,RIPK2,CLEC1A,TMEM11,PARK7,LTB4R,NFAM1,CCRL2,SRPK1,CD164,PAK1,CFLAR,RIT1,GNA15,MKNK1,BST2,TXN,ASGR2,FPR1,SPHK1,IFNGR…	MSIGDB
		up_regulated	1330.11	CELL_SURFACE_RECEPTOR_LINKED_SIGNAL_TRANSDUCTION_GO_0007170	359.189	62.5851	0.00291867	0.0347166	-246.956	-202.187	-147.135	RGS16,APH1A,TNFRSF14,ARHGEF11,LILRB2,RGS19,GIT2,CXCR2,GNAI3,PTPRJ,ABCA1,PTK2B,TGFA,ADAM10,ACVR1B,TRPV4,DOK1,IL18RAP,PYCARD,PSEN1,BUD31,LILRB3,GRB2,CLEC1A,LTB4R,NFAM1,CCRL2,GNA15,ASGR2,FPR1,SPHK1,ACVRL1,IFNGR2,IFITM1,TNFRSF1A,IL6R,CXCL10,MARCO,CD59,TGFB1,IFNAR2,NCSTN,IL31RA,AP3S1,ABI1,GPR65,PSENEN,LAT2,FFAR2,SOCS1,PTGER3,SIRPB1,IRF9,CLEC4A,IL13RA1,C5,LCP2,CCR2,MAPK14,FPR2,CD14,IFNAR1,CD274,S1PR3,C…	MSIGDB
		up_regulated	1330.01	PROTEIN_MATURATION	359.366	62.6104	0.00292018	0.0347382	-246.926	-202.176	-147.115	APH1A,PSEN1,NCSTN,PSENEN,SRGN,ATP6AP6	MSIGDB
		up_regulated	1329.9	PROGRAMMED_CELL_DEATH	359.543	62.6357	0.00292169	0.0347597	-246.896	-202.166	-147.096	PROK2,PTEN,DAP,PTK2B,FADD,STK17B,DEDD,NAIP,BNIP3L,ACVR1B,ADAMTSL4,CASP10,BAK1,PYCARD,CDKN1A,SRA1,PSEN1,PPP2CA,PPT1,TXNL1,CTSB,MCL1,PLAGL1,SMNDC1,PIM1,CFLAR,BCL3,SH3GLB1,BCL6,SPHK1,MX1,TLR2,TGFB1,ZAK,RTN4,SOCS3,IL1B,NLRC4,TMX1,XIAP,CASP7,GPR65,BNIP2,BCL10,SRGN,PML,GADD45B,IFI6,HTATIP2,IFI16,CD14,RHOT1,NLRP3,STAT1,TNFSF10,FAS,ANXA5,CASP4,STK3	MSIGDB
		up_regulated	1329.8	POSITIVE_REGULATION_OF_CYTOKINE_BIOSYNTHETIC_PROCESS	359.721	62.6609	0.0029232	0.0347813	-246.865	-202.156	-147.077	TLR7,TLR6,BCL10,TLR4,TLR8,TLR1,IL31	MSIGDB
		up_regulated	1329.69	CYTOKINE_METABOLIC_PROCESS	359.898	62.6862	0.0029247	0.0348028	-246.835	-202.145	-147.058	INHBB,TLR7,TLR6,BCL3,BCL10,TLR4,TLR8,TLR1,IL31	MSIGDB
		up_regulated	1329.59	INTERLEUKIN_8_BIOSYNTHETIC_PROCESS	360.075	62.7115	0.00292621	0.0348244	-246.805	-202.135	-147.038	TLR7,BCL3,BCL10,TLR4,TLR12	MSIGDB
		up_regulated	1329.48	DEFENSE_RESPONSE	360.252	62.7368	0.00292772	0.0348459	-246.774	-202.125	-147.019	INHBB,PGLYRP1,LILRB2,CXCR2,BNIP3L,NCF2,TLR7,CFP,APOL3,TLR6,TYROBP,IL18RAP,CSF3R,S100A8,CEBPB,AIF1,NCF1,LILRB3,S100A9,MEFV,MICU1,S100A12,RIPK2,CLEC1A,LTB4R,MNDA,MICB,MX1,TNFRSF1A,CXCL10,TGFB1,HDAC4,NLRC4,BCL10,IL10RB,CYSLTR1,IRAK2,TLR8,LYZ,NMI,C5,HP,CCR2,FPR2,TNFAIP6,C2,CLEC5A,RSAD2,NLRP3,CYBB,NOD2,S1PR3,CCR1,ALOX5AP	MSIGDB
		up_regulated	1329.37	I_KAPPAB_KINASE_NF_KAPPAB_CASCADE	360.429	62.7621	0.00292923	0.0348674	-246.744	-202.115	-147	FADD,FKBP1A,CANT1,CHUK,APOL3,TLR6,BUD31,MUL1,MIER1,VAPA,MYD88,RIPK2,CFLAR,BCL3,BST2,TFG,TNFRSF1A,BCL10,SHISA5,IRAK2,TBK1,TRIM38,TICAM2,CASP1,NOD2,STAT1,TNFSF10,LTBR,SECTM5	MSIGDB
		up_regulated	1329.27	REGULATION_OF_SIGNAL_TRANSDUCTION	360.607	62.7874	0.00293074	0.034889	-246.714	-202.104	-146.981	RGS16,PTEN,GIT2,FADD,TGFA,FKBP1A,CANT1,ACVR1B,APOL3,TLR6,FGD4,LYN,BUD31,MUL1,MIER1,VAPA,MYD88,RIPK2,NFAM1,CFLAR,BST2,TFG,TNFRSF1A,TGFB1,IL31RA,BCL10,SOCS1,SHISA5,TBK1,TRIM38,TICAM2,ATP6AP2,CASP1,NOD2,TNFSF10,LTBR,SECTM5	MSIGDB
		up_regulated	1329.16	LOCOMOTORY_BEHAVIOR	360.784	62.8126	0.00293225	0.0349105	-246.683	-202.094	-146.961	PROK2,CXCL5,CXCR2,CKLF,CCRL2,FPR1,CXCL10,PLAUR,C5,CCR2,MAPK14,FPR2,ITGB6	MSIGDB
		up_regulated	1329.06	REGULATION_OF_DEVELOPMENTAL_PROCESS	360.961	62.8379	0.00293376	0.0349321	-246.653	-202.084	-146.942	PROK2,PTEN,SPI1,DAP,FADD,STK17B,DEDD,NAIP,BNIP3L,ACVR1B,FGD4,CDC42,ADAMTSL4,CASP10,BAK1,PYCARD,CDKN1A,PSEN1,PPP2CA,PPT1,CTSB,MCL1,PLAGL1,SMNDC1,PIM1,CFLAR,BCL3,SH3GLB1,BCL6,SPHK1,MX1,TLR2,MAFB,TGFB1,ZAK,RTN4,SOCS3,HDAC4,NLRC4,TMX1,XIAP,BNIP2,BCL10,SRGN,PML,NPTN,IFI6,HTATIP2,IFI16,NLRP3,IL27,STAT1,TNFSF10,FAS,ANXA5,CASP4,STK3,PPARG	MSIGDB
		up_regulated	1328.95	CYTOKINE_PRODUCTION	361.138	62.8632	0.00293527	0.0349536	-246.622	-202.074	-146.923	INHBB,ABCA1,HIF1A,TLR7,TLR6,PYCARD,BCL3,NLRC4,BCL10,TLR4,SRGN,TLR8,TLR1,ATP6AP2,NLRP3,IL27,NOD6	MSIGDB
		up_regulated	1328.85	POSITIVE_REGULATION_OF_I_KAPPAB_KINASE_NF_KAPPAB_CASCADE	361.316	62.8885	0.00293678	0.0349752	-246.592	-202.063	-146.904	FADD,FKBP1A,CANT1,APOL3,TLR6,BUD31,MUL1,MIER1,VAPA,MYD88,RIPK2,CFLAR,BST2,TFG,TNFRSF1A,BCL10,SHISA5,TBK1,TRIM38,TICAM2,CASP1,NOD2,TNFSF10,LTBR,SECTM5	MSIGDB
		up_regulated	1328.74	POSITIVE_REGULATION_OF_CELLULAR_PROTEIN_METABOLIC_PROCESS	361.493	62.9138	0.00293829	0.0349967	-246.562	-202.053	-146.884	ATG7,TLR7,TLR6,LYN,BCL3,UBE2D1,TGFB1,IL31RA,BCL10,TLR4,TLR8,TLR1,IL31	MSIGDB
		up_regulated	1328.64	INTERLEUKIN_1_SECRETION	361.67	62.9391	0.00293979	0.0350182	-246.531	-202.043	-146.865	ABCA1,PYCARD,NLRC4,NLRP3,NOD6	MSIGDB
		up_regulated	1328.53	INFLAMMATORY_RESPONSE	361.847	62.9644	0.0029413	0.0350398	-246.501	-202.033	-146.846	CXCR2,APOL3,IL18RAP,S100A8,CEBPB,AIF1,S100A9,MEFV,S100A12,RIPK2,LTB4R,TNFRSF1A,CXCL10,TGFB1,HDAC4,IL10RB,IRAK2,LYZ,NMI,C5,CCR2,FPR2,TNFAIP6,C2,NLRP3,CYBB,S1PR3,CCR1,ALOX5AP	MSIGDB
		up_regulated	1328.43	RESPONSE_TO_STRESS	362.024	62.9896	0.00294281	0.0350613	-246.471	-202.022	-146.827	ACHE,HTRA2,CXCR2,UBE2B,PTK2B,CHRNB2,HIF1A,RAD23B,APOL3,TRPV4,IL18RAP,ENTPD1,PROS1,F5,S100A8,CEBPB,ATOX1,AIF1,TFPI,AQP9,MAP2K6,MIA3,EGLN1,HSPA6,S100A9,MEFV,F13A1,S100A12,RIPK2,LTB4R,FANCA,BCL3,NBN,MICB,BCL6,ACVRL1,TNFRSF1A,CXCL10,CD59,TGFB1,ADM,ZAK,HDAC4,TOR1A,IL10RB,ATF6,GADD45G,PML,IRAK2,LYZ,GADD45B,NMI,C5,C4BPB,SOD2,DNAJA1,CCR2,MAPK14,FPR2,IFI16,TNFAIP6,C2,NLRP3,CD36,CYBB,S1PR3,ERP44,CCR1,ALOX5…	MSIGDB
		up_regulated	1328.32	CELLULAR_CATION_HOMEOSTASIS	362.202	63.0149	0.00294432	0.0350829	-246.44	-202.012	-146.807	PROK2,TRPV4,CD55,ATOX1,BUD31,PPT1,CACNA1A,GNA15,CYSLTR1,SLC40A1,CCR2,HFE,S1PR3,ATP7B,CCR1,F2RL5	MSIGDB
		up_regulated	1328.22	INTERLEUKIN_8_PRODUCTION	362.379	63.0402	0.00294583	0.0351044	-246.41	-202.002	-146.788	TLR7,BCL3,BCL10,TLR4,TLR12	MSIGDB
		up_regulated	1328.11	POSITIVE_REGULATION_OF_DEVELOPMENTAL_PROCESS	362.556	63.0655	0.00294734	0.035126	-246.38	-201.992	-146.769	PTEN,DAP,FADD,STK17B,DEDD,BNIP3L,ACVR1B,CDC42,ADAMTSL4,CASP10,BAK1,PYCARD,CDKN1A,PPP2CA,PLAGL1,SMNDC1,CFLAR,BCL3,BCL6,SPHK1,MX1,TLR2,TGFB1,ZAK,NLRC4,PML,NPTN,HTATIP2,IFI16,TNFSF10,FAS,CASP4,STK3,PPARG	MSIGDB
		up_regulated	1328.01	POST_TRANSLATIONAL_PROTEIN_MODIFICATION	362.733	63.0908	0.00294885	0.0351475	-246.349	-201.981	-146.75	APH1B,APH1A,PPM1D,PTEN,FYB,PTPRJ,USP33,COL4A3BP,FURIN,PRMT5,PTK2B,STK17B,TRIB1,HCK,ADAM10,ACVR1B,CHUK,LATS2,FES,LYN,PSEN1,PTPRE,MAP2K6,PPP2CA,VRK2,MAP3K8,RNF144B,PIM1,SRPK1,PAK1,PRKCD,MKNK1,UBE2D1,BMX,ACVRL1,TGFB1,ZAK,PPP2CB,NCSTN,IL31RA,TESK2,PCMT1,ABI1,BCL10,PSENEN,JAK3,SOCS1,JAK2,IRAK2,RNF217,CSNK1A1,PIM2,DUSP3,VCPIP1,ATG3,STAT1,LMTK2,LIMK1,ITGB2,STK3	MSIGDB
		up_regulated	1327.9	RESPONSE_TO_BACTERIUM	362.91	63.1161	0.00295036	0.035169	-246.319	-201.971	-146.73	PGLYRP1,CFP,TLR6,NLRC4,BCL10,NOD6	MSIGDB
		up_regulated	1327.8	IMMUNE_RESPONSE	363.088	63.1413	0.00295187	0.0351906	-246.289	-201.961	-146.711	TNFRSF14,FYB,LILRB2,IL4R,FCGRT,BNIP3L,TLR7,CHUK,NFIL3,CEBPB,NCF4,AQP9,TNFSF13,PRELID1,LTB4R,NFAM1,FCN1,CD164,BST2,FCAR,FCGR3B,IL6R,TGFB1,IFITM3,GPR65,BCL10,IL10RB,LAT2,IL15,BST1,TLR8,IFI6,LCP2,TRIM22,CCR2,CTSS,C2,MR1,RSAD2,IL27,AIM2,CD274,CTSC,FCGR1A,CCR1,TAPBP,GBP2,IGSF6,SECTM1	MSIGDB
		up_regulated	1327.69	PROTEOLYSIS	363.265	63.1666	0.00295337	0.0352121	-246.258	-201.951	-146.692	MMP8,HTRA2,APH1A,USP33,UBE2B,FURIN,ADAM10,PSEN1,ZMPSTE24,RNF144B,CTSB,MMP9,MME,CTRL,UBE2D1,CTSZ,NCSTN,CASP7,PSENEN,SRGN,UBE2D3,RNF217,FBXO6,ATP6AP2,CTSS,C2,CASP1,USP25,CASP5,CASP8	MSIGDB
		up_regulated	1327.59	MEMBRANE_ORGANIZATION_AND_BIOGENESIS	363.442	63.1919	0.00295488	0.0352337	-246.228	-201.94	-146.673	SNX1,ATG7,PICALM,BAK1,MSR1,VAPA,PPT1,NAPA,SNX3,ASGR1,FCN1,GCA,CLEC7A,RAB5A,VAMP3,PLSCR1,CD14,HFE,STX11,FCGR1A,SCARF5	MSIGDB
		up_regulated	1327.48	CELLULAR_PROTEIN_METABOLIC_PROCESS	363.619	63.2172	0.00295639	0.0352552	-246.198	-201.93	-146.653	MMP8,INHBB,ACHE,EIF4G3,APH1B,MRPL23,HTRA2,APH1A,PPM1D,PTEN,FYB,ATG7,PTPRJ,USP33,COL4A3BP,UBE2B,FURIN,PRMT5,LOXL1,PTK2B,STK17B,TRIB1,FUT7,HCK,ADAM10,ACVR1B,TLR7,CHUK,TLR6,COX15,FKBP5,GALNT7,WASF1,LATS2,LRPAP1,QPCT,FES,LYN,PSEN1,PTPRE,MAP2K6,PPP2CA,ZMPSTE24,VRK2,PPT1,MAP3K8,RNF144B,CTSB,ETF1,MMP9,PIM1,MSRB3,SRPK1,PAK1,PRKCD,HPSE,BCL3,NRG1,MKNK1,MME,CTRL,FUT4,UBE2D1,BMX,ACVRL1,CTSZ,RP2,WARS,TGFB1,PP…	MSIGDB
		up_regulated	1327.38	RESPONSE_TO_BIOTIC_STIMULUS	363.796	63.2425	0.0029579	0.0352767	-246.167	-201.92	-146.634	PGLYRP1,BNIP3L,TLR7,CFP,TLR6,ISG20,HSPA6,S100A12,BCL3,IFNGR1,IFNGR2,IFNAR2,NLRC4,TOR1A,BCL10,ATF6,TLR8,IRF7,IFI44,TRIM22,DNAJA1,IFNAR1,RSAD2,NLRP3,NOD2,ERP48	MSIGDB
		up_regulated	1327.27	PROTEIN_SECRETION	363.974	63.2678	0.00295941	0.0352983	-246.137	-201.91	-146.615	ACHE,ABCA1,PYCARD,NLRC4,DPH3,SRGN,NLRP3,NOD6	MSIGDB
		up_regulated	1327.17	PROTEIN_KINASE_CASCADE	364.151	63.293	0.00296092	0.0353198	-246.107	-201.899	-146.596	PROK2,PTEN,FYB,FADD,STK17B,TGFA,FKBP1A,CANT1,CHUK,APOL3,TLR6,LATS2,FGF13,LYN,BUD31,MUL1,MIER1,VAPA,MYD88,RIPK2,SRPK1,PAK1,CFLAR,BCL3,MKNK1,BST2,FPR1,TFG,TNFRSF1A,IFNAR2,ZAK,SOCS3,IL31RA,BCL10,STAT3,ADAM9,SOCS1,GADD45G,SHISA5,IRAK2,STAT2,TBK1,GADD45B,TRIM38,TICAM2,NMI,C5,ATP6AP2,CCR2,MAPK14,STAT5A,IFNAR1,CASP1,NOD2,STAT1,TNFSF10,LTBR,SECTM1,STK3	MSIGDB
		up_regulated	1327.06	RESPONSE_TO_OTHER_ORGANISM	364.328	63.3183	0.00296243	0.0353414	-246.076	-201.889	-146.576	PGLYRP1,BNIP3L,TLR7,CFP,TLR6,ISG20,S100A12,BCL3,IFNGR1,IFNGR2,IFNAR2,NLRC4,BCL10,TLR8,IRF7,IFI44,TRIM22,IFNAR1,RSAD2,NOD6	MSIGDB
		up_regulated	1326.96	TRANSPORT	364.505	63.3436	0.00296394	0.0353629	-246.046	-201.879	-146.557	KPNA4,BEST1,KCNJ10,SNX1,FYB,STX16,ABCA1,TRPS1,SLC16A3,XPO6,SLC2A3,ATP6AP1,KIF1C,SLC22A1,RAB2A,PICALM,TOM1,PPBP,BAK1,MSR1,GABARAP,LRPAP1,ATOX1,TCN1,SLC39A1,KDELR1,AQP9,CKLF,ATP6V1C1,ATXN1,PPT1,KCNQ1,SCN1B,NAPA,SNX3,CLIC1,KLHL2,ASGR1,SLC22A4,PLIN3,FOLR2,PTTG1IP,FCN1,BCL3,LIN7A,KPNB1,BCL6,SERINC1,PSAP,PLP2,TGFB1,TMX1,CLEC7A,TM9SF2,ATP6V0E1,RAB1A,ARL6IP5,SSR1,NPC2,STX12,RTP4,KIF5B,RERE,SLC1A3,SLC40A1…	MSIGDB
		up_regulated	1326.85	HOMEOSTATIC_PROCESS	364.682	63.3689	0.00296545	0.0353845	-246.016	-201.868	-146.538	PROK2,SPI1,ABCA1,HIF1A,ACVR1B,TRPV4,CD55,BAK1,ATOX1,LYN,BUD31,EGLN1,PPT1,CACNA1A,GNA15,MAFB,BCL10,CYSLTR1,NPC2,IFI6,SLC40A1,CCR2,HFE,RHOT1,S1PR3,ERP44,ATP7B,CCR1,F2RL5	MSIGDB
		up_regulated	1326.75	CELLULAR_HOMEOSTASIS	364.86	63.3942	0.00296696	0.035406	-245.985	-201.858	-146.518	PROK2,TRPV4,CD55,BAK1,ATOX1,BUD31,PPT1,CACNA1A,GNA15,CYSLTR1,IFI6,SLC40A1,CCR2,HFE,RHOT1,S1PR3,ERP44,ATP7B,CCR1,F2RL5	MSIGDB
		up_regulated	1326.64	DEFENSE_RESPONSE_TO_BACTERIUM	365.037	63.4195	0.00296846	0.0354275	-245.955	-201.848	-146.499	PGLYRP1,CFP,TLR6,NLRC4,NOD6	MSIGDB
		up_regulated	1326.54	PROTEIN_METABOLIC_PROCESS	365.214	63.4447	0.00296997	0.0354491	-245.925	-201.838	-146.48	MMP8,INHBB,ACHE,EIF4G3,CDA,APH1B,MRPL23,HTRA2,APH1A,PPM1D,PTEN,FYB,ATG7,PTPRJ,USP33,COL4A3BP,UBE2B,FURIN,PRMT5,LOXL1,PTK2B,STK17B,TRIB1,FUT7,HCK,ADAM10,ACVR1B,TLR7,CHUK,TLR6,COX15,FKBP5,GALNT7,WASF1,CDC42,PICALM,LATS2,LRPAP1,QPCT,FES,LYN,PSEN1,DLG4,MAP2K6,PPP2CA,ZMPSTE24,SKAP2,VRK2,PPT1,MAP3K8,RNF144B,CTSB,ETF1,MMP9,PIM1,MSRB3,FANCA,SRPK1,PAK1,PRKCD,HPSE,BCL3,NRG1,MKNK1,LIN7A,CAPZA2,MME,CTRL,FUT4…	MSIGDB
		up_regulated	1326.43	IMMUNE_SYSTEM_PROCESS	365.391	63.47	0.00297148	0.0354706	-245.894	-201.827	-146.461	TNFRSF14,FYB,LILRB2,SPI1,IL4R,CXCR2,FCGRT,BNIP3L,ACVR1B,TLR7,CHUK,CDC42,NFIL3,CEBPB,NCF4,LYN,AQP9,MIA3,TNFSF13,CKLF,PRELID1,LTB4R,NFAM1,MMP9,FCN1,CD164,BST2,FCAR,FCGR3B,IL6R,MAFB,TGFB1,IFITM3,HDAC4,IL31RA,CLEC7A,GPR65,BCL10,IL10RB,LAT2,TLR4,IL15,BST1,TLR8,IFI6,LCP2,TRIM22,CCR2,CTSS,IFI16,C2,MR1,RSAD2,IL27,AIM2,CD274,CTSC,FCGR1A,CCR1,TAPBP,GBP2,IGSF6,ITGB2,SECTM1	MSIGDB
		up_regulated	1326.33	CYTOKINE_BIOSYNTHETIC_PROCESS	365.569	63.4953	0.00297299	0.0354922	-245.864	-201.817	-146.441	INHBB,TLR7,TLR6,BCL3,BCL10,TLR4,TLR8,TLR1,IL31	MSIGDB
		up_regulated	1326.22	POSITIVE_REGULATION_OF_BIOLOGICAL_PROCESS	365.746	63.5206	0.0029745	0.0355137	-245.834	-201.807	-146.422	INHBB,ACHE,PROK2,RHOG,CXCL5,ARHGEF11,PTEN,SPI1,CXCR2,ATG7,ABCA1,DAP,PTK2B,FADD,STK17B,DEDD,HIF1A,TGFA,FKBP1A,CANT1,BNIP3L,ACVR1B,TLR7,APOL3,TLR6,CDC42,ADAMTSL4,CASP10,BAK1,PYCARD,CDKN1A,LYN,TGM2,BUD31,PPP2CA,MIA3,MUL1,TNFSF13,MIER1,VAPA,NAMPT,PPT1,MYD88,RIPK2,SP1,NFAM1,PLAGL1,SMNDC1,CREB5,CFLAR,BCL3,BST2,BCL6,SPHK1,UBE2D1,ACVRL1,MX1,TFG,TLR2,TNFRSF1A,CXCL10,TGFB1,ZAK,SMARCD3,NLRC4,IL31RA,BCL10,LA…	MSIGDB
		up_regulated	1326.12	RESPONSE_TO_EXTERNAL_STIMULUS	365.923	63.5459	0.00297601	0.0355353	-245.803	-201.797	-146.403	INHBB,ACHE,PGLYRP1,PROK2,CXCL5,RP1,CXCR2,APOL3,TRPV4,IL18RAP,ENTPD1,PROS1,F5,CDKN1A,S100A8,CEBPB,AIF1,TFPI,MIA3,CKLF,S100A9,MEFV,F13A1,S100A12,RIPK2,LTB4R,CCRL2,FPR1,ACVRL1,TNFRSF1A,CXCL10,CD59,TGFB1,ADM,HDAC4,NLRC4,IL10RB,PLAUR,IRAK2,LYZ,NMI,C5,C4BPB,CCR2,MAPK14,FPR2,TNFAIP6,C2,NLRP3,CD36,CYBB,NOD2,S1PR3,CCR1,ITGB2,ALOX5AP,PPARG	MSIGDB
		up_regulated	1326.01	WOUND_HEALING	366.1	63.5712	0.00297752	0.0355568	-245.773	-201.786	-146.384	ENTPD1,PROS1,F5,TFPI,MIA3,F13A1,ACVRL1,CD59,C4BPB,CD40	MSIGDB
		up_regulated	1325.91	CHEMICAL_HOMEOSTASIS	366.277	63.5964	0.00297903	0.0355783	-245.742	-201.776	-146.364	PROK2,ABCA1,HIF1A,TRPV4,CD55,BAK1,ATOX1,BUD31,EGLN1,PPT1,CACNA1A,GNA15,CYSLTR1,NPC2,IFI6,SLC40A1,CCR2,HFE,S1PR3,ATP7B,CCR1,F2RL5	MSIGDB
		up_regulated	1325.8	ION_HOMEOSTASIS	366.455	63.6217	0.00298054	0.0355999	-245.712	-201.766	-146.345	PROK2,TRPV4,CD55,BAK1,ATOX1,BUD31,PPT1,CACNA1A,GNA15,CYSLTR1,IFI6,SLC40A1,CCR2,HFE,S1PR3,ATP7B,CCR1,F2RL5	MSIGDB
		up_regulated	1325.7	NOTCH_SIGNALING_PATHWAY	366.632	63.647	0.00298204	0.0356214	-245.682	-201.756	-146.326	APH1A,ADAM10,PSEN1,NCSTN,PSENEN	MSIGDB
		up_regulated	1325.59	PROTEIN_AMINO_ACID_PHOSPHORYLATION	366.809	63.6723	0.00298355	0.035643	-245.651	-201.745	-146.307	FYB,COL4A3BP,PTK2B,STK17B,TRIB1,HCK,ADAM10,ACVR1B,CHUK,LATS2,FES,LYN,MAP2K6,VRK2,MAP3K8,PIM1,SRPK1,PAK1,PRKCD,MKNK1,BMX,ACVRL1,TGFB1,ZAK,IL31RA,TESK2,ABI1,JAK3,SOCS1,JAK2,IRAK2,CSNK1A1,PIM2,STAT1,LMTK2,LIMK1,ITGB2,STK7	MSIGDB
		up_regulated	1325.49	AMYLOID_PRECURSOR_PROTEIN_METABOLIC_PROCESS	366.986	63.6976	0.00298506	0.0356645	-245.621	-201.735	-146.287	ACHE,APH1A,PSEN1,NCSTN,PSENEN	MSIGDB
		up_regulated	1325.38	CATION_HOMEOSTASIS	367.163	63.7229	0.00298657	0.035686	-245.591	-201.725	-146.268	PROK2,TRPV4,CD55,ATOX1,BUD31,PPT1,CACNA1A,GNA15,CYSLTR1,SLC40A1,CCR2,HFE,S1PR3,ATP7B,CCR1,F2RL5	MSIGDB
		up_regulated	1325.28	RESPONSE_TO_WOUNDING	367.341	63.7481	0.00298808	0.0357076	-245.56	-201.715	-146.249	ACHE,CXCR2,APOL3,IL18RAP,ENTPD1,PROS1,F5,S100A8,CEBPB,AIF1,TFPI,MIA3,S100A9,MEFV,F13A1,S100A12,RIPK2,LTB4R,ACVRL1,TNFRSF1A,CXCL10,CD59,TGFB1,ADM,HDAC4,IL10RB,IRAK2,LYZ,NMI,C5,C4BPB,CCR2,FPR2,TNFAIP6,C2,NLRP3,CD36,CYBB,S1PR3,CCR1,ALOX5AP	MSIGDB
		up_regulated	1325.17	DETECTION_OF_BIOTIC_STIMULUS	367.518	63.7734	0.00298959	0.0357291	-245.53	-201.704	-146.23	PGLYRP1,NLRC4,NLRP3,NOD6	MSIGDB
		up_regulated	1325.06	CELLULAR_MACROMOLECULE_METABOLIC_PROCESS	367.695	63.7987	0.0029911	0.0357507	-245.5	-201.694	-146.21	MMP8,INHBB,ACHE,EIF4G3,APH1B,MRPL23,HTRA2,APH1A,PPM1D,PTEN,FYB,ATG7,PTPRJ,USP33,COL4A3BP,UBE2B,FURIN,PRMT5,LOXL1,B3GNT8,PTK2B,STK17B,TRIB1,FUT7,HCK,ADAM10,ACVR1B,TLR7,CHUK,TLR6,COX15,FKBP5,GALNT7,WASF1,LATS2,LRPAP1,QPCT,FES,LYN,PSEN1,PTPRE,MAP2K6,PPP2CA,ZMPSTE24,VRK2,PPT1,MAP3K8,RNF144B,CTSB,ETF1,MMP9,PIM1,MSRB3,SRPK1,PAK1,PRKCD,HPSE,BCL3,NRG1,MKNK1,MME,CTRL,FUT4,UBE2D1,BMX,ACVRL1,CTSZ,RP2,WARS,T…	MSIGDB
		up_regulated	1324.96	POSITIVE_REGULATION_OF_CELLULAR_PROCESS	367.872	63.824	0.00299261	0.0357722	-245.469	-201.684	-146.191	INHBB,RHOG,CXCL5,ARHGEF11,PTEN,SPI1,CXCR2,ATG7,ABCA1,DAP,PTK2B,FADD,STK17B,DEDD,HIF1A,TGFA,FKBP1A,CANT1,BNIP3L,ACVR1B,TLR7,APOL3,TLR6,CDC42,ADAMTSL4,CASP10,BAK1,PYCARD,CDKN1A,LYN,TGM2,BUD31,PPP2CA,MIA3,MUL1,TNFSF13,MIER1,VAPA,NAMPT,PPT1,MYD88,RIPK2,SP1,NFAM1,PLAGL1,SMNDC1,CREB5,CFLAR,BCL3,BST2,BCL6,SPHK1,UBE2D1,ACVRL1,MX1,TFG,TLR2,TNFRSF1A,CXCL10,TGFB1,ZAK,SMARCD3,NLRC4,IL31RA,BCL10,TLR4,ATF6,IL1…	MSIGDB
		up_regulated	1324.85	PHOSPHORYLATION	368.049	63.8493	0.00299412	0.0357938	-245.439	-201.674	-146.172	FYB,COL4A3BP,PTK2B,STK17B,TRIB1,HCK,ADAM10,ACVR1B,CHUK,CDKN1A,LATS2,FES,LYN,PSEN1,MAP2K6,PGK1,VRK2,MAP3K8,BCKDK,PIM1,SRPK1,PAK1,PRKCD,MKNK1,BMX,ACVRL1,TGFB1,ZAK,IL31RA,TESK2,ABI1,BCL10,JAK3,SOCS1,JAK2,IRAK2,CSNK1A1,PIM2,STAT1,LMTK2,LIMK1,ITGB2,STK7	MSIGDB
		up_regulated	1324.75	CYTOKINE_SECRETION	368.227	63.8746	0.00299563	0.0358153	-245.409	-201.663	-146.153	ABCA1,PYCARD,NLRC4,SRGN,NLRP3,NOD6	MSIGDB
		up_regulated	1324.64	REGULATION_OF_CYTOKINE_BIOSYNTHETIC_PROCESS	368.404	63.8998	0.00299713	0.0358368	-245.378	-201.653	-146.133	INHBB,TLR7,TLR6,BCL3,BCL10,TLR4,TLR8,TLR1,IL31	MSIGDB
		up_regulated	1324.54	REGULATION_OF_APOPTOSIS	368.581	63.9251	0.00299864	0.0358584	-245.348	-201.643	-146.114	PROK2,PTEN,DAP,FADD,STK17B,DEDD,NAIP,BNIP3L,ACVR1B,ADAMTSL4,CASP10,BAK1,PYCARD,CDKN1A,PSEN1,PPP2CA,PPT1,CTSB,MCL1,PLAGL1,SMNDC1,PIM1,CFLAR,BCL3,SH3GLB1,BCL6,SPHK1,MX1,TLR2,TGFB1,ZAK,RTN4,SOCS3,NLRC4,TMX1,XIAP,BNIP2,BCL10,PML,IFI6,HTATIP2,IFI16,NLRP3,STAT1,TNFSF10,FAS,ANXA5,CASP4,STK3	MSIGDB
		up_regulated	1324.43	REGULATION_OF_PROGRAMMED_CELL_DEATH	368.758	63.9504	0.00300015	0.0358799	-245.318	-201.633	-146.095	PROK2,PTEN,DAP,FADD,STK17B,DEDD,NAIP,BNIP3L,ACVR1B,ADAMTSL4,CASP10,BAK1,PYCARD,CDKN1A,PSEN1,PPP2CA,PPT1,CTSB,MCL1,PLAGL1,SMNDC1,PIM1,CFLAR,BCL3,SH3GLB1,BCL6,SPHK1,MX1,TLR2,TGFB1,ZAK,RTN4,SOCS3,NLRC4,TMX1,XIAP,BNIP2,BCL10,PML,IFI6,HTATIP2,IFI16,NLRP3,STAT1,TNFSF10,FAS,ANXA5,CASP4,STK3	MSIGDB
		up_regulated	1324.33	INTRACELLULAR_SIGNALING_CASCADE	368.936	63.9757	0.00300166	0.0359015	-245.287	-201.622	-146.076	PROK2,RHOG,PTEN,FYB,RGS19,CXCR2,GNAI3,SH2B2,ABCA1,FADD,STK17B,TGFA,FKBP1A,CANT1,PRKAR2B,CHUK,APOL3,TLR6,FGD4,TYROBP,BAK1,LATS2,FGF13,LYN,BUD31,MUL1,MIER1,VAPA,PPT1,GRB2,MYD88,RIPK2,PARK7,MCL1,LTB4R,NFAM1,SRPK1,PAK1,CFLAR,BCL3,GNA15,MKNK1,NBN,BST2,FPR1,SPHK1,TFG,TNFRSF1A,IFNAR2,ZAK,SOCS3,NLRC4,IL31RA,CLEC7A,CASP7,BCL10,STAT3,LAT2,ATF6,ADAM9,SOCS1,GADD45G,SHISA5,JAK2,PML,IRAK2,STAT2,TBK1,YWHAE,GADD…	MSIGDB
		up_regulated	1324.22	APOPTOSIS_GO	369.113	64.001	0.00300317	0.035923	-245.257	-201.612	-146.056	PROK2,PTEN,DAP,PTK2B,FADD,STK17B,DEDD,NAIP,BNIP3L,ACVR1B,ADAMTSL4,CASP10,BAK1,PYCARD,CDKN1A,SRA1,PSEN1,PPP2CA,PPT1,TXNL1,CTSB,MCL1,PLAGL1,SMNDC1,PIM1,CFLAR,BCL3,SH3GLB1,BCL6,SPHK1,MX1,TLR2,TGFB1,ZAK,RTN4,SOCS3,IL1B,NLRC4,TMX1,XIAP,CASP7,GPR65,BNIP2,BCL10,SRGN,PML,GADD45B,IFI6,HTATIP2,IFI16,CD14,RHOT1,NLRP3,STAT1,TNFSF10,FAS,ANXA5,CASP4,STK3	MSIGDB
		up_regulated	1324.12	REGULATION_OF_I_KAPPAB_KINASE_NF_KAPPAB_CASCADE	369.29	64.0263	0.00300468	0.0359446	-245.227	-201.602	-146.037	FADD,FKBP1A,CANT1,APOL3,TLR6,BUD31,MUL1,MIER1,VAPA,MYD88,RIPK2,CFLAR,BST2,TFG,TNFRSF1A,BCL10,SHISA5,TBK1,TRIM38,TICAM2,CASP1,NOD2,TNFSF10,LTBR,SECTM5	MSIGDB
		up_regulated	1324.01	REGULATION_OF_CELL_GROWTH	369.467	64.0515	0.00300619	0.0359661	-245.196	-201.592	-146.018	CDA,RB1,ACVR1B,CDKN1A,SERTAD3,PPT1,BCL6,SPHK1,TGFB1,PML	MSIGDB
		up_regulated	1323.91	G_PROTEIN_COUPLED_RECEPTOR_BINDING	369.644	64.0768	0.0030077	0.0359876	-245.166	-201.581	-145.999	PROK2,CXCL5,CXCL16,CKLF,CXCL10,C5,CCR6	MSIGDB
		up_regulated	1323.8	LIPOPROTEIN_BINDING	369.822	64.1021	0.00300921	0.0360092	-245.136	-201.571	-145.979	APOBR,CXCL16,TLR6,LRPAP1,APOL2,SCARF5	MSIGDB
		up_regulated	1323.7	CHEMOKINE_RECEPTOR_BINDING	369.999	64.1274	0.00301072	0.0360307	-245.105	-201.561	-145.96	CXCL5,CXCL16,CKLF,CXCL10,C5,CCR6	MSIGDB
		up_regulated	1323.59	RECEPTOR_BINDING	370.176	64.1527	0.00301222	0.0360523	-245.075	-201.55	-145.941	INHBB,PROK2,CXCL5,FYB,GABARAPL2,FADD,TGFA,CXCL16,GABARAP,LRPAP1,FGF13,CKLF,OSM,NAMPT,PLXNC1,SDCBP,GRB2,MYD88,TRIP4,CXCL10,GAS6,TGFB1,SMARCD3,IL1RN,ADAM9,SOCS1,JAK2,GRN,C5,DNAJA1,CCR2,SNW1,IL27,PDGFC,TYMP,APOL2,F2RL1,TAPBP,SECTM5	MSIGDB
		up_regulated	1323.49	RECEPTOR_SIGNALING_PROTEIN_ACTIVITY	370.353	64.178	0.00301373	0.0360738	-245.045	-201.54	-145.922	IL4R,SH2B2,ACVR1B,TYROBP,LYN,ACVRL1,IFITM1,ZAK,STAT3,IL1RN,IRAK2,STAT2,SP110,MAPK14,STAT1,FCGR1A	MSIGDB
		up_regulated	1323.38	RECEPTOR_ACTIVITY	370.53	64.2032	0.00301524	0.0360954	-245.014	-201.53	-145.902	PGLYRP1,TNFRSF14,CHRNA2,LILRB2,IL4R,CXCR2,PTPRJ,FCGRT,ABCA1,P2RX7,CHRNB2,FKBP1A,ACVR1B,CXCL16,TNFRSF1B,CSF3R,MSR1,LRPAP1,PTPRE,PVRL2,LILRB3,CD33,ASGR1,CLEC1A,TMEM11,NFAM1,FZD5,ASGR2,FPR1,IFNGR1,ACVRL1,TLR2,IFNGR2,TNFRSF1A,IL6R,MARCO,IFNAR2,IL31RA,CLEC7A,IL10RB,CYSLTR1,LILRB4,PTGER3,CD46,ICAM1,CLEC4A,CSF2RB,FZD2,FPR2,CD14,IFNAR1,MR1,F2RL1,IL15RA,IGSF6,SCARF1	MSIGDB
		up_regulated	1323.28	TRANSMEMBRANE_RECEPTOR_ACTIVITY	370.708	64.2285	0.00301675	0.0361169	-244.984	-201.52	-145.883	TNFRSF14,CHRNA2,IL4R,CXCR2,PTPRJ,CHRNB2,ACVR1B,CXCL16,TNFRSF1B,MSR1,LRPAP1,PTPRE,LILRB3,ASGR1,CLEC1A,TMEM11,NFAM1,ASGR2,FPR1,IFNGR1,ACVRL1,IFNGR2,TNFRSF1A,IL6R,IFNAR2,IL31RA,IL10RB,CYSLTR1,PTGER3,ICAM1,CLEC4A,CSF2RB,FPR2,IFNAR1,MR1,IL15RA,IGSF6,SCARF5	MSIGDB
		up_regulated	1323.17	PATTERN_RECOGNITION_RECEPTOR_ACTIVITY	370.885	64.2538	0.00301826	0.0361384	-244.954	-201.509	-145.864	PGLYRP1,TLR2,MARCO,CLEC7A,CD18	MSIGDB
		up_regulated	1323.07	HEMATOPOIETIN_INTERFERON_CLASSD200_DOMAIN_CYTOKINE_RECEPTOR_ACTIVITY	371.062	64.2791	0.00301977	0.03616	-244.923	-201.499	-145.844	IL4R,CXCR2,IFNGR1,IFNGR2,IL6R,IFNAR2,IL31RA,IL10RB,CSF2RB,IFNAR1,IL15RA	MSIGDB
		up_regulated	1322.96	INTERLEUKIN_RECEPTOR_ACTIVITY	371.239	64.3044	0.00302128	0.0361815	-244.893	-201.489	-145.825	IL4R,CXCR2,IL6R,IL10RB,CSF2RB,IL15RA	MSIGDB
		up_regulated	1322.86	CYTOKINE_BINDING	371.416	64.3297	0.00302279	0.0362031	-244.862	-201.479	-145.806	TNFRSF14,IL4R,CXCR2,TNFRSF1B,IFNGR1,ACVRL1,IFNGR2,TNFRSF1A,PLP2,IL6R,IFNAR2,IL10RB,CSF2RB,IFNAR1,IL15RA	MSIGDB
		up_regulated	1322.75	CYTOKINE_ACTIVITY	371.594	64.355	0.0030243	0.0362246	-244.832	-201.468	-145.787	INHBB,CXCL5,CXCL16,CKLF,OSM,NAMPT,SDCBP,CXCL10,IL1RN,C5,IL27,TYMP,SECTM5	MSIGDB
		up_regulated	1322.65	V$NFKAPPAB_05	371.771	64.3802	0.0030258	0.0362461	-244.802	-201.458	-145.767	CXCL5,FAM129A,SAMSN1,FUT7,CXCL16,TNFRSF1B,RAP2C,BMP2K,NUFIP2,RELB,MOB3C,MAP3K8,MMP9,BCKDK,BCL3,RBMS1,CXCL10,CPD,JAK3,IL1RN,UBE2D3,ICAM1,CXorf21,GADD45B,GPBP1,TIFA,SLAMF8,IL27,NOD2,IRF1,ETV6,SLC6A16	MSIGDB
		up_regulated	1322.54	V$IRF1_05	371.948	64.4055	0.00302731	0.0362677	-244.771	-201.448	-145.748	ABHD16A,SH3BGRL,GSDMD,PLXNC1,PHF21A,PCGF5,IL17RC,KYNU,TFEC,RIT1,USF1,BST2,DYNLT1,NGFRAP1,SAT1,CXCL10,ATF3,B2M,JKAMP,HDAC4,TMBIM4,IRF9,DDX58,PSMB8,CXorf21,XAF1,PSMB9,TNFSF13B,VAMP3,SLAMF8,DTX3L,IL27,PDGFC,TRIM21,TAP1,STX11,TAPBP,IL15RA,HLX	MSIGDB
		up_regulated	1322.44	V$IRF2_05	372.125	64.4308	0.00302882	0.0362892	-244.741	-201.438	-145.729	ABHD16A,SLC38A2,GSDMD,OSM,PLXNC1,PCGF5,USF1,BST2,CXCL10,ATF3,B2M,HDAC4,TMBIM4,DDX58,PSMB8,CXorf21,XAF1,PSMB9,TNFSF13B,PSME1,DTX3L,IL27,PDGFC,TAP1,TAPBP,IL15RA	MSIGDB
[truncated: 182 more rows]
