# Supplementary material for: Sequential inflammatory processes define human progression from M. tuberculosis infection to tuberculosis disease
Source: PLoS Pathog. 2017 Nov 16;13(11):e1006687. doi: 10.1371/journal.ppat.1006687 (PMC5689825; doi:10.1371/journal.ppat.1006687)
Supplement: S4 Table — (XLSX) [file ppat.1006687.s008.xlsx]

## Sheet: Table S4
		Table S4: List of proteins with significant splines.
		Deviation Day:day before TB diagnosis on which the 99% CI deviated from a log2 fold change of 0, between progressors and controls
		protein_name	protein_fullname	entrez_genesymbol	foldchange_diganosisday	deviation_day	spline_pval	spline_fdr	regulation
		C5	Complement C5	C5	0.266086	-894	0.000888711	0.0345409	up
		Factor I	Complement factor I	CFI	0.305615	-894	0.00119379	0.0345409	up
		NPS-PLA2	Phospholipase A2, membrane associated	PLA2G2A	1.84373	-894	0.00164915	0.0345409	up
		FCG3B	Low affinity immunoglobulin gamma Fc region receptor III-B	FCGR3B	0.492546	-894	0.00105939	0.0345409	up
		complement factor H-related 5	Complement factor H-related protein 5	CFHR5	0.452486	-894	0.000758142	0.0345409	up
		IgG	Immunoglobulin G	IGHG1 IGHG2 IGHG3 IGHG4 IGK@ IGL@	0.334931	-894	0.000769077	0.0345409	up
		D-dimer	D-dimer	FGA FGB FGG	0.475745	-894	0.00121188	0.0345409	up
		Fibrinogen g-chain dimer	Fibrinogen gamma chain	FGG	0.345292	-894	0.000751024	0.0345409	up
		complement factor H-related 5	Complement factor H-related protein 5	CFHR5	0.580822	-894	0.000608243	0.0345409	up
		GPHB5	Glycoprotein hormone beta-5	GPHB5	0.499793	-894	0.00117624	0.0345409	up
		AMBN	Ameloblastin	AMBN	0.5154	-883.805	0.000692502	0.0345409	up
		DR3	Tumor necrosis factor receptor superfamily member 25	TNFRSF25	0.286062	-860.615	0.000816163	0.0345409	up
		C16L2	CD164 sialomucin-like 2 protein	CD164L2	-0.190806	-806.505	0.000540432	0.0345409	down
		ADA22	Disintegrin and metalloproteinase domain-containing protein 22	ADAM22	-0.428113	-780.738	0.00133307	0.0345409	down
		MMP-1	Interstitial collagenase	MMP1	1.12402	-762.701	0.00125959	0.0345409	up
		GDNF	Glial cell line-derived neurotrophic factor	GDNF	-0.312212	-693.13	0.000903774	0.0345409	down
		SORC2	VPS10 domain-containing receptor SorCS2	SORCS2	-0.716751	-680.247	0.0010189	0.0345409	down
		CK-MB	Creatine kinase M-type:Creatine kinase B-type heterodimer	CKB CKM	-1.22657	-664.786	0.000935485	0.0345409	down
		Phosphoglycerate mutase 1	Phosphoglycerate mutase 1	PGAM1	-0.297242	-664.786	0.000987457	0.0345409	down
		PDGF-BB	Platelet-derived growth factor subunit B	PDGFB	1.04871	-657.056	0.00213291	0.0345409	up
		COFA1	Collagen alpha-1(XV) chain	COL15A1	-0.40518	-649.326	0.00149503	0.0345409	down
		CTAP-III	Connective tissue-activating peptide III	PPBP	1.06409	-644.173	0.000860043	0.0345409	up
		DIAC	Di-N-acetylchitobiase	CTBS	0.652994	-641.596	0.00106645	0.0345409	up
		IGFL4	Insulin growth factor-like family member 4	IGFL4	0.29846	-633.866	0.00420968	0.0359828	up
		SPRE	Sepiapterin reductase	SPR	-0.233258	-633.866	0.00347757	0.0345591	down
		MYPC1	Myosin-binding protein C, slow-type	MYBPC1	-0.607747	-626.136	0.00173878	0.0345409	down
		KCNE2	Potassium voltage-gated channel subfamily E member 2	KCNE2	0.61357	-610.676	0.00108086	0.0345409	up
		NAP-2	Neutrophil-activating peptide 2	PPBP	0.807513	-608.099	0.00177742	0.0345409	up
		DB110	Beta-defensin 110	DEFB110	-0.21327	-590.062	0.0181782	0.0914321	down
		UB2J2	Ubiquitin-conjugating enzyme E2 J2	UBE2J2	0.66296	-587.486	0.00210484	0.0345409	up
		IDS	Iduronate 2-sulfatase	IDS	-0.348281	-582.332	0.0168387	0.0862047	down
		BMP-14	Growth/differentiation factor 5	GDF5	-0.329339	-538.529	0.000878945	0.0345409	down
		HEG1	Protein HEG homolog 1	HEG1	-0.281862	-530.798	0.000946556	0.0345409	down
		F16P2	Fructose-1,6-bisphosphatase isozyme 2	FBP2	-0.374849	-523.068	0.000914103	0.0345409	down
		WDR1	WD repeat-containing protein 1	WDR1	-0.225341	-505.032	0.00175789	0.0345409	down
		SGCB	Beta-sarcoglycan	SGCB	0.348057	-502.455	0.00207751	0.0345409	up
		FAM3D	Protein FAM3D	FAM3D	-0.286772	-499.878	0.00103205	0.0345409	down
		PTH	Parathyroid hormone	PTH	-0.452488	-494.725	0.0144332	0.0769057	down
		FSTL4	Follistatin-related protein 4	FSTL4	-0.173478	-489.571	0.0014676	0.0345409	down
		C9	Complement component C9	C9	0.756663	-479.265	0.00111089	0.0345409	up
		C9	Complement component C9	C9	0.517978	-479.265	0.000975415	0.0345409	up
		MDC	C-C motif chemokine 22	CCL22	0.490805	-474.111	0.00153815	0.0345409	up
		CEND	Cell cycle exit and neuronal differentiation protein 1	CEND1	0.532473	-471.535	0.00111866	0.0345409	up
		NETO2	Neuropilin and tolloid-like protein 2	NETO2	-0.288558	-466.381	0.000981399	0.0345409	down
		ISM1	Isthmin-1	ISM1	-0.27556	-458.651	0.00111866	0.0345409	down
		F176C	Protein eva-1 homolog C	EVA1C	0.210103	-453.498	0.00125959	0.0345409	up
		SPTC1	Serine palmitoyltransferase 1	SPTLC1	0.717729	-450.921	0.00122113	0.0345409	up
		ISM2	Isthmin-2	ISM2	0.481566	-445.768	0.00177742	0.0345409	up
		SIRT2	NAD-dependent protein deacetylase sirtuin-2	SIRT2	-0.469043	-443.191	0.00105939	0.0345409	down
		sCD163	Scavenger receptor cysteine-rich type 1 protein M130	CD163	0.529283	-435.461	0.00202491	0.0345409	up
		PTPRS	Receptor-type tyrosine-protein phosphatase S	PTPRS	-0.246394	-432.884	0.00207751	0.0345409	down
		UBXN4	UBX domain-containing protein 4	UBXN4	-0.205666	-422.577	0.00235247	0.0345409	down
		PABP3	Polyadenylate-binding protein 3	PABPC3	-0.256692	-414.847	0.00124975	0.0345409	down
		PRELP	Prolargin	PRELP	0.334861	-414.847	0.00984419	0.0581739	up
		Apo E4	Apolipoprotein E (isoform E4)	APOE	-0.217861	-409.694	0.00225307	0.0345409	down
		ASAH2	Neutral ceramidase	ASAH2	-0.93196	-409.694	0.00177742	0.0345409	down
		SLAF5	SLAM family member 5	CD84	0.507002	-409.694	0.00118495	0.0345409	up
		Apo E3	Apolipoprotein E (isoform E3)	APOE	-0.256721	-391.657	0.00170179	0.0345409	down
		SG1C1	Secretoglobin family 1C member 1	SCGB1C1	0.580557	-389.08	0.00129006	0.0345409	up
		CRP	C-reactive protein	CRP	2.47444	-383.927	0.00140323	0.0345409	up
		GM-CSF	Granulocyte-macrophage colony-stimulating factor	CSF2	-0.242626	-381.35	0.0365641	0.148742	down
		XPNPEP1	Xaa-Pro aminopeptidase 1	XPNPEP1	-0.211921	-373.62	0.00333267	0.0345409	down
		ZNT3	Zinc transporter 3	SLC30A3	-0.242642	-373.62	0.00175789	0.0345409	down
		CC126	Coiled-coil domain-containing protein 126	CCDC126	-0.550994	-368.467	0.00235247	0.0345409	down
		IRF1	Interferon regulatory factor 1	IRF1	-0.338915	-365.89	0.00484752	0.0379348	down
		CF089	Bombesin receptor-activated protein C6orf89	C6orf89	-0.172427	-365.89	0.00140323	0.0345409	down
		Angiopoietin-1	Angiopoietin-1	ANGPT1	0.198752	-365.89	0.00190438	0.0345409	up
		G6PE	GDH/6PGL endoplasmic bifunctional protein	H6PD	0.34142	-365.89	0.0410174	0.162039	up
		Secretagogin	Secretagogin	SCGN	-0.320748	-363.314	0.00161584	0.0345409	down
		Apo B	Apolipoprotein B	APOB	-0.548226	-360.737	0.00139103	0.0345409	down
		SPHK2	Sphingosine kinase 2	SPHK2	-0.167848	-360.737	0.00170179	0.0345409	down
		NGF R	Tumor necrosis factor receptor superfamily member 16	NGFR	-0.147179	-358.16	0.00444356	0.036991	down
		TSNA1	t-SNARE domain-containing protein 1	TSNARE1	-0.144421	-355.583	0.00150913	0.0345409	down
		Leptin	Leptin	LEP	-0.394195	-353.007	0.00372019	0.0356146	down
		FSTL1	Follistatin-related protein 1	FSTL1	-0.294234	-350.43	0.00142829	0.0345409	down
		Cytochrome c	Cytochrome c	CYCS	-0.502672	-342.7	0.00242376	0.0345409	down
		C5b, 6 Complex	Complement C5b-C6 complex	C5 C6	0.151178	-342.7	0.00505162	0.0388961	up
		SAP	Serum amyloid P-component	APCS	0.436183	-337.547	0.00144115	0.0345409	up
		TS	Thymidylate synthase	TYMS	-0.427403	-337.547	0.00410174	0.0359828	down
		COX7R	Cytochrome c oxidase subunit 7A-related protein, mitochondrial	COX7A2L	-0.414641	-337.547	0.004999	0.0385944	down
		Amine oxidase	Retina-specific copper amine oxidase	AOC2	-0.523636	-332.393	0.00170179	0.0345409	down
		ACAM	CXADR-like membrane protein	CLMP	-0.546475	-316.933	0.00161584	0.0345409	down
		OFUT1	GDP-fucose protein O-fucosyltransferase 1	POFUT1	-0.228325	-316.933	0.00551614	0.0407258	down
		TMX3	Protein disulfide-isomerase TMX3	TMX3	0.317275	-314.356	0.00192733	0.0345409	up
		B4GT6	Beta-1,4-galactosyltransferase 6	B4GALT6	-0.532762	-301.473	0.00163233	0.0345409	down
		Cardiotrophin-1	Cardiotrophin-1	CTF1	-0.187103	-298.896	0.00219134	0.0345409	down
		IP-10	C-X-C motif chemokine 10	CXCL10	0.994688	-298.896	0.00155309	0.0345409	up
		Heparin cofactor II	Heparin cofactor 2	SERPIND1	0.208502	-293.743	0.00210484	0.0345409	up
		CK-MM	Creatine kinase M-type	CKM	-0.690949	-286.013	0.00213291	0.0345409	down
		PKB a/b/g	Protein kinase B alpha/beta/gamma	AKT1 AKT2 AKT3	-0.173756	-286.013	0.00380876	0.0357476	down
		HNP-1	Neutrophil defensin 1	DEFA1	0.927963	-286.013	0.00195083	0.0345409	up
		RAD51	DNA repair protein RAD51 homolog 1	RAD51	-0.333645	-283.436	0.00135566	0.0345409	down
		MFGM	Lactadherin	MFGE8	-0.574068	-283.436	0.00175789	0.0345409	down
		PDGF-AA	Platelet-derived growth factor subunit A	PDGFA	0.818986	-283.436	0.00177742	0.0345409	up
		PACAP	Marginal zone B- and B1-cell-specific protein	PACAP	0.516967	-283.436	0.00326465	0.0345409	up
		sLRP1	Low-density lipoprotein receptor-related protein 1, soluble	LRP1	-0.366551	-283.436	0.00202491	0.0345409	down
		TWSG1	Twisted gastrulation protein homolog 1	TWSG1	-0.139446	-283.436	0.00319936	0.0345409	down
		LEAP-1	Hepcidin	HAMP	1.41332	-280.859	0.0079984	0.0500466	up
		CECR1	Adenosine deaminase CECR1	CECR1	0.386019	-280.859	0.0123052	0.0683571	up
		NPS	Neuropeptide S	NPS	-0.270368	-280.859	0.00168387	0.0345409	down
		3HIDH	3-hydroxyisobutyrate dehydrogenase, mitochondrial	HIBADH	-0.196436	-278.283	0.00761752	0.0488338	down
		GAPDH, liver	Glyceraldehyde-3-phosphate dehydrogenase	GAPDH	0.657058	-275.706	0.00195083	0.0345409	up
		CA2D3	Voltage-dependent calcium channel subunit alpha-2/delta-3	CACNA2D3	-0.568713	-275.706	0.00173878	0.0345409	down
		NLGN2	Neuroligin-2	NLGN2	-0.597581	-275.706	0.00188198	0.0345409	down
		C1s	Complement C1s subcomponent	C1S	0.232805	-273.129	0.00207751	0.0345409	up
		TF	Tissue Factor	F3	-0.25984	-273.129	0.004999	0.0385944	down
		NGL1	Leucine-rich repeat-containing protein 4C	LRRC4C	-0.323044	-273.129	0.00172009	0.0345409	down
		DNER	Delta and Notch-like epidermal growth factor-related receptor	DNER	-0.499405	-273.129	0.00177742	0.0345409	down
		WF10B	Protein WFDC10B	WFDC10B	-0.192439	-270.553	0.00242376	0.0345409	down
		IGFBP-2	Insulin-like growth factor-binding protein 2	IGFBP2	0.506404	-270.553	0.00507835	0.0389974	up
		BOC	Brother of CDO	BOC	-0.670215	-270.553	0.00188198	0.0345409	down
		Coagulation Factor X	Coagulation Factor X	F10	0.16548	-270.553	0.00695513	0.0464538	up
		COLEC12	Collectin-12	COLEC12	-0.525692	-270.553	0.00210484	0.0345409	down
		CNTP2	Contactin-associated protein-like 2	CNTNAP2	-0.309045	-270.553	0.00170179	0.0345409	down
		PKB beta	RAC-beta serine/threonine-protein kinase	AKT2	-0.410945	-267.976	0.00210484	0.0345409	down
		HPT	Haptoglobin	HP	0.571423	-267.976	0.00380876	0.0357476	up
		AMD	Peptidyl-glycine alpha-amidating monooxygenase	PAM	-0.19897	-265.399	0.00290851	0.0345409	down
		CD36 ANTIGEN	Platelet glycoprotein 4	CD36	-0.852122	-262.823	0.00213291	0.0345409	down
		EphA1	Ephrin type-A receptor 1	EPHA1	-0.633558	-262.823	0.00253917	0.0345409	down
		MXRA7	Matrix-remodeling-associated protein 7	MXRA7	-0.395536	-262.823	0.00253917	0.0345409	down
		MIG	C-X-C motif chemokine 9	CXCL9	1.01989	-262.823	0.00186009	0.0345409	up
		IL-17F	Interleukin-17F	IL17F	-0.132171	-260.246	0.00216173	0.0345409	down
		C5a	C5a anaphylatoxin	C5	0.301293	-260.246	0.00258013	0.0345409	up
		BFL1	Bcl-2-related protein A1	BCL2A1	-0.0839104	-260.246	0.0024995	0.0345409	down
		BMP-6	Bone morphogenetic protein 6	BMP6	-0.578556	-260.246	0.00172009	0.0345409	down
		Biotinidase	Biotinidase	BTD	-0.325846	-260.246	0.00216173	0.0345409	down
		LKHA4	Leukotriene A-4 hydrolase	LTA4H	-0.60244	-257.669	0.00210484	0.0345409	down
		CNTFR alpha	Ciliary neurotrophic factor receptor subunit alpha	CNTFR	-0.457341	-255.092	0.00190438	0.0345409	down
		Desmoglein-1	Desmoglein-1	DSG1	-0.138774	-255.092	0.00340357	0.0345409	down
		resistin	Resistin	RETN	0.554757	-255.092	0.00242376	0.0345409	up
		Factor B	Complement factor B	CFB	0.390357	-255.092	0.00216173	0.0345409	up
		STAT1	Signal transducer and activator of transcription 1-alpha/beta	STAT1	0.989677	-252.516	0.00190438	0.0345409	up
		Haptoglobin, Mixed Type	Haptoglobin	HP	0.835475	-252.516	0.00192733	0.0345409	up
		B3GN8	UDP-GlcNAc:betaGal beta-1,3-N-acetylglucosaminyltransferase 8	B3GNT8	-0.343332	-252.516	0.00186009	0.0345409	down
		b2-Microglobulin	Beta-2-microglobulin	B2M	0.277591	-249.939	0.00258013	0.0345409	up
		XTP3A	dCTP pyrophosphatase 1	DCTPP1	-0.324424	-249.939	0.00738314	0.0481918	down
		COMP	Cartilage oligomeric matrix protein	COMP	-0.490354	-249.939	0.00197491	0.0345409	down
		EMIL3	EMILIN-3	EMILIN3	-0.699963	-249.939	0.00197491	0.0345409	down
		CSMD1	CUB and sushi domain-containing protein 1	CSMD1	-0.168601	-249.939	0.0157346	0.0824629	down
		Gro-b/g	Gro-beta/gamma	CXCL3 CXCL2	0.443529	-247.362	0.00213291	0.0345409	up
		RGMA	Repulsive guidance molecule A	RGMA	-0.35431	-247.362	0.00207751	0.0345409	down
		FUT9	Alpha-(1,3)-fucosyltransferase 9	FUT9	-0.158652	-247.362	0.00888711	0.0536214	down
		LARGE	Glycosyltransferase-like protein LARGE1	LARGE	-0.415623	-247.362	0.00190438	0.0345409	down
		Afamin	Afamin	AFM	-0.32322	-244.786	0.00786728	0.0498501	down
		NLGN1	Neuroligin-1	NLGN1	-0.693579	-244.786	0.00197491	0.0345409	down
		IL-9	Interleukin-9	IL9	-0.238092	-244.786	0.00210484	0.0345409	down
		IDUA	alpha-L-iduronidase	IDUA	-0.771224	-239.632	0.00258013	0.0345409	down
		Antithrombin III	Antithrombin-III	SERPINC1	-0.137017	-239.632	0.00420968	0.0359828	down
		MMP-12	Macrophage metalloelastase	MMP12	0.689617	-239.632	0.00205087	0.0345409	up
		CDK5/p35	Cyclin-dependent kinase 5:Cyclin-dependent kinase 5 activator 1 complex	CDK5 CDK5R1	-0.194839	-234.479	0.013471	0.0725866	down
		Kallistatin	Kallistatin	SERPINA4	-0.739597	-234.479	0.00195083	0.0345409	down
		C1QT1	Complement C1q tumor necrosis factor-related protein 1	C1QTNF1	0.36767	-234.479	0.00266613	0.0345409	up
		Amyloid-like protein 1	Amyloid-like protein 1	APLP1	-0.712843	-234.479	0.00235247	0.0345409	down
		Fas, soluble	Tumor necrosis factor receptor superfamily member 6	FAS	-0.221211	-234.479	0.00326465	0.0345409	down
		MMP-2	72 kDa type IV collagenase	MMP2	-0.439713	-231.902	0.00216173	0.0345409	down
		NSE	Gamma-enolase	ENO2	-0.475564	-229.326	0.00313663	0.0345409	down
		CD38	ADP-ribosyl cyclase/cyclic ADP-ribose hydrolase 1	CD38	-0.148835	-229.326	0.00876537	0.0536214	down
		Gro-a	Growth-regulated alpha protein	CXCL1	0.548529	-229.326	0.00410174	0.0359828	up
		LPPRC	Leucine-rich PPR motif-containing protein, mitochondrial	LRPPRC	-0.200166	-229.326	0.00484752	0.0379348	down
		Granzyme K	Granzyme K	GZMK	-0.469438	-229.326	0.00242376	0.0345409	down
		SYWC	Tryptophan--tRNA ligase, cytoplasmic	WARS	0.861812	-229.326	0.00197491	0.0345409	up
		IL-6	Interleukin-6	IL6	0.715183	-226.749	0.00207751	0.0345409	up
		SEPR	Seprase	FAP	-0.54712	-226.749	0.00235247	0.0345409	down
		Nogo Receptor	Reticulon-4 receptor	RTN4R	-0.255619	-226.749	0.00420968	0.0359828	down
		C1QT3	Complement C1q tumor necrosis factor-related protein 3	C1QTNF3	-0.490467	-226.749	0.00235247	0.0345409	down
		MRP6	Multidrug resistance-associated protein 6	ABCC6	-0.14706	-226.749	0.0120731	0.0678548	down
		TICN3	Testican-3	SPOCK3	-0.244678	-226.749	0.0024995	0.0345409	down
		DKK3	Dickkopf-related protein 3	DKK3	-0.450183	-224.172	0.00246105	0.0345409	down
		C1QBP	Complement component 1 Q subcomponent-binding protein, mitochondrial	C1QBP	-0.10203	-224.172	0.00727127	0.0475697	down
		KI2L4	Killer cell immunoglobulin-like receptor 2DL4	KIR2DL4	0.19747	-224.172	0.00266613	0.0345409	up
		PLA2R	Secretory phospholipase A2 receptor	PLA2R1	-0.470197	-221.595	0.00470494	0.0376395	down
		Ephrin-A5	Ephrin-A5	EFNA5	-0.359796	-221.595	0.00225307	0.0345409	down
		EphA5	Ephrin type-A receptor 5	EPHA5	-0.283732	-221.595	0.00313663	0.0345409	down
		S100A12	Protein S100-A12	S100A12	0.700093	-221.595	0.00326465	0.0345409	up
		MTFR1	Mitochondrial fission regulator 1	MTFR1	-0.221041	-221.595	0.0112258	0.0637165	down
		IMPA3	Inositol monophosphatase 3	IMPAD1	-0.553818	-221.595	0.00205087	0.0345409	down
		CD44	CD44 antigen	CD44	-0.321089	-219.019	0.0193901	0.0955202	down
		APLP2	Amyloid-like protein 2	APLP2	0.169112	-216.442	0.0078802	0.0498501	up
		IgA	Immunoglobulin A	IGHA1 IGHA2	0.57157	-216.442	0.00463675	0.0376395	up
		IGFBP-5	Insulin-like growth factor-binding protein 5	IGFBP5	-0.161836	-216.442	0.0141148	0.0757715	down
		IGFBP-2	Insulin-like growth factor-binding protein 2	IGFBP2	0.390135	-216.442	0.0129006	0.0704385	up
		IgA	Immunoglobulin A	IGHA1 IGHA2	0.563151	-216.442	0.009998	0.0587204	up
		PCDH9	Protocadherin-9	PCDH9	-0.414717	-213.865	0.00774039	0.0493909	down
		GPVI	Platelet glycoprotein VI	GP6	0.446289	-213.865	0.00158384	0.0345409	up
		FCN1	Ficolin-1	FCN1	0.484433	-213.865	0.0246105	0.110439	up
		FCRL4	Fc receptor-like protein 4	FCRL4	-0.822324	-213.865	0.00307631	0.0345409	down
		ITI heavy chain H2	Inter-alpha-trypsin inhibitor heavy chain H2	ITIH2	-0.440867	-213.865	0.00213291	0.0345409	down
		sLFA-3	Lymphocyte function-associated antigen 3	CD58	-0.217438	-211.289	0.00484752	0.0379348	down
		WIF-1	Wnt inhibitory factor 1	WIF1	-0.191258	-211.289	0.00262243	0.0345409	down
		LAMA4	Laminin subunit alpha-4	LAMA4	0.378823	-211.289	0.00307631	0.0345409	up
		COX8A	Cytochrome c oxidase subunit 8A, mitochondrial	COX8A	0.69401	-208.712	0.0039992	0.0358928	up
		P-Cadherin	Cadherin-3	CDH3	-0.426437	-208.712	0.00228526	0.0345409	down
		IL-1Rrp2	Interleukin-1 receptor-like 2	IL1RL2	-0.169385	-208.712	0.00301826	0.0345409	down
		Albumin	Serum albumin	ALB	-0.572905	-208.712	0.00290851	0.0345409	down
		NDST1	Bifunctional heparan sulfate N-deacetylase/N-sulfotransferase 1	NDST1	-0.359397	-208.712	0.00216173	0.0345409	down
		MATN4	Matrilin-4	MATN4	-0.640855	-208.712	0.00444356	0.036991	down
		RANTES	C-C motif chemokine 5	CCL5	0.713513	-206.135	0.00470494	0.0376395	up
		NG36	Histone-lysine N-methyltransferase EHMT2	EHMT2	-0.363691	-206.135	0.0258013	0.115064	down
		SLIK4	SLIT and NTRK-like protein 4	SLITRK4	-0.373555	-206.135	0.00290851	0.0345409	down
		TM149	IGF-like family receptor 1	IGFLR1	0.338432	-206.135	0.0145425	0.0770594	up
		MTAP	S-methyl-5'-thioadenosine phosphorylase	MTAP	-0.148086	-206.135	0.00820349	0.0509966	down
		a2-Macroglobulin	Alpha-2-macroglobulin	A2M	-0.362121	-203.559	0.00225307	0.0345409	down
		MED-1	Mediator of RNA polymerase II transcription subunit 1	MED1	-0.523456	-203.559	0.00235247	0.0345409	down
		GRPE1	GrpE protein homolog 1, mitochondrial	GRPEL1	0.791048	-203.559	0.00258013	0.0345409	up
		EDA	Ectodysplasin-A, secreted form	EDA	-0.243656	-200.982	0.00372019	0.0356146	down
		MRC2	C-type mannose receptor 2	MRC2	-0.552104	-200.982	0.00340357	0.0345409	down
		amyloid precursor protein	Amyloid beta A4 protein	APP	0.526076	-200.982	0.00592474	0.0425396	up
		Gelsolin	Gelsolin	GSN	-0.297102	-200.982	0.00347757	0.0345591	down
		BAGE3	B melanoma antigen 3	BAGE3	-0.217156	-200.982	0.00340357	0.0345409	down
		C4b-binding protein alpha chain	C4b-binding protein alpha chain	C4BPA	0.291247	-200.982	0.00639872	0.0446047	up
		Midkine	Midkine	MDK	-0.236009	-198.405	0.00856971	0.0525902	down
		Lymphotoxin a2/b1	Lymphotoxin alpha2:beta1	LTA LTB	-0.133706	-198.405	0.00271132	0.0345409	down
		Leptin	Leptin	LEP	-0.765808	-198.405	0.0174965	0.088933	down
		B7-H2	ICOS ligand	ICOSLG	-0.604799	-198.405	0.00225307	0.0345409	down
		MBL	Mannose-binding protein C	MBL2	-1.07577	-195.829	0.0126959	0.069585	down
		AT1B2	Sodium/potassium-transporting ATPase subunit beta-2	ATP1B2	-0.335716	-195.829	0.00246105	0.0345409	down
		GLTL1	Polypeptide N-acetylgalactosaminyltransferase 16	GALNT16	-0.245809	-195.829	0.0125465	0.0692953	down
		BDNF	Brain-derived neurotrophic factor	BDNF	0.349189	-193.252	0.00181782	0.0345409	up
		I-309	C-C motif chemokine 1	CCL1	-0.146817	-193.252	0.00516026	0.039311	down
		GGT2	Inactive gamma-glutamyltranspeptidase 2	GGT2	-0.157687	-193.252	0.0102107	0.0598473	down
		OSM	Oncostatin-M	OSM	-0.0931949	-190.675	0.00727127	0.0475697	down
		MDM2	E3 ubiquitin-protein ligase Mdm2	MDM2	0.175062	-190.675	0.00666533	0.0455782	up
		FGL1	Fibrinogen-like protein 1	FGL1	0.924079	-190.675	0.00223731	0.0345409	up
		PGRP-L	N-acetylmuramoyl-L-alanine amidase	PGLYRP2	-0.343826	-190.675	0.00271132	0.0345409	down
		Notch 1	Neurogenic locus notch homolog protein 1	NOTCH1	-0.217487	-188.098	0.00266613	0.0345409	down
		Nr-CAM	Neuronal cell adhesion molecule	NRCAM	-0.49485	-188.098	0.00258013	0.0345409	down
		CRAC1	Cartilage acidic protein 1	CRTAC1	-0.413322	-188.098	0.00290851	0.0345409	down
		OMD	Osteomodulin	OMD	-0.667682	-188.098	0.00710969	0.0471571	down
		SPON2	Spondin-2	SPON2	0.3688	-188.098	0.00355484	0.0348448	up
		TrkC	NT-3 growth factor receptor	NTRK3	-0.332007	-185.522	0.00280646	0.0345409	down
		CD109	CD109 antigen	CD109	-0.494069	-185.522	0.00333267	0.0345409	down
		GPNMB	Transmembrane glycoprotein NMB	GPNMB	-0.502681	-185.522	0.0414732	0.16272	down
		HBG1	Hemoglobin subunit gamma-1	HBG1	-0.267363	-182.945	0.00301826	0.0345409	down
		IL-1 R AcP	Interleukin-1 Receptor accessory protein	IL1RAP	-0.389551	-182.945	0.00333267	0.0345409	down
		Apo A-I	Apolipoprotein A-I	APOA1	-0.23077	-182.945	0.0351578	0.145076	down
		CD97	CD97 antigen	CD97	-0.136533	-182.945	0.00888711	0.0536214	down
		C2	Complement C2	C2	0.304009	-182.945	0.00307631	0.0345409	up
		PDIA6	Protein disulfide-isomerase A6	PDIA6	0.572836	-182.945	0.00266613	0.0345409	up
		CBLN4	Cerebellin-4	CBLN4	-0.360952	-182.945	0.00296237	0.0345409	down
		CA056	Protein MENT	MENT	-0.70263	-182.945	0.004999	0.0385944	down
		Ephrin-A3	Ephrin-A3	EFNA3	-0.449379	-182.945	0.00301826	0.0345409	down
		EPHAA	Ephrin type-A receptor 10	EPHA10	0.376332	-182.945	0.00333267	0.0345409	up
		NADH-cytochrome b5 reductase	NADH-cytochrome b5 reductase 3	CYB5R3	-0.200662	-182.945	0.0039992	0.0358928	down
		UD2A1	UDP-glucuronosyltransferase 2A1	UGT2A1	0.303122	-182.945	0.00280646	0.0345409	up
		TNF sR-I	Tumor necrosis factor receptor superfamily member 1A	TNFRSF1A	0.2883	-180.368	0.00213291	0.0345409	up
		IL-19	Interleukin-19	IL19	-0.460382	-180.368	0.00262243	0.0345409	down
		Thrombospondin-1	Thrombospondin-1	THBS1	0.405852	-180.368	0.0195083	0.095938	up
		Cystatin-S	Cystatin-S	CST4	0.917624	-180.368	0.0125465	0.0692953	up
		C3b	Complement C3b	C3	1.55362	-180.368	0.00695513	0.0464538	up
		GRN	Granulins	GRN	0.307079	-180.368	0.00444356	0.036991	up
		Alcadein-beta	Calsyntenin-3	CLSTN3	0.396577	-180.368	0.00680715	0.0464374	up
		LIRA3	Leukocyte immunoglobulin-like receptor subfamily A member 3	LILRA3	0.71827	-180.368	0.0307631	0.13128	up
		ASPN	Asporin	ASPN	-0.425138	-180.368	0.00242376	0.0345409	down
		IFN-a/b R1	Interferon alpha/beta receptor 1	IFNAR1	-0.285629	-180.368	0.00470494	0.0376395	down
		ARMET	Mesencephalic astrocyte-derived neurotrophic factor	MANF	0.742012	-180.368	0.00258013	0.0345409	up
		sRANKL	Tumor necrosis factor ligand superfamily member 11	TNFSF11	-0.136449	-177.792	0.00326465	0.0345409	down
		a1-Antitrypsin	Alpha-1-antitrypsin	SERPINA1	0.427768	-177.792	0.00347757	0.0345591	up
		CNDP1	Beta-Ala-His dipeptidase	CNDP1	-0.487109	-177.792	0.00856971	0.0525902	down
		VITRN	Vitrin	VIT	-0.380709	-177.792	0.00470494	0.0376395	down
		CA162	Transmembrane protein C1orf162	C1orf162	0.576708	-177.792	0.00307631	0.0345409	up
		TSP3	Thrombospondin-3	THBS3	-0.688233	-177.792	0.00285657	0.0345409	down
		TIMP-3	Metalloproteinase inhibitor 3	TIMP3	0.457826	-175.215	0.0259408	0.115507	up
		PF-4	Platelet factor 4	PF4	0.508929	-175.215	0.00432346	0.0367366	up
		Sonic Hedgehog	Sonic hedgehog protein	SHH	-0.810361	-175.215	0.00313663	0.0345409	down
		TNF sR-II	Tumor necrosis factor receptor superfamily member 1B	TNFRSF1B	0.175518	-175.215	0.0190438	0.09479	up
		Epithelial cell kinase	Ephrin type-A receptor 2	EPHA2	-0.327228	-175.215	0.00615262	0.0433096	down
		aldolase C	Fructose-bisphosphate aldolase C	ALDOC	-0.2602	-175.215	0.00592474	0.0425396	down
		Laminin	Laminin	LAMA1 LAMB1 LAMC1	-0.320835	-172.638	0.00340357	0.0345409	down
		contactin-1	Contactin-1	CNTN1	-0.318076	-172.638	0.0039992	0.0358928	down
		CDON	Cell adhesion molecule-related/down-regulated by oncogenes	CDON	-0.778318	-172.638	0.00271132	0.0345409	down
		CD34	Hematopoietic progenitor cell antigen CD34	CD34	-0.246767	-172.638	0.00666533	0.0455782	down
		PENK	Proenkephalin-A	PENK	-0.793725	-172.638	0.00551614	0.0407258	down
		STAT3	Signal transducer and activator of transcription 3	STAT3	0.432092	-170.062	0.00285657	0.0345409	up
		GNPTG	N-acetylglucosamine-1-phosphotransferase subunit gamma	GNPTG	-0.118398	-170.062	0.00592474	0.0425396	down
		OMD	Osteomodulin	OMD	-0.747057	-170.062	0.0142194	0.0760485	down
		LONM	Lon protease homolog, mitochondrial	LONP1	0.572058	-170.062	0.00280646	0.0345409	up
		MXRA8	Matrix-remodeling-associated protein 8	MXRA8	-0.356381	-167.485	0.00326465	0.0345409	down
		MMP-9	Matrix metalloproteinase-9	MMP9	0.573581	-167.485	0.0106645	0.0613798	up
		IL-11 RA	Interleukin-11 receptor subunit alpha	IL11RA	-0.461285	-167.485	0.00390166	0.0358928	down
		Desmoglein-2	Desmoglein-2	DSG2	0.235214	-167.485	0.020641	0.0992982	up
		AMPK a2b2g1	AMP Kinase (alpha2beta2gamma1)	PRKAA2 PRKAB2 PRKAG1	0.536252	-167.485	0.00581702	0.0422949	up
		VAV	Proto-oncogene vav	VAV1	0.572286	-167.485	0.0106645	0.0613798	up
		Testican-2	Testican-2	SPOCK2	-0.277445	-167.485	0.00666533	0.0455782	down
		LRFN2	Leucine-rich repeat and fibronectin type-III domain-containing protein 2	LRFN2	-0.383988	-167.485	0.00410174	0.0359828	down
		HGFA	Hepatocyte growth factor activator	HGFAC	-0.459265	-167.485	0.00841937	0.0518893	down
		NRX1A	Neurexin-1	NRXN1	-0.174145	-167.485	0.0228526	0.10451	down
		Proteinase-3	Myeloblastin	PRTN3	0.84318	-164.908	0.00652931	0.0452951	up
		CLC1B	C-type lectin domain family 1 member B	CLEC1B	0.490811	-164.908	0.00695513	0.0464538	up
		PEDF	Pigment epithelium-derived factor	SERPINF1	-0.151011	-164.908	0.00380876	0.0357476	down
		PTPRD	Receptor-type tyrosine-protein phosphatase delta	PTPRD	-0.39578	-164.908	0.00340357	0.0345409	down
		APRV1	Retroviral-like aspartic protease 1	ASPRV1	-0.409911	-162.332	0.0137903	0.0741683	down
		MATN2	Matrilin-2	MATN2	-0.165501	-162.332	0.00333267	0.0345409	down
		IGLO5	IgLON family member 5	IGLON5	-0.342784	-162.332	0.00290851	0.0345409	down
		NEO1	Neogenin	NEO1	-0.296743	-162.332	0.00319936	0.0345409	down
		CGAT2	Chondroitin sulfate N-acetylgalactosaminyltransferase 2	CSGALNACT2	-0.161804	-159.755	0.0216173	0.101946	down
		alpha-1-antichymotrypsin complex	alpha-1-antichymotrypsin complex	SERPINA3	0.645878	-159.755	0.00457051	0.0375043	up
		GPNMB	Transmembrane glycoprotein NMB	GPNMB	-0.331103	-159.755	0.00340357	0.0345409	down
		T132B	Transmembrane protein 132B	TMEM132B	-0.243396	-159.755	0.00326465	0.0345409	down
		SCF	Kit ligand	KITLG	-0.398091	-159.755	0.015235	0.0801375	down
		PKC-A	Protein kinase C alpha type	PRKCA	0.866675	-157.178	0.00744037	0.0483456	up
		TSP4	Thrombospondin-4	THBS4	-0.590643	-157.178	0.00571314	0.041645	down
		CSK	Tyrosine-protein kinase CSK	CSK	0.528145	-157.178	0.00363564	0.0352755	up
		Kallikrein 7	Kallikrein-7	KLK7	-0.492657	-157.178	0.00615262	0.0433096	down
		Cadherin-12	Cadherin-12	CDH12	0.318808	-157.178	0.00355484	0.0348448	up
		NCAM-120	Neural cell adhesion molecule 1, 120 kDa isoform	NCAM1	-0.328243	-157.178	0.00444356	0.036991	down
		IL-23	Interleukin-23	IL12B IL23A	0.224066	-154.602	0.00420968	0.0359828	up
		HSP 90a/b	Heat shock protein HSP 90-alpha/beta	HSP90AA1 HSP90AB1	0.285822	-154.602	0.0039992	0.0358928	up
		CHK1	Serine/threonine-protein kinase Chk1	CHEK1	-0.164147	-154.602	0.00347757	0.0345591	down
		Nectin-like protein 2	Cell adhesion molecule 1	CADM1	-0.361341	-154.602	0.00551614	0.0407258	down
		BPI	Bactericidal permeability-increasing protein	BPI	0.659873	-154.602	0.0039992	0.0358928	up
		ENPP5	Ectonucleotide pyrophosphatase/phosphodiesterase family member 5	ENPP5	-0.395419	-154.602	0.00372019	0.0356146	down
		LIRB5	Leukocyte immunoglobulin-like receptor subfamily B member 5	LILRB5	-0.479743	-154.602	0.00914103	0.0549227	down
		Fas, soluble	Tumor necrosis factor receptor superfamily member 6	FAS	-0.284004	-154.602	0.00484752	0.0379348	down
		PSMA	Glutamate carboxypeptidase 2	FOLH1	-0.100216	-152.025	0.0212006	0.100641	down
		Contactin-4	Contactin-4	CNTN4	-0.223991	-152.025	0.00363564	0.0352755	down
		PGCB	Brevican core protein	BCAN	-0.400847	-152.025	0.00761752	0.0488338	down
		HGFA	Hepatocyte growth factor activator	HGFAC	-0.44382	-152.025	0.00410174	0.0359828	down
		PCDB2	Protocadherin beta-2	PCDHB2	-0.651895	-149.448	0.0114263	0.064599	down
		Fibrinogen	Fibrinogen	FGA FGB FGG	0.178822	-149.448	0.0355484	0.14585	up
		gpIIbIIIa	Integrin alpha-IIb: beta-3 complex	ITGA2B ITGB3	0.558136	-149.448	0.00484752	0.0379348	up
		NKp46	Natural cytotoxicity triggering receptor 1	NCR1	-0.17278	-149.448	0.0222178	0.103755	down
		Aminopeptidase	Carboxypeptidase Q	CPQ	-0.232547	-149.448	0.0191962	0.0950541	down
		HSP 90a/b	Heat shock protein HSP 90-alpha/beta	HSP90AA1 HSP90AB1	0.515018	-146.871	0.00390166	0.0358928	up
		DUS3	Dual specificity protein phosphatase 3	DUSP3	0.32098	-146.871	0.00695513	0.0464538	up
		SIA8F	Alpha-2,8-sialyltransferase 8F	ST8SIA6	-0.329866	-146.871	0.00666533	0.0455782	down
		G6B	Protein G6b	G6B	0.647263	-146.871	0.0213291	0.100918	up
		VAPA	Vesicle-associated membrane protein-associated protein A	VAPA	0.523536	-146.871	0.00841937	0.0518893	up
		KCE1L	Potassium voltage-gated channel subfamily E member 1-like protein	KCNE1L	-0.252838	-146.871	0.0319936	0.13473	down
		GFRa-2	GDNF family receptor alpha-2	GFRA2	-0.278114	-144.295	0.00319936	0.0345409	down
		Notch-3	Neurogenic locus notch homolog protein 3	NOTCH3	-0.262731	-144.295	0.00457051	0.0375043	down
		RTN4	Reticulon-4	RTN4	0.252879	-144.295	0.0111606	0.0635975	up
		GRB2 adapter protein	Growth factor receptor-bound protein 2	GRB2	0.506887	-144.295	0.00727127	0.0475697	up
		Tenascin-X	Tenascin-X	TNXB	-0.41598	-144.295	0.00390166	0.0358928	down
		STMN4	Stathmin-4	STMN4	0.14932	-144.295	0.00484752	0.0379348	up
		PEDF	Pigment epithelium-derived factor	SERPINF1	-0.143424	-144.295	0.00420968	0.0359828	down
		PLEK	Pleckstrin	PLEK	0.559543	-144.295	0.00710969	0.0471571	up
		SIG14	Sialic acid-binding Ig-like lectin 14	SIGLEC14	0.844506	-144.295	0.00888711	0.0536214	up
		XTP3B	Endoplasmic reticulum lectin 1	ERLEC1	0.226998	-144.295	0.0215342	0.101721	up
		MCP-2	C-C motif chemokine 8	CCL8	-0.142756	-141.718	0.0342789	0.14268	down
		WFKN2	WAP, Kazal, immunoglobulin, Kunitz and NTR domain-containing protein 2	WFIKKN2	-0.241136	-141.718	0.0488791	0.183265	down
		CYTF	Cystatin-F	CST7	0.685081	-141.718	0.0228526	0.10451	up
		ROBO2	Roundabout homolog 2	ROBO2	-0.274554	-141.718	0.00615262	0.0433096	down
		LYSM4	LysM and putative peptidoglycan-binding domain-containing protein 4	LYSMD4	0.396928	-141.718	0.0123052	0.0683571	up
		B4GT2	Beta-1,4-galactosyltransferase 2	B4GALT2	-0.25359	-141.718	0.00969503	0.0574106	down
		Nectin-like protein 1	Cell adhesion molecule 3	CADM3	-0.20878	-139.141	0.0383923	0.154214	down
		CATZ	Cathepsin Z	CTSZ	-0.32564	-139.141	0.00533227	0.0401949	down
		NCC27	Chloride intracellular channel protein 1	CLIC1	0.298354	-139.141	0.00516026	0.039311	up
		UNC5H4	Netrin receptor UNC5D	UNC5D	-0.309875	-139.141	0.00470494	0.0376395	down
		PCSK9	Proprotein convertase subtilisin/kexin type 9	PCSK9	-0.334781	-139.141	0.023699	0.107186	down
		Cadherin-5	Cadherin-5	CDH5	-0.238647	-136.565	0.0228526	0.10451	down
		BTK	Tyrosine-protein kinase BTK	BTK	0.480662	-136.565	0.00940988	0.0560688	up
		Sphingosine kinase 1	Sphingosine kinase 1	SPHK1	0.58829	-136.565	0.019996	0.0971718	up
		PKC-B-II	Protein kinase C beta type (splice variant beta-II)	PRKCB	0.698127	-136.565	0.0079984	0.0500466	up
		14-3-3 protein zeta/delta	14-3-3 protein zeta/delta	YWHAZ	0.427966	-136.565	0.00380876	0.0357476	up
		OIT3	Oncoprotein-induced transcript 3 protein	OIT3	0.322806	-136.565	0.00355484	0.0348448	up
		GP100	Melanocyte protein PMEL	PMEL	-0.227805	-136.565	0.0213291	0.100918	down
		PRDX4	Peroxiredoxin-4	PRDX4	0.111328	-136.565	0.0311049	0.131955	up
		COSA1	Collagen alpha-1(XXVIII) chain	COL28A1	-0.251093	-133.988	0.00744037	0.0483456	down
		CAMK2A	Calcium/calmodulin-dependent protein kinase type II subunit alpha	CAMK2A	0.273926	-133.988	0.0222178	0.103755	up
		EPHB2	Ephrin type-B receptor 2	EPHB2	-0.296287	-133.988	0.00380876	0.0357476	down
		Cyclophilin F	Peptidyl-prolyl cis-trans isomerase F, mitochondrial	PPIF	0.869017	-133.988	0.00410174	0.0359828	up
		APEX1	DNA-(apurinic or apyrimidinic site) lyase	APEX1	0.399997	-133.988	0.00761752	0.0488338	up
		Serpin B1	Leukocyte elastase inhibitor	SERPINB1	0.324699	-131.411	0.0297615	0.127957	up
		ROR1	Tyrosine-protein kinase transmembrane receptor ROR1	ROR1	-0.25859	-131.411	0.0363564	0.148317	down
		BCAM	Basal Cell Adhesion Molecule	BCAM	-0.174669	-131.411	0.0369157	0.149537	down
		eIF-4H	Eukaryotic translation initiation factor 4H	EIF4H	0.401784	-131.411	0.00363564	0.0352755	up
		CELF2	CUGBP Elav-like family member 2	CELF2	0.374161	-131.411	0.020641	0.0992982	up
		Periostin	Periostin	POSTN	-0.296963	-128.835	0.0126291	0.0693511	down
		Collectin Kidney 1	Collectin-11	COLEC11	-0.455443	-128.835	0.00484752	0.0379348	down
		Rho A	Transforming protein RhoA	RHOA	0.300219	-128.835	0.009998	0.0587204	up
		TMX2	Thioredoxin-related transmembrane protein 2	TMX2	0.341226	-126.258	0.0355484	0.14585	up
		Cathepsin V	Cathepsin L2	CTSV	-0.638382	-126.258	0.024995	0.11199	down
		Prekallikrein	Plasma kallikrein	KLKB1	-0.270006	-126.258	0.0133307	0.0719656	down
		HSP 90b	Heat shock protein HSP 90-beta	HSP90AB1	0.385957	-126.258	0.0311049	0.131955	up
		RNAS4	Ribonuclease 4	RNASE4	0.203743	-126.258	0.0278205	0.121614	up
		TWEAK	Tumor necrosis factor ligand superfamily member 12	TNFSF12	-0.226477	-126.258	0.00727127	0.0475697	down
		SCO1	Protein SCO1 homolog, mitochondrial	SCO1	-0.273781	-126.258	0.0290851	0.125613	down
		Amylase, alpha 1A	Alpha-amylase 1	AMY1A	-0.477775	-126.258	0.023699	0.107186	down
		PDGFD	Platelet-derived growth factor D	PDGFD	0.272956	-126.258	0.0118495	0.0667288	up
		Rho-GDI beta	Rho GDP-dissociation inhibitor 2	ARHGDIB	0.280446	-126.258	0.00888711	0.0536214	up
		Carbonic Anhydrase IV	Carbonic anhydrase 4	CA4	-0.188595	-123.681	0.0039992	0.0358928	down
		RAC3	Ras-related C3 botulinum toxin substrate 3	RAC3	0.353392	-123.681	0.00470494	0.0376395	up
		Cathelicidin peptide	Cathelicidin antimicrobial peptide	CAMP	0.446784	-123.681	0.0079984	0.0500466	up
		LYNB	Tyrosine-protein kinase Lyn, isoform B	LYN	0.577949	-121.105	0.0319936	0.13473	up
		Cyclophilin A	Peptidyl-prolyl cis-trans isomerase A	PPIA	0.282908	-121.105	0.0188198	0.0940006	up
		TIMP-2	Metalloproteinase inhibitor 2	TIMP2	-0.189213	-118.528	0.0106645	0.0613798	down
		Protease nexin I	Glia-derived nexin	SERPINE2	0.223394	-118.528	0.015235	0.0801375	up
		LYN	Tyrosine-protein kinase Lyn	LYN	0.608653	-118.528	0.0177742	0.0895571	up
		TCTP	Translationally-controlled tumor protein	TPT1	0.303527	-118.528	0.00761752	0.0488338	up
		Factor H	Complement factor H	CFH	0.158346	-118.528	0.0228526	0.10451	up
		IGF-I sR	Insulin-like growth factor 1 receptor	IGF1R	-0.217106	-118.528	0.00571314	0.041645	down
		F150B	Protein FAM150B	FAM150B	0.229475	-118.528	0.00420968	0.0359828	up
		G3BP2	Ras GTPase-activating protein-binding protein 2	G3BP2	0.379533	-118.528	0.019996	0.0971718	up
		ACTN1	Alpha-actinin-1	ACTN1	0.418547	-118.528	0.0319936	0.13473	up
		CRKL	Crk-like protein	CRKL	0.28849	-118.528	0.0039992	0.0358928	up
		RAC1	Ras-related C3 botulinum toxin substrate 1	RAC1	0.496603	-115.951	0.0103205	0.060245	up
		IF4G2	Eukaryotic translation initiation factor 4 gamma 2	EIF4G2	0.459897	-115.951	0.0188198	0.0940006	up
		BMPR1A	Bone morphogenetic protein receptor type-1A	BMPR1A	-0.209904	-115.951	0.0159968	0.0832297	down
		DB131	Beta-defensin 131	DEFB131	0.41675	-115.951	0.0273116	0.120305	up
		IRK11	ATP-sensitive inward rectifier potassium channel 11	KCNJ11	-0.240985	-115.951	0.00099359	0.0345409	down
		EPHB2	Ephrin type-B receptor 2	EPHB2	-0.290478	-115.951	0.0282296	0.122842	down
		PIAS4	E3 SUMO-protein ligase PIAS4	PIAS4	0.376266	-113.374	0.0193901	0.0955202	up
		SREC-II	Scavenger receptor class F member 2	SCARF2	-0.256749	-113.374	0.0220646	0.103545	down
		EP15R	Epidermal growth factor receptor substrate 15-like 1	EPS15L1	0.209539	-110.798	0.00666533	0.0455782	up
		BRAK	C-X-C motif chemokine 14	CXCL14	0.337861	-110.798	0.00533227	0.0401949	up
		SUMO3	Small ubiquitin-related modifier 3	SUMO3	0.265658	-110.798	0.0106645	0.0613798	up
		sPLA(2)-XIII	Group XIIB secretory phospholipase A2-like protein	PLA2G12B	-0.314666	-110.798	0.0159968	0.0832297	down
		Cyclophilin A	Peptidyl-prolyl cis-trans isomerase A	PPIA	0.281769	-108.221	0.0171394	0.0874324	up
		NPTN	Neuroplastin	NPTN	-0.377336	-108.221	0.0412549	0.16253	down
		IGDC4	Immunoglobulin superfamily DCC subclass member 4	IGDCC4	-0.415423	-108.221	0.015235	0.0801375	down
		PTP-1C	Tyrosine-protein phosphatase non-receptor type 6	PTPN6	0.317293	-103.068	0.0246105	0.110439	up
		LY66C	Lymphocyte antigen 6 complex locus protein G6c	LY6G6C	0.206672	-103.068	0.0039992	0.0358928	up
		DJB11	DnaJ homolog subfamily B member 11	DNAJB11	0.274083	-103.068	0.0420968	0.164269	up
		SIAE	Sialate O-acetylesterase	SIAE	0.329068	-103.068	0.0205087	0.0989933	up
		MICA	MHC class I polypeptide-related sequence A	MICA	-0.316623	-100.491	0.044791	0.17152	down
		KPCI	Protein kinase C iota type	PRKCI	0.262128	-100.491	0.0208654	0.0997095	up
		NLGNX	Neuroligin-4, X-linked	NLGN4X	-0.344884	-100.491	0.00639872	0.0446047	down
		ISLR2	Immunoglobulin superfamily containing leucine-rich repeat protein 2	ISLR2	-0.295873	-100.491	0.019996	0.0971718	down
		Angiopoietin-4	Angiopoietin-4	ANGPT4	0.167701	-97.9143	0.0228526	0.10451	up
		ITI heavy chain H1	Inter-alpha-trypsin inhibitor heavy chain H1	ITIH1	-0.191637	-97.9143	0.039992	0.158423	down
		METAP1	Methionine aminopeptidase 1	METAP1	0.365753	-95.3376	0.0479904	0.18064	up
		VASN	Vasorin	VASN	-0.179913	-95.3376	0.0228526	0.10451	down
		ATPO	ATP synthase subunit O, mitochondrial	ATP5O	0.747306	-95.3376	0.00727127	0.0475697	up
		EI2BA	Translation initiation factor eIF-2B subunit alpha	EIF2B1	0.286045	-92.7609	0.0296237	0.127555	up
		PCYOX	Prenylcysteine oxidase 1	PCYOX1	-0.465126	-92.7609	0.0383923	0.154214	down
		CDK8/cyclin C	Cyclin-dependent kinase 8:Cyclin-C complex	CDK8 CCNC	-0.0838753	-90.1842	0.0191962	0.0950541	down
		CLC7A	C-type lectin domain family 7 member A	CLEC7A	0.223849	-90.1842	0.034993	0.144604	up
		GNS	N-acetylglucosamine-6-sulfatase	GNS	0.275547	-87.6075	0.0162679	0.0841829	up
		SMAD2	Mothers against decapentaplegic homolog 2	SMAD2	0.346405	-59.2639	0.044791	0.17152	up
		CTLA-4	Cytotoxic T-lymphocyte protein 4	CTLA4	-0.302832	-56.6872	0.0433812	0.168139	down
