# Supplementary material for: Sequential inflammatory processes define human progression from M. tuberculosis infection to tuberculosis disease
Source: PLoS Pathog. 2017 Nov 16;13(11):e1006687. doi: 10.1371/journal.ppat.1006687 (PMC5689825; doi:10.1371/journal.ppat.1006687)
Supplement: S5 Table — 3 modules sets, Chaussabel, BTM and MSIGDB modules, were considered in this analysis. (XLSX) [file ppat.1006687.s009.xlsx]

## Sheet: Table S5
		Table S5. List of gene modules enriched in proteins (matched to their genes) with significant splines. 3 modules sets, Chaussabel, BTM and MSIGDB modules, were considered in this analysis.
		deviation_day_lowerCI: 99% lower confidence interval obtained by boot strapping the deviation day of the genes involved in the module
		deviation_day: obtained by using the deviation day of the genes involved in that module
		deviation_day_upperCI: 99% upper confidence interval obtained by boot strapping the deviation day of the genes involved in the module
		cluster	cluster.num	geneset	geneset.num	clusterInGeneset.num	pval	fdr	deviation_day_lowerCI	deviation_day	deviation_day_upperCI	proteins	module
		up_regulated	168	M1.1_Coagulation Cascade	24	4	0.0646776	0.461473	-644.173	-404.124	-164.908	CLEC1B,GP6,SCGB1C1,PPBP	Chaussabel
		up_regulated	168	M4.2_Inflammation	18	3	0.105658	0.475462	-221.595	-187.215	-167.485	MMP9,SERPINA1,S100A12	Chaussabel
		up_regulated	168	M4.6_Myeloid Lineage	22	4	0.0491776	0.442599	-180.368	-143.397	-118.528	LYN,CLIC1,STAT3,GRN	Chaussabel
		up_regulated	168	M4.13_Myeloid Lineage	15	4	0.0130463	0.234834	-641.596	-259.805	-118.528	ACTN1,TNFRSF1A,CXCL1,CTBS	Chaussabel
		up_regulated	168	M5.1_Inflammation	26	4	0.0824298	0.461473	-180.368	-141.399	-87.6075	GNS,RTN4,GRB2,GRN	Chaussabel
		up_regulated	168	M5.15_Neutrophils	11	4	0.00386645	0.139192	-267.976	-221.284	-123.681	CAMP,BPI,HP,RETN	Chaussabel
		up_regulated	168	M6.6_Myeloid Lineage	10	3	0.0226462	0.271755	-213.865	-177.6	-146.871	DUSP3,TNFRSF1B,FCN1	Chaussabel
		down_regulated	243	M4.7_Lymphoid Lineage	7	3	0.0211992	0.381585	-278.283	-236.289	-206.135	MTAP,LRPPRC,HIBADH	Chaussabel
		down_regulated	243	LargerFC.InResponders.Week8vsBaseline	9	6	4.12631e-05	0.00148547	-231.902	-177.746	-146.871	CTSZ,CADM1,CDON,CNDP1,MRC2,EPHA1	Chaussabel
		up_regulated	168	M0_targets of FOSL1/2	9	3	0.0166293	0.43735	-762.701	-354.736	-167.485	MMP9,IL6,MMP1	BTM
		up_regulated	168	M13_innate activation by cytosolic DNA sensing	4	3	0.00100829	0.0662951	-298.896	-240.101	-206.135	CCL5,IL6,CXCL10	BTM
		up_regulated	168	M20_AP-1 transcription factor network	6	3	0.00457488	0.171885	-762.701	-347.741	-167.485	MMP9,IL6,MMP1	BTM
		up_regulated	168	M27.0_chemokine cluster (I)	22	6	0.00207406	0.109096	-608.099	-295.639	-206.135	PF4,CCL5,CXCL1,CXCL9,CXCL10,PPBP	BTM
		up_regulated	168	M37.0_immune activation - generic cluster	98	14	0.00346582	0.151918	-252.516	-173.88	-123.681	LYN,FAM150B,ACTN1,CAMP,BTK,BPI,PRTN3,MMP9,LILRA3,CXCL1,HP,RETN,DEFA1,FCGR3B	BTM
		up_regulated	168	M54_BCR signaling	5	4	7.97729e-05	0.00945493	-167.485	-125.709	-103.068	PTPN6,LYN,BTK,VAV1	BTM
		up_regulated	168	M112.0_complement activation (I)	10	6	1.12243e-05	0.00295199	-583.565	-245.793	-149.448	CFH,C3,C2,CFB,C1S,CFI	BTM
		up_regulated	168	M112.1_complement activation (II)	9	5	0.000107851	0.00945493	-894	-271.192	-118.528	CFH,C3,CFB,C1S,CFI	BTM
		up_regulated	168	REACTOME_COMPLEMENT_CASCADE	17	10	1.27231e-08	0.000130984	-479.265	-306.565	-191.964	CFH,C3,C2,C4BPA,CFB,C5,C1S,CRP,C9,CFI	MSIGDB
		up_regulated	168	MODULE_58	16	9	1.22276e-07	0.000251766	-479.265	-291.896	-182.945	CFH,C3,C2,C4BPA,CFB,C5,C1S,C9,CFI	MSIGDB
		up_regulated	168	MODULE_130	16	9	1.22276e-07	0.000251766	-479.265	-288.151	-182.945	CFH,C3,C2,C4BPA,CFB,C5,C1S,C9,CFI	MSIGDB
		up_regulated	168	REACTOME_PLATELET_ACTIVATION_SIGNALING_AND_AGGREGATION	82	20	9.80334e-08	0.000251766	-177.792	-154.701	-128.835	PPIA,RAC1,LYN,ACTN1,RHOA,PRKCB,YWHAZ,GRB2,PLEK,PRKCA,CSK,VAV1,PF4,SERPINA1,THBS1,APP,PDGFA,PPBP,PDGFB,FGG	MSIGDB
		up_regulated	168	MCLACHLAN_DENTAL_CARIES_UP	112	24	6.91151e-08	0.000251766	-255.092	-206.363	-167.485	CLEC7A,SERPINE2,LYN,ARHGDIB,PLEK,SERPINA3,MMP9,TNFRSF1B,SERPINA1,C3,CCL5,IGFLR1,FCN1,IL6,CXCL1,WARS,CFB,CXCL9,CECR1,CD84,CD163,MMP1,CFI,FCGR3B	MSIGDB
		up_regulated	168	KEGG_CHEMOKINE_SIGNALING_PATHWAY	71	18	2.39624e-07	0.000411154	-240.921	-172.519	-132.7	CXCL14,RAC1,LYN,CRKL,RHOA,PRKCB,GRB2,CSK,VAV1,STAT3,PF4,CCL5,CXCL1,STAT1,CXCL9,CXCL10,CCL22,PPBP	MSIGDB
		up_regulated	168	MODULE_24	141	26	4.62393e-07	0.000680048	-271.873	-239.942	-180.368	CFH,ACTN1,RNASE4,CST7,SERPINA3,PRTN3,TIMP3,PF4,TNFRSF1B,SERPINA1,C2,FGL1,C4BPA,IGFBP2,HP,CFB,C5,F10,C1S,SERPIND1,APCS,CD163,PPBP,TNFRSF25,CFI,PLA2G2A	MSIGDB
		up_regulated	168	MCLACHLAN_DENTAL_CARIES_DN	99	21	5.96058e-07	0.000767052	-228.037	-187.077	-158.467	CLEC7A,SERPINE2,LYN,ARHGDIB,PLEK,CDH12,SERPINA3,MMP9,TNFRSF1B,SERPINA1,C3,CCL5,FCN1,IL6,CXCL1,WARS,CFB,CXCL9,CD84,MMP1,FCGR3B	MSIGDB
		up_regulated	168	KEGG_COMPLEMENT_AND_COAGULATION_CASCADES	44	13	1.91028e-06	0.0019297	-479.265	-283.808	-200.982	CFH,SERPINA1,C3,C2,C4BPA,CFB,C5,F10,C1S,SERPIND1,C9,CFI,FGG	MSIGDB
		up_regulated	168	MODULE_46	211	32	1.98023e-06	0.0019297	-270.553	-242.989	-196.988	CXCL14,CFH,CAMP,ARHGDIB,CST7,BPI,STAT3,PF4,C3,GRN,LILRA3,C2,C4BPA,FCN1,KIR2DL4,IL6,CXCL1,B2M,STAT1,HP,CFB,C5,CXCL9,C1S,PDGFA,CXCL10,C9,PPBP,PDGFB,CFI,FCGR3B,FGG	MSIGDB
		up_regulated	168	HSIAO_HOUSEKEEPING_GENES	98	20	2.17116e-06	0.0019297	-159.755	-133.452	-121.105	ATP5O,PTPN6,PPIA,RAC1,EIF4G2,TPT1,HSP90AB1,ARHGDIB,RHOA,EIF4H,APEX1,YWHAZ,CLIC1,SERPINA3,STAT3,COX8A,APLP2,WARS,B2M,GAPDH	MSIGDB
		up_regulated	168	GSE6269_HEALTHY_VS_STREP_PNEUMO_INF_PBMC_DN	66	16	2.24928e-06	0.0019297	-213.865	-157.847	-135.244	GNS,CAMP,RNASE4,SERPINB1,PPIF,GRB2,PLEK,DUSP3,BPI,PRTN3,GRN,FCN1,APLP2,S100A12,CD163,CTBS	MSIGDB
		up_regulated	168	MODULE_75	208	31	4.33439e-06	0.00343251	-267.976	-244.988	-200.982	CXCL14,CFH,CAMP,ARHGDIB,CST7,BPI,STAT3,PF4,C3,GRN,C2,C4BPA,FCN1,KIR2DL4,IL6,CXCL1,B2M,STAT1,HP,CFB,C5,CXCL9,C1S,PDGFA,CXCL10,C9,PPBP,PDGFB,CFI,FCGR3B,FGG	MSIGDB
		up_regulated	168	REACTOME_REGULATION_OF_COMPLEMENT_CASCADE	9	6	4.74274e-06	0.00348761	-574.546	-222.426	-149.448	CFH,C3,C2,C4BPA,CFB,CFI	MSIGDB
		up_regulated	168	REACTOME_RESPONSE_TO_ELEVATED_PLATELET_CYTOSOLIC_CA2_	49	13	7.2582e-06	0.00481207	-608.099	-193.18	-136.565	PPIA,ACTN1,PRKCB,PLEK,PRKCA,PF4,SERPINA1,THBS1,APP,PDGFA,PPBP,PDGFB,FGG	MSIGDB
		up_regulated	168	VERHAAK_AML_WITH_NPM1_MUTATED_UP	64	15	7.47869e-06	0.00481207	-331.137	-208.88	-177.792	GNS,PDGFD,PLEK,PF4,SERPINA1,THBS1,LILRA3,C2,FCN1,IL6,WARS,CXCL10,CD163,PPBP,FCGR3B	MSIGDB
		up_regulated	168	REACTOME_HEMOSTASIS	153	25	8.06995e-06	0.00488706	-190.675	-158.555	-132.7	ANGPT4,PTPN6,PPIA,RAC1,LYN,ACTN1,RHOA,PRKCB,YWHAZ,GRB2,PLEK,PRKCA,CSK,VAV1,PF4,SERPINA1,THBS1,APP,F10,PDGFA,ANGPT1,PPBP,PDGFB,MMP1,FGG	MSIGDB
		up_regulated	168	HSIAO_LIVER_SPECIFIC_GENES	98	19	8.87245e-06	0.00507455	-337.547	-262.3	-195.829	RNASE4,PRDX4,SERPINA3,SERPINA1,C3,C2,FGL1,C4BPA,HP,CFB,C5,F10,C1S,SERPIND1,APCS,CRP,C9,CFI,FGG	MSIGDB
		up_regulated	168	KIM_LRRC3B_TARGETS	10	6	1.12243e-05	0.00608179	-479.265	-265.191	-206.135	SERPINA1,CCL5,CXCL1,B2M,CXCL9,C9	MSIGDB
		up_regulated	168	GSE34205_RSV_VS_FLU_INF_INFANT_PBMC_DN	26	9	1.89656e-05	0.00976257	-249.939	-204.323	-180.368	SPHK1,GRN,C2,SPON2,COX8A,FCN1,KIR2DL4,B2M,CD84	MSIGDB
		up_regulated	168	REACTOME_INITIAL_TRIGGERING_OF_COMPLEMENT	7	5	2.0007e-05	0.00980821	-383.927	-243.035	-180.368	C3,C2,CFB,C1S,CRP	MSIGDB
		up_regulated	168	BIOCARTA_COMP_PATHWAY	11	6	2.33772e-05	0.0104638	-479.265	-313.356	-219.019	C3,C2,CFB,C5,C1S,C9	MSIGDB
		up_regulated	168	MODULE_5	162	25	2.2824e-05	0.0104638	-226.749	-183.862	-167.485	GNS,LYN,ACTN1,ARHGDIB,SERPINB1,CST7,SERPINA3,MMP9,STAT3,TIMP3,TNFRSF1B,SERPINA1,THBS1,GRN,C2,CCL5,FCN1,IL6,CXCL1,STAT1,HP,C1S,ANGPT1,CD163,FCGR3B	MSIGDB
		up_regulated	168	MORF_ACTG1	34	10	3.26328e-05	0.0115846	-139.141	-126.889	-115.951	PPIA,SUMO3,EIF4G2,TPT1,HSP90AB1,RHOA,YWHAZ,CLIC1,COX8A,B2M	MSIGDB
		up_regulated	168	REACTOME_SIGNALING_BY_SCF_KIT	34	10	3.26328e-05	0.0115846	-170.062	-152.468	-118.528	PTPN6,RAC1,LYN,GRB2,PRKCA,MMP9,VAV1,STAT3,MDM2,STAT1	MSIGDB
		up_regulated	168	FLECHNER_BIOPSY_KIDNEY_TRANSPLANT_REJECTED_VS_OK_UP	34	10	3.26328e-05	0.0115846	-252.516	-207.883	-167.485	CELF2,PRKCB,MMP9,TNFRSF1B,CCL5,FCN1,WARS,STAT1,GAPDH,CD163	MSIGDB
		up_regulated	168	TENEDINI_MEGAKARYOCYTE_MARKERS	34	10	3.26328e-05	0.0115846	-608.099	-254.01	-206.135	STAT3,PF4,CCL5,GP6,IL6,CXCL1,STAT1,PDGFA,PPBP,PDGFB	MSIGDB
		up_regulated	168	DAZARD_RESPONSE_TO_UV_SCC_UP	34	10	3.26328e-05	0.0115846	-226.749	-160.953	-126.258	SMAD2,HSP90AB1,ARHGDIB,YWHAZ,RTN4,DSG2,PDIA6,IL6,CXCL1,B2M	MSIGDB
		up_regulated	168	GSE6269_HEALTHY_VS_STREP_AUREUS_INF_PBMC_DN	55	13	2.8457e-05	0.0115846	-211.289	-168.371	-133.988	CLEC7A,SUMO3,SERPINB1,PPIF,PLEK,DUSP3,SERPINA1,GRN,C2,LAMA4,FCN1,APLP2,GAPDH	MSIGDB
		up_regulated	168	TAKEDA_TARGETS_OF_NUP98_HOXA9_FUSION_8D_DN	57	13	4.28206e-05	0.0146946	-418.841	-219.376	-161.043	CLEC7A,SERPINB1,CST7,BPI,MMP9,SERPINA1,FCN1,S100A12,CXCL1,MMP12,CD163,PPBP,MMP1	MSIGDB
		up_regulated	168	BIOCARTA_BCR_PATHWAY	17	7	4.63086e-05	0.0153789	-157.178	-135.167	-118.528	RAC1,LYN,BTK,PRKCB,GRB2,PRKCA,VAV1	MSIGDB
		up_regulated	168	BIOCARTA_CLASSIC_PATHWAY	8	5	5.05686e-05	0.0162689	-479.265	-334.352	-182.945	C3,C2,C5,C1S,C9	MSIGDB
		up_regulated	168	KEGG_B_CELL_RECEPTOR_SIGNALING_PATHWAY	23	8	5.43814e-05	0.0166801	-144.295	-127.25	-115.951	PTPN6,RAC1,LYN,RAC3,BTK,PRKCB,GRB2,VAV1	MSIGDB
		up_regulated	168	KEGG_PATHWAYS_IN_CANCER	111	19	5.67073e-05	0.0166801	-211.289	-157.248	-126.258	SMAD2,PIAS4,RAC1,CRKL,RAC3,HSP90AB1,RHOA,PRKCB,GRB2,PRKCA,MMP9,STAT3,MDM2,LAMA4,IL6,STAT1,PDGFA,PDGFB,MMP1	MSIGDB
		up_regulated	168	NAKAYAMA_SOFT_TISSUE_TUMORS_PCA1_UP	36	10	5.64728e-05	0.0166801	-280.859	-227.865	-179.08	CFH,SERPINA1,THBS1,C3,CCL5,CFB,CXCL9,C1S,CXCL10,CD163	MSIGDB
		up_regulated	168	REACTOME_IMMUNE_SYSTEM	284	35	7.36326e-05	0.0210569	-224.172	-182.001	-141.718	PTPN6,RAC1,EIF4G2,DEFB131,LYN,CFH,CRKL,HSP90AB1,CAMK2A,BTK,PRKCB,YWHAZ,GRB2,DUSP3,CSK,VAV1,STAT3,C3,C2,MDM2,APP,C4BPA,S100A12,KIR2DL4,IL6,B2M,STAT1,CFB,C5,C1S,DEFA1,CRP,C9,UBE2J2,CFI	MSIGDB
		up_regulated	168	BIOCARTA_EDG1_PATHWAY	13	6	7.78314e-05	0.0216561	-220.307	-143.429	-122.393	RAC1,RHOA,SPHK1,PRKCB,PRKCA,PDGFA	MSIGDB
		up_regulated	168	LENAOUR_DENDRITIC_CELL_MATURATION_DN	45	11	8.67099e-05	0.0234915	-328.528	-198.232	-171.35	ARHGDIB,PPIF,MMP9,PF4,TNFRSF1B,SERPINA1,C3,FCN1,S100A12,CD163,PPBP	MSIGDB
		up_regulated	168	KEGG_FOCAL_ADHESION	70	14	0.000101774	0.0268658	-180.368	-144.058	-123.681	RAC1,ACTN1,CRKL,RAC3,PDGFD,RHOA,PRKCB,GRB2,PRKCA,VAV1,THBS1,LAMA4,PDGFA,PDGFB	MSIGDB
		up_regulated	168	RUTELLA_RESPONSE_TO_CSF2RB_AND_IL4_DN	80	15	0.000124388	0.0320144	-229.326	-203.434	-136.565	GNS,RNASE4,PPIF,SPHK1,PRKCB,C3,GRPEL1,FCN1,APLP2,S100A12,CXCL1,STAT1,CXCL10,CD163,CTBS	MSIGDB
		up_regulated	168	MODULE_45	179	25	0.000127674	0.0320585	-180.368	-158.025	-131.411	METAP1,PTPN6,LY6G6C,LYN,ACTN1,RAC3,ARHGDIB,SERPINB1,CELF2,PRKCB,CST7,PLEK,MMP9,VAV1,PF4,TNFRSF1B,SERPINA1,GRN,C2,CCL5,FCN1,STAT1,PPBP,TNFRSF25,FCGR3B	MSIGDB
		up_regulated	168	GCM_CSNK2B	20	7	0.000156312	0.0383151	-136.565	-129.865	-121.105	PPIA,HSP90AB1,RHOA,EIF4H,APEX1,YWHAZ,CLIC1	MSIGDB
		up_regulated	168	REACTOME_INNATE_IMMUNE_SYSTEM	101	17	0.000177333	0.0424569	-286.013	-230.424	-180.368	DEFB131,CFH,HSP90AB1,BTK,DUSP3,C3,C2,APP,C4BPA,S100A12,CFB,C5,C1S,DEFA1,CRP,C9,CFI	MSIGDB
		up_regulated	168	PID_CXCR4_PATHWAY	34	9	0.000202756	0.0447893	-168.773	-143.102	-118.528	PTPN6,RAC1,LYN,RHOA,CSK,MMP9,VAV1,STAT3,STAT1	MSIGDB
		up_regulated	168	PID_PDGFRBPATHWAY	49	11	0.000198245	0.0447893	-163.62	-143.827	-124.97	RAC1,LYN,RHOA,SPHK1,YWHAZ,GRB2,PRKCA,CSK,STAT3,STAT1,PDGFB	MSIGDB
		up_regulated	168	REACTOME_SIGNALING_BY_RHO_GTPASES	15	6	0.000203527	0.0447893	-148.16	-125.896	-117.239	RAC1,G3BP2,RAC3,ARHGDIB,RHOA,VAV1	MSIGDB
		up_regulated	168	WILSON_PROTEASES_AT_TUMOR_BONE_INTERFACE_UP	10	5	0.000204478	0.0447893	-293.743	-192.792	-118.528	SERPINE2,MMP9,TIMP3,MMP12,SERPIND1	MSIGDB
		up_regulated	168	GNF2_CD48	6	4	0.000227256	0.0458745	-167.485	-139.916	-103.068	PTPN6,ARHGDIB,CSK,VAV1	MSIGDB
		up_regulated	168	BIOCARTA_SRCRPTP_PATHWAY	6	4	0.000227256	0.0458745	-157.178	-149.466	-136.565	PRKCB,GRB2,PRKCA,CSK	MSIGDB
		up_regulated	168	SHIPP_DLBCL_CURED_VS_FATAL_DN	6	4	0.000227256	0.0458745	-275.706	-190.671	-87.6075	GNS,PRKCB,STAT1,GAPDH	MSIGDB
		up_regulated	168	OUYANG_PROSTATE_CANCER_PROGRESSION_UP	6	4	0.000227256	0.0458745	-252.516	-169.048	-136.565	PRKCB,GRB2,STAT3,STAT1	MSIGDB
		up_regulated	168	TSAI_DNAJB4_TARGETS_UP	3	3	0.000264675	0.0524006	-252.516	-184.163	-131.411	SERPINB1,TIMP3,STAT1	MSIGDB
		up_regulated	168	VART_KSHV_INFECTION_ANGIOGENIC_MARKERS_UP	95	16	0.000275394	0.0534939	-283.436	-204.212	-159.755	ANGPT4,PDGFD,SPHK1,GRB2,MMP9,TIMP3,PF4,EPHA10,CCL5,IL6,CXCL9,PDGFA,CXCL10,ANGPT1,PDGFB,MMP1	MSIGDB
		up_regulated	168	PID_SYNDECAN_4_PATHWAY	22	7	0.000307868	0.0586945	-180.368	-151.446	-118.528	RAC1,ACTN1,RHOA,PRKCA,MMP9,THBS1,CCL5	MSIGDB
		up_regulated	168	INFLAMMATORY_RESPONSE	60	12	0.000324469	0.0587309	-337.547	-257.878	-206.135	RAC1,TNFRSF1A,C2,CCL5,S100A12,CXCL1,C5,CXCL9,CXCL10,APCS,CRP,CCL22	MSIGDB
		up_regulated	168	MORF_ACP1	36	9	0.000325174	0.0587309	-157.178	-128.668	-115.951	ATP5O,SUMO3,EIF4G2,HSP90AB1,RHOA,EIF4H,YWHAZ,CSK,PDIA6	MSIGDB
		up_regulated	168	REACTOME_G_ALPHA_I_SIGNALLING_EVENTS	36	9	0.000325174	0.0587309	-608.099	-265.909	-200.982	PF4,C3,APP,CCL5,CXCL1,C5,CXCL9,CXCL10,PPBP	MSIGDB
		up_regulated	168	PID_IL6_7PATHWAY	29	8	0.000340335	0.0604095	-383.927	-213.217	-144.295	RAC1,GRB2,VAV1,STAT3,IL6,STAT1,CRP,FGG	MSIGDB
		up_regulated	168	KORKOLA_EMBRYONAL_CARCINOMA_UP	11	5	0.000355394	0.0620133	-275.706	-140.081	-90.1842	CLEC7A,PTPN6,ARHGDIB,TNFRSF1A,GAPDH	MSIGDB
		up_regulated	168	RUTELLA_RESPONSE_TO_HGF_VS_CSF2RB_AND_IL4_UP	107	17	0.000364877	0.0626069	-262.823	-216.293	-167.485	GNS,PPIF,SPHK1,PRKCB,MMP9,C3,GRPEL1,FCN1,APLP2,S100A12,CXCL1,STAT1,CXCL9,C1S,CXCL10,CD163,CTBS	MSIGDB
		up_regulated	168	DEFENSE_RESPONSE	118	18	0.000409941	0.069186	-283.436	-241.799	-194.54	RAC1,CAMP,CLEC1B,TNFRSF1A,LILRA3,C2,CCL5,S100A12,KIR2DL4,CXCL1,HP,C5,CXCL9,CXCL10,APCS,CRP,CD84,CCL22	MSIGDB
		up_regulated	168	KEGG_SYSTEMIC_LUPUS_ERYTHEMATOSUS	23	7	0.000418768	0.0695358	-894	-344.018	-182.945	ACTN1,C3,C2,C5,C1S,C9,FCGR3B	MSIGDB
		up_regulated	168	REACTOME_SIGNALING_BY_PDGF	45	10	0.000425737	0.0695708	-252.516	-179.192	-141.718	CRKL,PDGFD,GRB2,PRKCA,STAT3,THBS1,MDM2,STAT1,PDGFA,PDGFB	MSIGDB
		up_regulated	168	GNF2_STAT6	17	6	0.000451306	0.0725967	-167.485	-133.011	-118.528	PTPN6,LYN,ARHGDIB,CLIC1,VAV1,B2M	MSIGDB
		up_regulated	168	TCANNTGAY_V$SREBP1_01	54	11	0.000490248	0.0764713	-193.252	-161.202	-133.988	PIAS4,ACTN1,APEX1,RTN4,DUSP3,CDH12,GRN,C2,BDNF,APP,PDGFB	MSIGDB
		up_regulated	168	BOQUEST_STEM_CELL_UP	90	15	0.000484069	0.0764713	-270.553	-185.469	-126.258	CXCL14,SERPINE2,CFH,RNASE4,PDGFD,CELF2,SERPINA3,C3,SPON2,CFB,F10,C1S,ANGPT1,PRELP,PLA2G2A	MSIGDB
		up_regulated	168	MODULE_209	46	10	0.000514092	0.0789937	-762.701	-286.011	-239.632	MMP9,C2,MMP12,HP,CFB,F10,C1S,MMP1,CFI,PLA2G2A	MSIGDB
		up_regulated	168	BIOCARTA_CREB_PATHWAY	12	5	0.00057763	0.0874515	-157.178	-137.841	-115.951	RAC1,CAMK2A,PRKCB,GRB2,PRKCA	MSIGDB
		up_regulated	168	MORF_UBE2I	47	10	0.000617149	0.0892555	-139.141	-128.69	-115.951	PPIA,SUMO3,EIF4G2,HSP90AB1,RHOA,EIF4H,YWHAZ,CLIC1,CSK,COX8A	MSIGDB
		up_regulated	168	MODULE_6	122	18	0.000622494	0.0892555	-222.884	-182.065	-145.583	LYN,CFH,ACTN1,RNASE4,SERPINB1,SERPINA3,TIMP3,TNFRSF1B,SERPINA1,GRN,C2,CCL5,IGFBP2,CXCL1,CFB,C1S,TNFRSF25,PLA2G2A	MSIGDB
		up_regulated	168	MODULE_55	232	28	0.000624225	0.0892555	-271.841	-240.209	-180.368	LY6G6C,CFH,ACTN1,RAC3,RNASE4,CST7,SERPINA3,TIMP3,TNFRSF1B,SERPINA1,GRN,C2,FGL1,C4BPA,IGFBP2,HP,CFB,C5,F10,C1S,SERPIND1,APCS,ANGPT1,CD163,PPBP,TNFRSF25,CFI,PLA2G2A	MSIGDB
		up_regulated	168	GSE17721_12H_VS_24H_PAM3CSK4_BMDM_UP	39	9	0.000618346	0.0892555	-409.694	-206.162	-118.528	CLEC7A,ACTN1,DUSP3,VAV1,MANF,MMP12,CXCL10,CD84,SGCB	MSIGDB
		up_regulated	168	FULCHER_INFLAMMATORY_RESPONSE_LECTIN_VS_LPS_DN	83	14	0.000661968	0.0920941	-280.859	-238.944	-182.945	GNS,LYN,C1orf162,C2,PDIA6,FCN1,CFB,CXCL9,C1S,HAMP,CXCL10,CD84,CD163,FCGR3B	MSIGDB
		up_regulated	168	JAATINEN_HEMATOPOIETIC_STEM_CELL_DN	83	14	0.000661968	0.0920941	-221.595	-198.842	-175.215	CLEC7A,CST7,PRKCA,MMP9,PF4,SERPINA1,THBS1,SPON2,CCL5,FCN1,S100A12,CD163,PPBP,FCGR3B	MSIGDB
		up_regulated	168	GCM_ACTG1	32	8	0.000705492	0.0955663	-136.565	-128.381	-115.951	PPIA,EIF4G2,HSP90AB1,RHOA,EIF4H,APEX1,YWHAZ,CLIC1	MSIGDB
		up_regulated	168	MARKEY_RB1_ACUTE_LOF_UP	65	12	0.000702455	0.0955663	-252.516	-203.141	-167.485	PTPN6,CXCL14,SPHK1,VAV1,GRN,C2,APP,CCL5,STAT1,HP,CXCL10,SGCB	MSIGDB
		up_regulated	168	KEGG_FC_GAMMA_R_MEDIATED_PHAGOCYTOSIS	25	7	0.000735296	0.0983101	-157.178	-129.681	-118.528	RAC1,LYN,CRKL,SPHK1,PRKCB,PRKCA,VAV1	MSIGDB
		down_regulated	243	GENERATION_OF_NEURONS	33	12	2.0092e-05	0.103423	-273.129	-183.331	-148.16	NPTN,PCSK9,ROBO2,SERPINF1,CNTN4,NRXN1,SHH,NRCAM,NLGN1,LRRC4C,APOE,GDNF	MSIGDB
		down_regulated	243	KEGG_CELL_ADHESION_MOLECULES_CAMS	60	17	1.76248e-05	0.103423	-208.712	-173.835	-154.602	CTLA4,NLGN4X,CDH5,CADM3,CADM1,NCAM1,NEO1,NRXN1,CNTN1,CD34,NRCAM,ICOSLG,CDH3,CD58,NLGN1,CNTNAP2,NLGN2	MSIGDB
		up_regulated	168	GNF2_CD53	13	5	0.000890004	0.106542	-249.939	-152.73	-103.068	PTPN6,ARHGDIB,CSK,VAV1,B2M	MSIGDB
		up_regulated	168	BIOCARTA_PDGF_PATHWAY	19	6	0.000887448	0.106542	-267.976	-178.552	-140.43	PRKCB,GRB2,PRKCA,STAT3,STAT1,PDGFA	MSIGDB
		up_regulated	168	chr4q21	19	6	0.000887448	0.106542	-591.351	-260.262	-144.295	G3BP2,STAT3,CXCL1,CXCL9,CXCL10,AMBN	MSIGDB
		up_regulated	168	PID_EPOPATHWAY	19	6	0.000887448	0.106542	-144.295	-127.406	-118.528	PTPN6,LYN,CRKL,BTK,GRB2,STAT1	MSIGDB
		up_regulated	168	REACTOME_DOWNSTREAM_SIGNAL_TRANSDUCTION	33	8	0.000880778	0.106542	-283.436	-196.77	-144.295	CRKL,GRB2,PRKCA,STAT3,MDM2,STAT1,PDGFA,PDGFB	MSIGDB
		up_regulated	168	ALONSO_METASTASIS_EMT_UP	13	5	0.000890004	0.106542	-894	-211.434	-157.178	PRKCA,SERPINA3,DSG2,APLP2,FGG	MSIGDB
		up_regulated	168	RAGHAVACHARI_PLATELET_SPECIFIC_GENES	19	6	0.000887448	0.106542	-608.099	-235.654	-175.215	PRKCB,PF4,THBS1,APP,CCL5,PPBP	MSIGDB
		up_regulated	168	GSE13485_CTRL_VS_DAY3_YF17D_VACCINE_PBMC_DN	33	8	0.000880778	0.106542	-298.896	-199.069	-136.565	GNS,BTK,CSK,C1orf162,C2,STAT1,CXCL10,FCGR3B	MSIGDB
		up_regulated	168	GSE24634_IL4_VS_CTRL_TREATED_NAIVE_CD4_TCELL_DAY3_DN	49	10	0.000874804	0.106542	-298.896	-234.366	-180.368	ACTN1,SERPINA1,THBS1,C3,CXCL1,WARS,STAT1,CXCL9,CXCL10,PPBP	MSIGDB
		up_regulated	168	BIOCARTA_LECTIN_PATHWAY	8	4	0.000956607	0.109425	-686.632	-367.612	-181.657	C3,C2,C5,C9	MSIGDB
		up_regulated	168	PID_CD8TCRPATHWAY	26	7	0.000952226	0.109425	-167.485	-152.712	-136.565	PTPN6,PRKCB,GRB2,PRKCA,CSK,VAV1,B2M	MSIGDB
		up_regulated	168	REACTOME_REGULATION_OF_SIGNALING_BY_CBL	8	4	0.000956607	0.109425	-167.485	-129.301	-118.528	LYN,CRKL,GRB2,VAV1	MSIGDB
		up_regulated	168	BENNETT_SYSTEMIC_LUPUS_ERYTHEMATOSUS	8	4	0.000956607	0.109425	-286.013	-214.513	-123.681	CAMP,C2,STAT1,DEFA1	MSIGDB
		up_regulated	168	TRANSLATION_REGULATOR_ACTIVITY	4	3	0.00100829	0.110429	-131.411	-114.251	-92.7609	EIF2B1,EIF4G2,EIF4H	MSIGDB
		up_regulated	168	TRANSLATION_FACTOR_ACTIVITY_NUCLEIC_ACID_BINDING	4	3	0.00100829	0.110429	-131.411	-113.891	-92.7609	EIF2B1,EIF4G2,EIF4H	MSIGDB
		up_regulated	168	TRANSLATION_INITIATION_FACTOR_ACTIVITY	4	3	0.00100829	0.110429	-131.411	-113.876	-92.7609	EIF2B1,EIF4G2,EIF4H	MSIGDB
		up_regulated	168	REACTOME_SIGNALING_BY_FGFR1_FUSION_MUTANTS	4	3	0.00100829	0.110429	-252.516	-183.95	-144.295	GRB2,STAT3,STAT1	MSIGDB
		up_regulated	168	MODULE_172	50	10	0.00103348	0.111996	-762.701	-286.359	-239.632	MMP9,C2,MMP12,HP,CFB,F10,C1S,MMP1,CFI,PLA2G2A	MSIGDB
		up_regulated	168	CAR_HPX	34	8	0.0010894	0.114324	-479.265	-294.899	-200.982	CFH,FGL1,C4BPA,HP,SERPIND1,APCS,C9,FGG	MSIGDB
		up_regulated	168	MODULE_108	34	8	0.0010894	0.114324	-608.099	-305.824	-218.987	CXCL14,PF4,CXCL1,C5,CXCL9,SERPIND1,CXCL10,PPBP	MSIGDB
		up_regulated	168	WIELAND_UP_BY_HBV_INFECTION	34	8	0.0010894	0.114324	-280.859	-247.766	-206.135	ARHGDIB,CCL5,WARS,B2M,STAT1,CXCL9,CECR1,CXCL10	MSIGDB
		up_regulated	168	GSE360_HIGH_VS_LOW_DOSE_B_MALAYI_MAC_UP	42	9	0.00109937	0.114324	-213.865	-131.838	-113.374	GNS,PIAS4,ACTN1,ARHGDIB,SERPINB1,PPIF,PRKCB,FCN1,CD163	MSIGDB
		up_regulated	168	KEGG_WNT_SIGNALING_PATHWAY	27	7	0.00121661	0.122794	-136.565	-127.859	-115.951	SMAD2,RAC1,RAC3,RHOA,CAMK2A,PRKCB,PRKCA	MSIGDB
		up_regulated	168	ALONSO_METASTASIS_UP	51	10	0.001215	0.122794	-208.712	-170.46	-144.295	RNASE4,APEX1,GRB2,PRKCA,SERPINA3,DSG2,MDM2,COX8A,APLP2,FGG	MSIGDB
		up_regulated	168	GSE1432_CTRL_VS_IFNG_6H_MICROGLIA_DN	51	10	0.001215	0.122794	-262.823	-211.452	-121.105	LYN,G3BP2,PLEK,STAT3,WARS,STAT1,CFB,CXCL9,C1S,CXCL10	MSIGDB
		up_regulated	168	KEGG_FC_EPSILON_RI_SIGNALING_PATHWAY	43	9	0.00131454	0.130127	-157.178	-136.646	-121.105	RAC1,LYN,RAC3,BTK,PRKCB,GRB2,PRKCA,VAV1,PLA2G2A	MSIGDB
		up_regulated	168	TRAYNOR_RETT_SYNDROM_UP	14	5	0.0013128	0.130127	-762.701	-279.294	-188.098	SPON2,IL6,STAT1,GAPDH,MMP1	MSIGDB
		up_regulated	168	BROWNE_HCMV_INFECTION_24HR_DN	35	8	0.00133574	0.130966	-502.455	-260.549	-175.215	PRKCA,TIMP3,THBS1,LAMA4,B2M,ANGPT1,SGCB,MMP1	MSIGDB
		up_regulated	168	REACTOME_GPCR_DOWNSTREAM_SIGNALING	89	14	0.00135564	0.131664	-262.823	-208.662	-166.197	RAC1,RHOA,PRKCB,PRKCA,VAV1,PF4,C3,APP,CCL5,CXCL1,C5,CXCL9,CXCL10,PPBP	MSIGDB
		up_regulated	168	RESPONSE_TO_WOUNDING	90	14	0.0015162	0.142098	-337.547	-252.739	-206.135	RAC1,PF4,TNFRSF1A,C2,CCL5,S100A12,CXCL1,C5,CXCL9,F10,CXCL10,APCS,CRP,CCL22	MSIGDB
		up_regulated	168	CHEMOKINE_ACTIVITY	36	8	0.00162447	0.142098	-474.111	-257.416	-175.215	CXCL14,PF4,CCL5,CXCL1,C5,CXCL9,CXCL10,CCL22	MSIGDB
		up_regulated	168	CHEMOKINE_RECEPTOR_BINDING	36	8	0.00162447	0.142098	-474.111	-255.927	-175.215	CXCL14,PF4,CCL5,CXCL1,C5,CXCL9,CXCL10,CCL22	MSIGDB
		up_regulated	168	GNF2_HLA-C	9	4	0.00163561	0.142098	-249.939	-156.546	-103.068	PTPN6,ARHGDIB,VAV1,B2M	MSIGDB
		up_regulated	168	KEGG_GAP_JUNCTION	21	6	0.00159237	0.142098	-407.117	-185.03	-131.411	PDGFD,PRKCB,GRB2,PRKCA,PDGFA,PDGFB	MSIGDB
		up_regulated	168	MODULE_107	44	9	0.00156246	0.142098	-516.627	-269.446	-219.019	MMP9,C2,MMP12,HP,CFB,F10,C1S,MMP1,CFI	MSIGDB
		up_regulated	168	PID_TRKRPATHWAY	28	7	0.00153528	0.142098	-170.062	-134.141	-115.951	PRKCI,RAC1,CRKL,RHOA,GRB2,STAT3,BDNF	MSIGDB
		up_regulated	168	REACTOME_CHEMOKINE_RECEPTORS_BIND_CHEMOKINES	28	7	0.00153528	0.142098	-608.099	-323.797	-206.135	PF4,CCL5,CXCL1,CXCL9,CXCL10,CCL22,PPBP	MSIGDB
		up_regulated	168	REACTOME_TRAFFICKING_OF_AMPA_RECEPTORS	9	4	0.00163561	0.142098	-190.675	-151.353	-133.988	CAMK2A,PRKCB,PRKCA,MDM2	MSIGDB
		up_regulated	168	VETTER_TARGETS_OF_PRKCA_AND_ETS1_DN	9	4	0.00163561	0.142098	-762.701	-253.689	-126.258	ARHGDIB,MMP9,CST4,MMP1	MSIGDB
		up_regulated	168	DIRMEIER_LMP1_RESPONSE_LATE_UP	9	4	0.00163561	0.142098	-474.111	-164.638	-118.528	LYN,PLEK,TNFRSF1B,CCL22	MSIGDB
		up_regulated	168	WUNDER_INFLAMMATORY_RESPONSE_AND_CHOLESTEROL_UP	21	6	0.00159237	0.142098	-252.516	-204.909	-121.105	LYN,SERPINA1,CCL5,B2M,STAT1,DEFA1	MSIGDB
		up_regulated	168	GSE22886_DAY0_VS_DAY1_MONOCYTE_IN_CULTURE_DN	53	10	0.00165632	0.142098	-474.111	-208.188	-167.485	PPIF,SPHK1,MMP9,TNFRSF1B,C3,MANF,IL6,CXCL1,CCL22,PPBP	MSIGDB
		up_regulated	168	GSE22886_NAIVE_BCELL_VS_MONOCYTE_DN	62	11	0.00165366	0.142098	-221.595	-174.597	-144.295	GNS,CLEC7A,RTN4,DUSP3,TNFRSF1B,SERPINA1,TNFRSF1A,GRN,S100A12,WARS,GAPDH	MSIGDB
		up_regulated	168	MORF_SP3	15	5	0.00186744	0.153803	-144.295	-121.407	-95.3376	METAP1,RAC1,G3BP2,EIF4H,RTN4	MSIGDB
		up_regulated	168	GCM_PFN1	15	5	0.00186744	0.153803	-136.565	-127.232	-114.663	PPIA,ARHGDIB,RHOA,APEX1,CLIC1	MSIGDB
		up_regulated	168	BIOCARTA_FCER1_PATHWAY	15	5	0.00186744	0.153803	-155.89	-135.567	-119.816	LYN,BTK,PRKCB,GRB2,VAV1	MSIGDB
		up_regulated	168	ICHIBA_GRAFT_VERSUS_HOST_DISEASE_35D_UP	45	9	0.00184664	0.153803	-252.516	-218.181	-164.908	CAMP,PRTN3,GRN,CCL5,CXCL1,WARS,MMP12,STAT1,CXCL9	MSIGDB
		up_regulated	168	GSE15733_BM_VS_SPLEEN_MEMORY_CD4_TCELL_UP	45	9	0.00184664	0.153803	-252.516	-160.48	-118.528	CLEC7A,CXCL14,LYN,CAMP,PRTN3,MMP9,APLP2,HP,MMP1	MSIGDB
		up_regulated	168	V$NFE2_01	54	10	0.00192133	0.155749	-278.283	-191.351	-141.718	BTK,CLIC1,CST7,VAPA,CLSTN3,MDM2,IL6,GAPDH,ANGPT1,AMBN	MSIGDB
		up_regulated	168	PID_KITPATHWAY	29	7	0.00191548	0.155749	-170.062	-138.728	-118.528	PTPN6,LYN,CRKL,GRB2,VAV1,STAT3,STAT1	MSIGDB
		up_regulated	168	MODULE_164	37	8	0.00196055	0.156132	-293.743	-200.844	-141.718	SERPINB1,CST7,TIMP3,CST4,C3,APLP2,C5,SERPIND1	MSIGDB
		up_regulated	168	RODWELL_AGING_KIDNEY_UP	113	16	0.00197156	0.156132	-206.135	-142.018	-118.528	CLEC7A,PTPN6,CXCL14,SERPINE2,LYN,ACTN1,ARHGDIB,CELF2,CLIC1,GRN,SPON2,CCL5,CXCL1,CFB,C1S,TNFRSF25	MSIGDB
		up_regulated	168	GSE360_L_MAJOR_VS_M_TUBERCULOSIS_DC_DN	37	8	0.00196055	0.156132	-435.461	-226.235	-126.258	HSP90AB1,ARHGDIB,PRKCB,GRB2,HP,CXCL10,CD163,FCGR3B	MSIGDB
		up_regulated	168	GCM_PSME1	22	6	0.00207406	0.159347	-136.565	-129.145	-121.105	PPIA,ARHGDIB,RHOA,APEX1,YWHAZ,CLIC1	MSIGDB
		up_regulated	168	KEGG_TIGHT_JUNCTION	22	6	0.00207406	0.159347	-152.025	-132.136	-109.509	PRKCI,ACTN1,RHOA,PRKCB,VAPA,PRKCA	MSIGDB
		up_regulated	168	GSE10239_NAIVE_VS_KLRG1HIGH_EFF_CD8_TCELL_DN	22	6	0.00207406	0.159347	-392.945	-197.882	-123.681	CXCL14,PRDX4,TNFRSF1B,MANF,PDGFA,SGCB	MSIGDB
		up_regulated	168	GSE22886_NAIVE_CD8_TCELL_VS_MONOCYTE_DN	73	12	0.00203419	0.159347	-213.865	-174.702	-121.105	GNS,CLEC7A,LYN,DUSP3,TNFRSF1B,SERPINA1,GRN,APP,FCN1,APLP2,S100A12,WARS	MSIGDB
		up_regulated	168	GSE360_L_DONOVANI_VS_M_TUBERCULOSIS_MAC_DN	46	9	0.00217078	0.165542	-298.896	-246.462	-206.135	SERPINB1,CCL5,IL6,CXCL1,MMP12,CFB,PDGFA,CXCL10,MMP1	MSIGDB
		up_regulated	168	GSE22886_NAIVE_BCELL_VS_NEUTROPHIL_DN	55	10	0.00221963	0.168023	-431.596	-202.575	-144.295	CLEC7A,CAMP,PLEK,TNFRSF1B,SERPINA1,FCN1,S100A12,CXCL1,CTBS,FCGR3B	MSIGDB
		up_regulated	168	MORF_RAB1A	30	7	0.00236488	0.17267	-144.295	-119.632	-95.3376	SMAD2,METAP1,SUMO3,RAC1,YWHAZ,RTN4,COX8A	MSIGDB
		up_regulated	168	KEGG_GLIOMA	30	7	0.00236488	0.17267	-283.436	-177.034	-136.565	CAMK2A,PRKCB,GRB2,PRKCA,MDM2,PDGFA,PDGFB	MSIGDB
		up_regulated	168	CHIANG_LIVER_CANCER_SUBCLASS_UNANNOTATED_DN	30	7	0.00236488	0.17267	-182.945	-149.071	-126.258	G3BP2,HSP90AB1,RHOA,PRDX4,MANF,PDIA6,WARS	MSIGDB
		up_regulated	168	BOYLAN_MULTIPLE_MYELOMA_PCA1_UP	30	7	0.00236488	0.17267	-252.516	-192.41	-164.908	CAMP,PRTN3,MMP9,C3,APP,CCL5,HP	MSIGDB
		up_regulated	168	GSE15659_CD45RA_NEG_CD4_TCELL_VS_RESTING_TREG_UP	30	7	0.00236488	0.17267	-154.602	-125.652	-97.9143	CLEC7A,ANGPT4,CXCL14,G3BP2,ERLEC1,BPI,BDNF	MSIGDB
		up_regulated	168	GNF2_VAV1	5	3	0.00240107	0.17286	-167.485	-151.87	-126.258	ARHGDIB,CSK,VAV1	MSIGDB
		up_regulated	168	KORKOLA_YOLK_SAC_TUMOR_UP	5	3	0.00240107	0.17286	-275.706	-184.626	-103.068	PTPN6,CLSTN3,GAPDH	MSIGDB
		up_regulated	168	INTRACELLULAR_SIGNALING_CASCADE	126	17	0.002442	0.174586	-170.062	-137.348	-121.105	SMAD2,CLEC7A,RAC1,LYN,CRKL,ARHGDIB,RHOA,BTK,SPHK1,PRDX4,GRB2,VAPA,STAT3,TNFRSF1A,CXCL1,STAT1,C5	MSIGDB
		up_regulated	168	GNF2_HPX	47	9	0.00253874	0.176561	-280.859	-256.828	-200.982	C3,C2,C4BPA,HP,CFB,F10,HAMP,SERPIND1,APCS	MSIGDB
		up_regulated	168	BIOCARTA_INTEGRIN_PATHWAY	16	5	0.00257611	0.176561	-157.178	-131.223	-118.528	ACTN1,CRKL,RHOA,GRB2,CSK	MSIGDB
		up_regulated	168	BIOCARTA_TPO_PATHWAY	16	5	0.00257611	0.176561	-252.516	-161.029	-136.565	PRKCB,GRB2,PRKCA,STAT3,STAT1	MSIGDB
		up_regulated	168	SIG_BCR_SIGNALING_PATHWAY	16	5	0.00257611	0.176561	-162.332	-140.584	-119.816	LYN,BTK,GRB2,CSK,VAV1	MSIGDB
		up_regulated	168	PID_FCER1PATHWAY	23	6	0.00265828	0.176561	-144.295	-136.272	-121.105	LYN,BTK,SPHK1,PRKCB,GRB2,VAV1	MSIGDB
		up_regulated	168	PID_LYSOPHOSPHOLIPID_PATHWAY	16	5	0.00257611	0.176561	-197.117	-135.933	-117.239	RAC1,LYN,RHOA,MMP9,IL6	MSIGDB
		up_regulated	168	PID_TNFPATHWAY	10	4	0.0025897	0.176561	-252.516	-176.801	-100.491	PRKCI,TNFRSF1B,TNFRSF1A,STAT1	MSIGDB
		up_regulated	168	GNATENKO_PLATELET_SIGNATURE	16	5	0.00257611	0.176561	-626.136	-323.742	-190.675	PF4,CCL5,B2M,GAPDH,PPBP	MSIGDB
		up_regulated	168	SANA_RESPONSE_TO_IFNG_UP	23	6	0.00265828	0.176561	-286.013	-227.223	-121.105	CFH,RAC3,WARS,CXCL9,C1S,CXCL10	MSIGDB
		up_regulated	168	HECKER_IFNB1_TARGETS	23	6	0.00265828	0.176561	-367.179	-231.022	-173.927	MMP9,LILRA3,SPON2,STAT1,CXCL10,CD163	MSIGDB
		up_regulated	168	GSE17721_PAM3CSK4_VS_GADIQUIMOD_8H_BMDM_DN	23	6	0.00265828	0.176561	-190.675	-175.316	-121.105	LYN,STAT3,TNFRSF1A,GRN,MDM2,CD84	MSIGDB
		up_regulated	168	G_PROTEIN_COUPLED_RECEPTOR_BINDING	39	8	0.00279586	0.179896	-474.111	-255.803	-175.215	CXCL14,PF4,CCL5,CXCL1,C5,CXCL9,CXCL10,CCL22	MSIGDB
		up_regulated	168	MORF_NPM1	39	8	0.00279586	0.179896	-136.565	-122.166	-110.798	PPIA,SUMO3,EIF4G2,TPT1,HSP90AB1,RHOA,YWHAZ,CLIC1	MSIGDB
		up_regulated	168	GNF2_LCAT	39	8	0.00279586	0.179896	-293.743	-264.117	-200.982	C3,C4BPA,HP,CFB,F10,HAMP,SERPIND1,APCS	MSIGDB
		up_regulated	168	GSE360_L_DONOVANI_VS_L_MAJOR_MAC_UP	39	8	0.00279586	0.179896	-450.921	-206.714	-113.374	METAP1,PIAS4,EIF4G2,RHOA,PPIF,CD163,SPTLC1,PLA2G2A	MSIGDB
		up_regulated	168	GSE3982_EOSINOPHIL_VS_NEUTROPHIL_DN	39	8	0.00279586	0.179896	-252.516	-191.098	-145.583	CXCL14,PLEK,STAT3,TNFRSF1A,LILRA3,S100A12,STAT1,CTBS	MSIGDB
		up_regulated	168	REACTOME_SIGNALING_BY_GPCR	117	16	0.00284676	0.182034	-280.859	-210.138	-162.332	RAC1,RHOA,PRKCB,GRB2,PRKCA,VAV1,PF4,C3,APP,CCL5,CXCL1,C5,CXCL9,CXCL10,CCL22,PPBP	MSIGDB
		up_regulated	168	REACTOME_SIGNALLING_BY_NGF	57	10	0.00292803	0.186075	-167.485	-147.548	-128.835	PRKCI,RAC1,RHOA,RTN4,GRB2,DUSP3,PRKCA,VAV1,STAT3,MDM2	MSIGDB
		up_regulated	168	THUM_SYSTOLIC_HEART_FAILURE_UP	107	15	0.00301214	0.190246	-262.823	-169.017	-126.258	SERPINE2,LYN,HSP90AB1,RNASE4,ARHGDIB,RHOA,YWHAZ,THBS1,PDIA6,STAT1,CFB,C1S,CECR1,SGCB,CFI	MSIGDB
		up_regulated	168	GRUETZMANN_PANCREATIC_CANCER_UP	97	14	0.0031452	0.196566	-182.945	-167.391	-140.43	RHOA,CELF2,YWHAZ,CLIC1,GRB2,CSK,MMP9,TIMP3,SERPINA1,GRN,C2,LAMA4,APLP2,STAT1	MSIGDB
		up_regulated	168	GSE10325_LUPUS_CD4_TCELL_VS_LUPUS_MYELOID_DN	67	11	0.0031504	0.196566	-219.019	-178.87	-128.835	CLEC7A,LYN,BTK,DUSP3,SERPINA1,GRN,FCN1,APLP2,S100A12,WARS,FCGR3B	MSIGDB
		up_regulated	168	GAURNIER_PSMD4_TARGETS	40	8	0.00330626	0.20382	-262.823	-227.44	-182.945	C3,C2,CCL5,IL6,CXCL1,B2M,CXCL9,CXCL10	MSIGDB
		up_regulated	168	GSE3982_DC_VS_MAC_DN	40	8	0.00330626	0.20382	-435.461	-198.243	-144.295	TMX2,PLEK,CLEC1B,STAT3,SERPINA1,FCN1,CD163,FCGR3B	MSIGDB
		up_regulated	168	MODULE_88	234	26	0.00336831	0.203981	-270.553	-227.589	-179.08	LY6G6C,CFH,ACTN1,RAC3,RNASE4,CST7,SERPINA3,TIMP3,TNFRSF1B,SERPINA1,GRN,C2,FGL1,C4BPA,IGFBP2,HP,CFB,C5,F10,C1S,SERPIND1,APCS,CD163,PPBP,CFI,PLA2G2A	MSIGDB
		up_regulated	168	MODULE_109	24	6	0.00335789	0.203981	-273.129	-268.532	-252.516	C2,HP,CFB,F10,C1S,CFI	MSIGDB
		up_regulated	168	PID_BCR_5PATHWAY	24	6	0.00335789	0.203981	-144.295	-126.339	-115.951	PTPN6,RAC1,LYN,BTK,GRB2,CSK	MSIGDB
		down_regulated	243	NEUROGENESIS	37	12	7.45464e-05	0.204631	-273.129	-182.079	-146.871	NPTN,PCSK9,ROBO2,SERPINF1,CNTN4,NRXN1,SHH,NRCAM,NLGN1,LRRC4C,APOE,GDNF	MSIGDB
		down_regulated	243	LIM_MAMMARY_STEM_CELL_UP	121	25	7.95068e-05	0.204631	-269.264	-221.15	-182.945	SCARF2,POSTN,SERPINF1,HGFAC,CADM1,FAS,MATN2,VIT,NRCAM,LEP,GSN,CDH3,WIF1,DKK3,MMP2,CD36,MXRA7,NLGN2,LRP1,CLMP,NGFR,APOE,ISM1,NETO2,HEG1	MSIGDB
		up_regulated	168	GSE1432_CTRL_VS_IFNG_24H_MICROGLIA_DN	49	9	0.00342254	0.206053	-267.976	-218.015	-132.7	LYN,CST7,PLEK,WARS,STAT1,CFB,CXCL9,C1S,CXCL10	MSIGDB
		up_regulated	168	RESPONSE_TO_CHEMICAL_STIMULUS	98	14	0.00346582	0.207445	-262.823	-210.354	-121.105	CLEC7A,EIF2B1,CXCL14,LYN,PF4,UGT2A1,CCL5,S100A12,CXCL1,C5,CXCL9,DEFA1,CXCL10,CCL22	MSIGDB
		up_regulated	168	FRIDMAN_SENESCENCE_UP	32	7	0.00350353	0.208491	-270.553	-208.979	-145.583	CXCL14,RAC1,THBS1,MDM2,IGFBP2,STAT1,MMP1	MSIGDB
		up_regulated	168	GNF2_PTPN6	11	4	0.00386645	0.221046	-249.939	-127.214	-103.068	PTPN6,LYN,ARHGDIB,B2M	MSIGDB
		up_regulated	168	GNF2_SELL	11	4	0.00386645	0.221046	-249.939	-127.447	-103.068	PTPN6,LYN,ARHGDIB,B2M	MSIGDB
		up_regulated	168	BIOCARTA_NKCELLS_PATHWAY	11	4	0.00386645	0.221046	-249.939	-152.766	-103.068	PTPN6,RAC1,VAV1,B2M	MSIGDB
		up_regulated	168	PID_S1P_S1P1_PATHWAY	11	4	0.00386645	0.221046	-657.056	-204.937	-115.951	RAC1,RHOA,SPHK1,PDGFB	MSIGDB
		up_regulated	168	REACTOME_REGULATION_OF_KIT_SIGNALING	11	4	0.00386645	0.221046	-157.178	-127.464	-103.068	PTPN6,LYN,GRB2,PRKCA	MSIGDB
		up_regulated	168	CHEN_ETV5_TARGETS_SERTOLI	11	4	0.00386645	0.221046	-239.632	-180.692	-90.1842	CLEC7A,PLEK,IL6,MMP12	MSIGDB
		up_regulated	168	KAAB_FAILED_HEART_VENTRICLE_DN	11	4	0.00386645	0.221046	-229.326	-170.286	-131.411	SERPINB1,SERPINA3,STAT3,WARS	MSIGDB
		up_regulated	168	GSE3982_MAC_VS_TH2_UP	41	8	0.00388628	0.221046	-409.694	-221.244	-126.258	RAC1,RNASE4,TIMP3,C3,FCN1,HP,CD84,CCL22	MSIGDB
		up_regulated	168	MACROMOLECULAR_COMPLEX	100	14	0.00418752	0.221115	-190.675	-130.654	-105.644	SMAD2,EIF2B1,ATP5O,PRKCI,SUMO3,EIF4G2,TPT1,EIF4H,CAMK2A,APEX1,FGL1,SGCB,KCNE2,FGG	MSIGDB
		up_regulated	168	V$ARNT_02	33	7	0.00420966	0.221115	-193.252	-168.227	-133.988	PIAS4,APEX1,CSK,LONP1,MANF,BDNF,GAPDH	MSIGDB
		up_regulated	168	BIOCARTA_BIOPEPTIDES_PATHWAY	25	6	0.00418608	0.221115	-211.289	-154.789	-135.276	CAMK2A,PRKCB,GRB2,PRKCA,STAT3,STAT1	MSIGDB
		up_regulated	168	MODULE_84	201	23	0.00403994	0.221115	-249.939	-205.625	-171.35	LYN,ACTN1,ARHGDIB,CELF2,CST7,PLEK,MMP9,TNFRSF1B,SERPINA1,GRN,C2,CCL5,FCN1,IGFBP2,IL6,CXCL1,B2M,STAT1,CXCL9,C1S,CD163,PPBP,TNFRSF25	MSIGDB
		up_regulated	168	REACTOME_IL_3_5_AND_GM_CSF_SIGNALING	25	6	0.00418608	0.221115	-144.295	-126.268	-118.528	PTPN6,LYN,CRKL,YWHAZ,GRB2,VAV1	MSIGDB
		up_regulated	168	GAL_LEUKEMIC_STEM_CELL_DN	69	11	0.00399316	0.221115	-225.461	-209.897	-179.08	PRTN3,MMP9,SERPINA1,CST4,CCL5,LAMA4,FCN1,IGFBP2,S100A12,CXCL1,CD163	MSIGDB
		up_regulated	168	LIANG_SILENCED_BY_METHYLATION_2	25	6	0.00418608	0.221115	-517.915	-256.917	-193.252	C3,CCL5,IL6,STAT1,C1S,MMP1	MSIGDB
		up_regulated	168	KUROZUMI_RESPONSE_TO_ONCOCYTIC_VIRUS	25	6	0.00418608	0.221115	-386.504	-243.841	-177.792	TNFRSF1B,C3,CCL5,CXCL9,CXCL10,CCL22	MSIGDB
		up_regulated	168	GSE13485_PRE_VS_POST_YF17D_VACCINATION_PBMC_DN	33	7	0.00420966	0.221115	-298.896	-246.208	-177.792	BTK,C1orf162,C2,STAT1,CECR1,CXCL10,FCGR3B	MSIGDB
		up_regulated	168	GSE3982_CTRL_VS_PMA_STIM_EOSINOPHIL_UP	25	6	0.00418608	0.221115	-405.829	-178.851	-99.2026	GNS,EPS15L1,VAV1,TIMP3,APP,KCNE2	MSIGDB
		up_regulated	168	GSE3982_MAC_VS_TH1_UP	33	7	0.00420966	0.221115	-409.694	-247.392	-180.368	TMX2,TNFRSF1A,FCN1,APLP2,HP,CD84,FCGR3B	MSIGDB
		up_regulated	168	RAS_PROTEIN_SIGNAL_TRANSDUCTION	18	5	0.0045462	0.221119	-144.295	-125.391	-115.951	RAC1,CRKL,ARHGDIB,RHOA,GRB2	MSIGDB
		up_regulated	168	MORF_RAF1	18	5	0.0045462	0.221119	-208.712	-131.112	-95.3376	METAP1,RAC1,EIF4H,YWHAZ,COX8A	MSIGDB
		up_regulated	168	MORF_UBE2A	6	3	0.00457488	0.221119	-115.951	-90.9392	-59.2639	SMAD2,METAP1,RAC1	MSIGDB
		up_regulated	168	GNF2_HPN	42	8	0.00454203	0.221119	-280.859	-263.941	-200.982	C3,C4BPA,HP,CFB,F10,HAMP,SERPIND1,APCS	MSIGDB
		up_regulated	168	BIOCARTA_EGF_PATHWAY	18	5	0.0045462	0.221119	-252.516	-160.822	-136.565	PRKCB,GRB2,PRKCA,STAT3,STAT1	MSIGDB
		up_regulated	168	BIOCARTA_PYK2_PATHWAY	18	5	0.0045462	0.221119	-157.178	-134.038	-115.951	RAC1,CRKL,PRKCB,GRB2,PRKCA	MSIGDB
		up_regulated	168	chr12p13	42	8	0.00454203	0.221119	-275.706	-196.893	-103.068	CLEC7A,PTPN6,CLEC1B,TNFRSF1A,CLSTN3,C1S,GAPDH,CD163	MSIGDB
		up_regulated	168	ST_B_CELL_ANTIGEN_RECEPTOR	18	5	0.0045462	0.221119	-162.332	-140.372	-119.816	LYN,BTK,GRB2,CSK,VAV1	MSIGDB
		up_regulated	168	REACTOME_P75_NTR_RECEPTOR_MEDIATED_SIGNALLING	18	5	0.0045462	0.221119	-167.485	-129.964	-100.491	PRKCI,RAC1,RHOA,RTN4,VAV1	MSIGDB
		up_regulated	168	REACTOME_SIGNALING_BY_ILS	51	9	0.00453239	0.221119	-185.812	-144.226	-118.528	PTPN6,LYN,CRKL,YWHAZ,GRB2,VAV1,STAT3,IL6,STAT1	MSIGDB
		up_regulated	168	WATANABE_RECTAL_CANCER_RADIOTHERAPY_RESPONSIVE_DN	18	5	0.0045462	0.221119	-155.89	-124.973	-109.509	PRKCI,LYN,ACTN1,RTN4,DSG2	MSIGDB
		up_regulated	168	KANG_GIST_WITH_PDGFRA_UP	18	5	0.0045462	0.221119	-356.872	-265.736	-163.62	CXCL14,IGFBP2,C1S,CXCL10,PRELP	MSIGDB
		up_regulated	168	DER_IFN_ALPHA_RESPONSE_UP	18	5	0.0045462	0.221119	-273.129	-237.539	-92.7609	EIF2B1,IL6,B2M,STAT1,C1S	MSIGDB
		up_regulated	168	WU_HBX_TARGETS_2_DN	6	3	0.00457488	0.221119	-762.701	-335.792	-100.491	PRKCI,IL6,MMP1	MSIGDB
		up_regulated	168	RUAN_RESPONSE_TO_TNF_UP	6	3	0.00457488	0.221119	-267.976	-239.962	-159.755	SERPINA3,STAT1,HP	MSIGDB
		up_regulated	168	GSE20715_0H_VS_24H_OZONE_TLR4_KO_LUNG_DN	51	9	0.00453239	0.221119	-365.89	-246.953	-159.755	ACTN1,VAPA,SERPINA3,THBS1,HP,CFB,ANGPT1,CCL22,KCNE2	MSIGDB
		up_regulated	168	GSE6269_HEALTHY_VS_E_COLI_INF_PBMC_DN	42	8	0.00454203	0.221119	-211.289	-156.34	-131.411	SUMO3,SERPINB1,PLEK,DUSP3,BPI,PRTN3,LAMA4,CCL22	MSIGDB
		up_regulated	168	PROTEIN_COMPLEX	91	13	0.00481749	0.231757	-190.675	-129.689	-100.491	SMAD2,EIF2B1,ATP5O,PRKCI,SUMO3,EIF4G2,TPT1,EIF4H,CAMK2A,FGL1,SGCB,KCNE2,FGG	MSIGDB
		up_regulated	168	KEGG_REGULATION_OF_ACTIN_CYTOSKELETON	61	10	0.00488274	0.232721	-206.135	-137.524	-118.528	RAC1,ACTN1,CRKL,RAC3,PDGFD,RHOA,CSK,VAV1,PDGFA,PDGFB	MSIGDB
		up_regulated	168	REACTOME_PEPTIDE_LIGAND_BINDING_RECEPTORS	61	10	0.00488274	0.232721	-541.105	-284.827	-203.559	PF4,C3,APP,CCL5,CXCL1,C5,CXCL9,CXCL10,CCL22,PPBP	MSIGDB
		up_regulated	168	KEGG_LEUKOCYTE_TRANSENDOTHELIAL_MIGRATION	34	7	0.00501862	0.234187	-167.485	-140.857	-118.528	RAC1,ACTN1,RHOA,PRKCB,PRKCA,MMP9,VAV1	MSIGDB
		up_regulated	168	MODULE_33	102	14	0.00502722	0.234187	-298.896	-195.768	-167.485	CAMP,BPI,MMP9,DSG2,PF4,TNFRSF1A,THBS1,C3,CCL5,FCN1,KIR2DL4,CXCL10,PPBP,MMP1	MSIGDB
		up_regulated	168	MODULE_263	34	7	0.00501862	0.234187	-644.173	-316.478	-175.215	CXCL14,PF4,CXCL1,C5,CXCL9,CXCL10,PPBP	MSIGDB
		up_regulated	168	BOCHKIS_FOXA2_TARGETS	81	12	0.00496876	0.234187	-226.749	-180.464	-121.105	DNAJB11,LYN,CRKL,OIT3,SERPINA1,TNFRSF1A,APP,C4BPA,IL6,CXCL1,RETN,CFI	MSIGDB
		up_regulated	168	GSE36476_YOUNG_VS_OLD_DONOR_MEMORY_CD4_TCELL_40H_TSST_ACT_UP	34	7	0.00501862	0.234187	-608.099	-235.977	-115.951	EPS15L1,RAC1,BTK,SERPINA3,HP,APCS,PPBP	MSIGDB
		up_regulated	168	MORF_PRKAG1	26	6	0.00515624	0.236122	-176.503	-123.977	-77.3008	SMAD2,METAP1,RAC1,PRDX4,RTN4,COX8A	MSIGDB
		up_regulated	168	KEGG_NEUROTROPHIN_SIGNALING_PATHWAY	52	9	0.00518345	0.236122	-157.178	-133.963	-118.528	RAC1,CRKL,ARHGDIB,RHOA,CAMK2A,YWHAZ,GRB2,CSK,BDNF	MSIGDB
		up_regulated	168	ZAMORA_NOS2_TARGETS_DN	26	6	0.00515624	0.236122	-252.516	-181.005	-118.528	CFH,G3BP2,STAT3,LONP1,APP,HP	MSIGDB
		up_regulated	168	GSE17721_LPS_VS_CPG_16H_BMDM_UP	26	6	0.00515624	0.236122	-240.921	-150.733	-122.393	SERPINE2,HSP90AB1,EIF4H,PRDX4,LAMA4,F10	MSIGDB
		up_regulated	168	GSE20715_0H_VS_24H_OZONE_LUNG_DN	52	9	0.00518345	0.236122	-252.516	-188.647	-145.486	CXCL14,SPHK1,VAPA,SERPINA3,C3,MANF,C1QTNF1,HP,CFB	MSIGDB
		up_regulated	168	KAAB_FAILED_HEART_ATRIUM_DN	43	8	0.00527974	0.238399	-199.726	-153.512	-118.528	G3BP2,ACTN1,YWHAZ,GRB2,SERPINA3,STAT3,APP,WARS	MSIGDB
		up_regulated	168	GSE9006_HEALTHY_VS_TYPE_1_DIABETES_PBMC_AT_DX_UP	43	8	0.00527974	0.238399	-608.099	-181.086	-95.3376	SMAD2,ATP5O,SUMO3,CELF2,PF4,C3,PDGFA,PPBP	MSIGDB
		up_regulated	168	MODULE_23	170	20	0.00535014	0.240523	-261.534	-204.808	-175.215	LY6G6C,CFH,RAC3,RNASE4,CST7,SERPINA3,TIMP3,TNFRSF1B,SERPINA1,C2,FGL1,C4BPA,IGFBP2,HP,CFB,F10,C1S,SERPIND1,APCS,TNFRSF25	MSIGDB
		up_regulated	168	GNF2_MYD88	12	4	0.00551086	0.242454	-280.859	-145.619	-118.528	LYN,RHOA,TNFRSF1B,CECR1	MSIGDB
		up_regulated	168	REACTOME_GROWTH_HORMONE_RECEPTOR_SIGNALING	12	4	0.00551086	0.242454	-252.516	-139.317	-103.068	PTPN6,LYN,STAT3,STAT1	MSIGDB
		up_regulated	168	YAN_ESCAPE_FROM_ANOIKIS	12	4	0.00551086	0.242454	-298.896	-253.652	-206.135	CCL5,STAT1,CFB,CXCL10	MSIGDB
		up_regulated	168	MACLACHLAN_BRCA1_TARGETS_UP	12	4	0.00551086	0.242454	-275.706	-205.902	-115.951	RAC1,RHOA,IGFBP2,GAPDH	MSIGDB
		up_regulated	168	GSE29618_MONOCYTE_VS_PDC_DAY7_FLU_VACCINE_UP	62	10	0.00550371	0.242454	-244.786	-197.528	-158.467	CLEC7A,CLIC1,TNFRSF1B,SERPINA1,TNFRSF1A,FCN1,APLP2,S100A12,GAPDH,CD163	MSIGDB
		up_regulated	168	MORF_TPT1	19	5	0.00585289	0.251065	-189.387	-125.236	-112.086	PPIA,EIF4G2,TPT1,RHOA,B2M	MSIGDB
		up_regulated	168	PID_ENDOTHELINPATHWAY	19	5	0.00585289	0.251065	-762.701	-175.148	-115.951	RAC1,RHOA,PRKCB,PRKCA,MMP1	MSIGDB
		up_regulated	168	PID_IFNGPATHWAY	19	5	0.00585289	0.251065	-252.516	-145.008	-113.374	PIAS4,CRKL,CAMK2A,STAT3,STAT1	MSIGDB
		up_regulated	168	LEE_LIVER_CANCER_MYC_DN	19	5	0.00585289	0.251065	-582.276	-238.932	-139.141	CFH,SERPINA3,C4BPA,IGFBP2,FGG	MSIGDB
		up_regulated	168	DER_IFN_GAMMA_RESPONSE_UP	19	5	0.00585289	0.251065	-273.129	-237.34	-92.7609	EIF2B1,IL6,B2M,STAT1,C1S	MSIGDB
		up_regulated	168	E2F3_UP.V1_DN	19	5	0.00585289	0.251065	-762.701	-231.129	-90.1842	CLEC7A,SERPINB1,KIR2DL4,IL6,MMP1	MSIGDB
		up_regulated	168	LOCOMOTORY_BEHAVIOR	53	9	0.00590491	0.251203	-380.062	-261.316	-201.98	CXCL14,PF4,CCL5,CXCL1,C5,CXCL9,DEFA1,CXCL10,CCL22	MSIGDB
		up_regulated	168	MCCABE_BOUND_BY_HOXC6	53	9	0.00590491	0.251203	-365.89	-175.487	-118.528	ATP5O,TPT1,CST7,SERPINA3,PRTN3,FGL1,BDNF,ANGPT1,IGFL4	MSIGDB
		up_regulated	168	TARTE_PLASMA_CELL_VS_PLASMABLAST_UP	104	14	0.00599842	0.25413	-267.976	-220.268	-175.215	TPT1,SERPINA3,MMP9,TIMP3,SERPINA1,GRN,C4BPA,FCN1,B2M,HP,CFB,C1S,CCL22,FCGR3B	MSIGDB
		up_regulated	168	CAIRO_LIVER_DEVELOPMENT_DN	83	12	0.00607501	0.255525	-479.265	-292.945	-180.368	CFH,CAMP,PRTN3,C3,HP,C5,F10,SERPIND1,H6PD,CRP,C9,FGG	MSIGDB
		up_regulated	168	GSE24634_IL4_VS_CTRL_TREATED_NAIVE_CD4_TCELL_DAY10_DN	44	8	0.0061058	0.255525	-252.516	-190.054	-121.105	LYN,LONP1,C3,GRN,APP,WARS,STAT1,CFB	MSIGDB
		up_regulated	168	GSE360_L_MAJOR_VS_B_MALAYI_LOW_DOSE_DC_DN	44	8	0.0061058	0.255525	-644.173	-222.287	-113.374	PTPN6,PIAS4,ARHGDIB,BTK,VAV1,GRPEL1,PPBP,FCGR3B	MSIGDB
		up_regulated	168	MODULE_334	27	6	0.00628185	0.259725	-260.246	-188.855	-163.62	SERPINA3,DSG2,CLSTN3,C2,S100A12,CXCL10	MSIGDB
		up_regulated	168	MYC_UP.V1_DN	27	6	0.00628185	0.259725	-494.725	-194.876	-128.835	RNASE4,SERPINB1,MMP9,CLSTN3,IL6,MMP1	MSIGDB
		up_regulated	168	GSE13306_TREG_RA_VS_TCONV_RA_DN	27	6	0.00628185	0.259725	-270.553	-236.16	-167.485	SPHK1,DSG2,CCL5,IGFBP2,HP,FGG	MSIGDB
		down_regulated	243	NERVOUS_SYSTEM_DEVELOPMENT	96	21	0.000129746	0.267147	-260.246	-205.136	-152.025	NPTN,EPHB2,PCSK9,ROBO2,SERPINF1,PCDHB2,CNTN4,NRXN1,SHH,NRCAM,EFNA5,APLP1,NLGN1,CNTFR,BTD,LRRC4C,DNER,CTF1,APOE,GDNF,ADAM22	MSIGDB
		up_regulated	168	V$PR_02	20	5	0.00740359	0.275557	-657.056	-207.891	-110.798	CXCL14,GRB2,BDNF,LAMA4,PDGFB	MSIGDB
		up_regulated	168	MORF_G22P1	36	7	0.00698085	0.275557	-139.141	-125.119	-110.798	ATP5O,SUMO3,EIF4G2,HSP90AB1,EIF4H,CLIC1,PDIA6	MSIGDB
		up_regulated	168	MORF_RAN	64	10	0.00693027	0.275557	-131.411	-118	-108.221	METAP1,ATP5O,PPIA,SUMO3,RAC1,EIF4G2,HSP90AB1,EIF4H,YWHAZ,COX8A	MSIGDB
		up_regulated	168	GCM_RAD21	7	3	0.00762834	0.275557	-136.565	-130.307	-115.951	EIF4G2,APEX1,YWHAZ	MSIGDB
		up_regulated	168	BIOCARTA_PAR1_PATHWAY	7	3	0.00762834	0.275557	-157.178	-140.043	-128.835	RHOA,PRKCB,PRKCA	MSIGDB
		up_regulated	168	BIOCARTA_UCALPAIN_PATHWAY	7	3	0.00762834	0.275557	-128.835	-120.665	-115.951	RAC1,ACTN1,RHOA	MSIGDB
		up_regulated	168	SA_B_CELL_RECEPTOR_COMPLEXES	13	4	0.00756457	0.275557	-167.485	-128.675	-115.951	RAC1,LYN,GRB2,VAV1	MSIGDB
		up_regulated	168	MODULE_32	28	6	0.00757636	0.275557	-132.7	-129.3	-121.105	EIF4G2,RNASE4,RHOA,EIF4H,CELF2,APEX1	MSIGDB
		up_regulated	168	MODULE_97	13	4	0.00756457	0.275557	-190.675	-127.167	-100.491	PRKCI,G3BP2,CRKL,MDM2	MSIGDB
		up_regulated	168	MODULE_182	13	4	0.00756457	0.275557	-190.675	-128.092	-100.491	PRKCI,G3BP2,CRKL,MDM2	MSIGDB
		up_regulated	168	MODULE_192	20	5	0.00740359	0.275557	-298.896	-193.493	-159.755	SERPINA3,DSG2,CLSTN3,S100A12,CXCL10	MSIGDB
		up_regulated	168	MODULE_289	13	4	0.00756457	0.275557	-262.823	-196.282	-103.068	PTPN6,C3,CXCL1,CXCL9	MSIGDB
		up_regulated	168	PID_RHOA_REG_PATHWAY	7	3	0.00762834	0.275557	-167.485	-138.451	-126.258	ARHGDIB,RHOA,VAV1	MSIGDB
		up_regulated	168	PID_A6B1_A6B4_INTEGRIN_PATHWAY	20	5	0.00740359	0.275557	-211.289	-147.419	-115.951	RAC1,YWHAZ,GRB2,PRKCA,LAMA4	MSIGDB
		up_regulated	168	REACTOME_SPHINGOLIPID_DE_NOVO_BIOSYNTHESIS	7	3	0.00762834	0.275557	-450.921	-226.682	-136.565	SPHK1,VAPA,SPTLC1	MSIGDB
		up_regulated	168	REACTOME_ANTIGEN_ACTIVATES_B_CELL_RECEPTOR_LEADING_TO_GENERATION_OF_SECOND_MESSENGERS	13	4	0.00756457	0.275557	-167.485	-135.159	-118.528	LYN,BTK,GRB2,VAV1	MSIGDB
		up_regulated	168	REACTOME_G_ALPHA1213_SIGNALLING_EVENTS	7	3	0.00762834	0.275557	-167.485	-135.959	-115.951	RAC1,RHOA,VAV1	MSIGDB
		up_regulated	168	REACTOME_IL_6_SIGNALING	7	3	0.00762834	0.275557	-252.516	-219.202	-170.062	STAT3,IL6,STAT1	MSIGDB
		up_regulated	168	KORKOLA_TERATOMA_UP	7	3	0.00762834	0.275557	-180.368	-130.497	-90.1842	CLEC7A,ARHGDIB,TNFRSF1A	MSIGDB
		up_regulated	168	HUMMERICH_SKIN_CANCER_PROGRESSION_DN	28	6	0.00757636	0.275557	-252.516	-193.976	-110.798	PRKCI,CXCL14,DSG2,C3,B2M,HP	MSIGDB
		up_regulated	168	RASHI_RESPONSE_TO_IONIZING_RADIATION_2	28	6	0.00757636	0.275557	-252.516	-202.61	-175.215	STAT3,TIMP3,THBS1,MDM2,CXCL1,HP	MSIGDB
		up_regulated	168	LIANG_HEMATOPOIESIS_STEM_CELL_NUMBER_LARGE_VS_TINY_UP	7	3	0.00762834	0.275557	-180.368	-156.993	-118.528	SERPINE2,PRTN3,MANF	MSIGDB
		up_regulated	168	BROWN_MYELOID_CELL_DEVELOPMENT_UP	55	9	0.00757853	0.275557	-182.945	-161.359	-118.528	GNS,ACTN1,CAMP,RNASE4,TNFRSF1A,C3,GRN,C2,F10	MSIGDB
		up_regulated	168	REN_ALVEOLAR_RHABDOMYOSARCOMA_DN	128	16	0.0070321	0.275557	-180.368	-154.679	-127.546	GNS,RAC1,SERPINE2,ACTN1,RHOA,SPHK1,PRDX4,CLIC1,PRKCA,TNFRSF1A,THBS1,GRN,BDNF,LAMA4,APLP2,C1S	MSIGDB
		up_regulated	168	RUAN_RESPONSE_TO_TNF_TROGLITAZONE_UP	7	3	0.00762834	0.275557	-267.976	-239.896	-159.755	SERPINA3,STAT1,HP	MSIGDB
		up_regulated	168	WU_HBX_TARGETS_1_UP	7	3	0.00762834	0.275557	-762.701	-366.545	-226.749	IL6,CXCL1,MMP1	MSIGDB
		up_regulated	168	FOSTER_TOLERANT_MACROPHAGE_UP	36	7	0.00698085	0.275557	-266.688	-236.205	-175.215	CST7,TNFRSF1B,THBS1,STAT1,HP,CXCL9,F10	MSIGDB
		up_regulated	168	HELLER_HDAC_TARGETS_UP	55	9	0.00757853	0.275557	-252.516	-167.391	-118.528	GNS,CFH,RNASE4,PRKCB,TIMP3,GRN,APLP2,STAT1,CXCL10	MSIGDB
		up_regulated	168	CROMER_TUMORIGENESIS_UP	28	6	0.00757636	0.275557	-501.167	-235.025	-143.006	ACTN1,MMP9,IL6,CXCL1,MMP12,MMP1	MSIGDB
		up_regulated	168	COULOUARN_TEMPORAL_TGFB1_SIGNATURE_UP	20	5	0.00740359	0.275557	-298.896	-226.735	-126.258	TMX2,TNFRSF1B,CXCL1,PDGFA,CXCL10	MSIGDB
		up_regulated	168	KAMIKUBO_MYELOID_CEBPA_NETWORK	13	4	0.00756457	0.275557	-267.976	-184.916	-123.681	CAMP,SERPINB1,PRTN3,HP	MSIGDB
		up_regulated	168	GUILLAUMOND_KLF10_TARGETS_DN	7	3	0.00762834	0.275557	-213.865	-160.567	-136.565	OIT3,RTN4,FCN1	MSIGDB
		up_regulated	168	GSE10325_LUPUS_BCELL_VS_LUPUS_MYELOID_DN	55	9	0.00757853	0.275557	-216.442	-163.237	-90.1842	GNS,CLEC7A,RAC1,RTN4,TNFRSF1B,SERPINA1,TNFRSF1A,APLP2,CD163	MSIGDB
		up_regulated	168	GSE17974_CTRL_VS_ACT_IL4_AND_ANTI_IL12_0.5H_CD4_TCELL_UP	28	6	0.00757636	0.275557	-358.16	-219.679	-117.239	CLEC7A,PLEK,LILRA3,CFB,HAMP,CD163	MSIGDB
		up_regulated	168	GSE360_DC_VS_MAC_L_DONOVANI_UP	55	9	0.00757853	0.275557	-365.89	-244.297	-144.295	CST7,GRB2,TIMP3,C2,MMP12,PDGFA,ANGPT1,H6PD,CCL22	MSIGDB
		up_regulated	168	GSE3982_MAC_VS_TH1_DN	20	5	0.00740359	0.275557	-365.89	-213.643	-131.411	SERPINB1,CLIC1,IGFLR1,PDGFA,ANGPT1	MSIGDB
		up_regulated	168	REACTOME_CLASS_A1_RHODOPSIN_LIKE_RECEPTORS	65	10	0.00774356	0.278741	-541.105	-286.041	-203.559	PF4,C3,APP,CCL5,CXCL1,C5,CXCL9,CXCL10,CCL22,PPBP	MSIGDB
		up_regulated	168	V$NGFIC_01	37	7	0.00815226	0.288411	-216.442	-182.203	-118.528	G3BP2,ACTN1,GRB2,BDNF,APP,APLP2,PDGFB	MSIGDB
		up_regulated	168	MORF_NME2	37	7	0.00815226	0.288411	-139.141	-125.112	-110.798	PPIA,SUMO3,EIF4G2,HSP90AB1,YWHAZ,CLIC1,COX8A	MSIGDB
		up_regulated	168	PID_SHP2_PATHWAY	37	7	0.00815226	0.288411	-365.89	-235.27	-144.295	RHOA,GRB2,BDNF,IL6,STAT1,ANGPT1,PDGFB	MSIGDB
		up_regulated	168	REACTOME_CELL_SURFACE_INTERACTIONS_AT_THE_VASCULAR_WALL	46	8	0.008049	0.288411	-255.092	-132.799	-108.221	ANGPT4,PTPN6,PPIA,LYN,GRB2,PF4,ANGPT1,MMP1	MSIGDB
		up_regulated	168	GSE17721_CTRL_VS_CPG_12H_BMDM_DN	37	7	0.00815226	0.288411	-216.442	-137.563	-103.068	METAP1,PTPN6,LYN,ACTN1,CST7,CCL5,IGFBP2	MSIGDB
		up_regulated	168	GSE29618_MONOCYTE_VS_MDC_DAY7_FLU_VACCINE_UP	66	10	0.00862877	0.304223	-222.884	-191.546	-128.835	GNS,CLEC7A,RHOA,TNFRSF1B,SERPINA1,FCN1,APLP2,S100A12,CXCL1,CD163	MSIGDB
		up_regulated	168	MORF_EIF4A2	21	5	0.0092196	0.315335	-136.565	-125.111	-115.951	EIF4G2,TPT1,HSP90AB1,RHOA,YWHAZ	MSIGDB
		up_regulated	168	PID_GMCSF_PATHWAY	21	5	0.0092196	0.315335	-211.289	-145.363	-119.816	LYN,YWHAZ,GRB2,STAT3,STAT1	MSIGDB
		up_regulated	168	PID_P75NTRPATHWAY	29	6	0.00905312	0.315335	-197.117	-144.847	-108.221	PRKCI,RAC1,RHOA,RTN4,BDNF,APP	MSIGDB
		up_regulated	168	REACTOME_COSTIMULATION_BY_THE_CD28_FAMILY	29	6	0.00905312	0.315335	-157.178	-129.937	-115.951	PTPN6,RAC1,LYN,GRB2,CSK,VAV1	MSIGDB
		up_regulated	168	LI_LUNG_CANCER	21	5	0.0092196	0.315335	-260.246	-174.983	-122.393	RAC1,RHOA,YWHAZ,MDM2,HP	MSIGDB
		up_regulated	168	BURTON_ADIPOGENESIS_PEAK_AT_2HR	21	5	0.0092196	0.315335	-229.326	-193.038	-170.062	LONP1,TNFRSF1B,THBS1,IL6,CXCL1	MSIGDB
		up_regulated	168	WIERENGA_STAT5A_TARGETS_DN	47	8	0.00917931	0.315335	-409.694	-242.685	-133.988	ACTN1,PPIF,PLEK,GP6,FCN1,C5,ANGPT1,CD84	MSIGDB
		up_regulated	168	ATF2_UP.V1_DN	47	8	0.00917931	0.315335	-270.553	-207.652	-126.258	CFH,RNASE4,CELF2,SERPINA3,IGFBP2,CFB,CECR1,PLA2G2A	MSIGDB
		up_regulated	168	GSE34205_HEALTHY_VS_FLU_INF_INFANT_PBMC_DN	47	8	0.00917931	0.315335	-213.865	-174.967	-115.951	SUMO3,RAC1,SPHK1,GRN,C2,COX8A,FCN1,B2M	MSIGDB
		up_regulated	168	MORF_ANP32B	38	7	0.00946263	0.318359	-136.565	-124.222	-110.798	ATP5O,SUMO3,EIF4G2,HSP90AB1,EIF4H,YWHAZ,CLIC1	MSIGDB
		up_regulated	168	BLALOCK_ALZHEIMERS_DISEASE_DN	203	22	0.00941221	0.318359	-182.945	-136.453	-118.528	EIF2B1,METAP1,ATP5O,PRKCI,PPIA,CXCL14,G3BP2,ACTN1,HSP90AB1,CAMK2A,PRKCB,YWHAZ,PRDX4,RTN4,PDIA6,APP,GRPEL1,COX8A,APLP2,B2M,STAT1,GAPDH	MSIGDB
		up_regulated	168	GSE17721_LPS_VS_POLYIC_4H_BMDM_UP	38	7	0.00946263	0.318359	-474.111	-187.535	-100.491	METAP1,PRKCI,DNAJB11,PPIF,MMP12,CCL22,SGCB	MSIGDB
		up_regulated	168	GSE22886_NEUTROPHIL_VS_MONOCYTE_DN	38	7	0.00946263	0.318359	-146.871	-113.774	-92.7609	GNS,EIF2B1,ATP5O,SUMO3,HSP90AB1,DUSP3,GRPEL1	MSIGDB
		up_regulated	168	GSE5960_TH1_VS_ANERGIC_TH1_DN	38	7	0.00946263	0.318359	-190.675	-150.595	-133.988	SERPINE2,APEX1,CST7,GRB2,PRKCA,MDM2,CCL5	MSIGDB
		up_regulated	168	SCHUETZ_BREAST_CANCER_DUCTAL_INVASIVE_UP	121	15	0.00969249	0.32503	-320.863	-182.398	-121.105	CLEC7A,SERPINE2,LYN,CFH,CELF2,SPHK1,TIMP3,SPON2,CCL5,LAMA4,C1S,CD163,SGCB,MMP1,FCGR3B	MSIGDB
		up_regulated	168	ATTACAT,MIR-380-3P	14	4	0.0100653	0.326883	-200.982	-161.805	-115.951	EIF4G2,PRKCB,BDNF,APP	MSIGDB
		up_regulated	168	MORF_SART1	14	4	0.0100653	0.326883	-139.141	-125.926	-110.798	SUMO3,EIF4G2,YWHAZ,CLIC1	MSIGDB
		up_regulated	168	REACTOME_GPVI_MEDIATED_ACTIVATION_CASCADE	14	4	0.0100653	0.326883	-167.485	-124.959	-115.951	RAC1,LYN,RHOA,VAV1	MSIGDB
		up_regulated	168	REACTOME_CD28_CO_STIMULATION	14	4	0.0100653	0.326883	-167.485	-128.511	-115.951	RAC1,LYN,GRB2,VAV1	MSIGDB
		up_regulated	168	LUI_THYROID_CANCER_PAX8_PPARG_DN	14	4	0.0100653	0.326883	-249.939	-155.346	-126.258	HSP90AB1,YWHAZ,RTN4,B2M	MSIGDB
		up_regulated	168	DAUER_STAT3_TARGETS_UP	14	4	0.0100653	0.326883	-894	-294.257	-170.062	STAT3,THBS1,C3,FGG	MSIGDB
		up_regulated	168	NADLER_OBESITY_DN	14	4	0.0100653	0.326883	-267.976	-237.119	-182.945	C2,COX8A,B2M,HP	MSIGDB
		up_regulated	168	ZHU_CMV_8_HR_UP	14	4	0.0100653	0.326883	-298.896	-235.12	-206.135	CCL5,IL6,WARS,CXCL10	MSIGDB
		up_regulated	168	ACEVEDO_LIVER_TUMOR_VS_NORMAL_ADJACENT_TISSUE_UP	110	14	0.00984594	0.326883	-206.135	-156.864	-126.258	EIF2B1,METAP1,DNAJB11,CRKL,HSP90AB1,SERPINB1,APEX1,ERLEC1,GRN,PDIA6,CCL5,IGFLR1,CXCL9,CFHR5	MSIGDB
		up_regulated	168	POOLA_INVASIVE_BREAST_CANCER_UP	99	13	0.00986495	0.326883	-298.896	-197.595	-141.718	CLEC7A,BTK,PRKCB,CST7,GRB2,PLEK,MMP9,MMP12,CXCL9,CXCL10,CD163,MMP1,FCGR3B	MSIGDB
		up_regulated	168	INDUCTION_OF_APOPTOSIS_BY_EXTRACELLULAR_SIGNALS	8	3	0.0116314	0.333936	-860.615	-325.919	-136.565	BTK,PRKCA,TNFRSF25	MSIGDB
		up_regulated	168	I_KAPPAB_KINASE_NF_KAPPAB_CASCADE	22	5	0.0113212	0.333936	-252.516	-157.283	-128.835	RHOA,PRDX4,VAPA,TNFRSF1A,STAT1	MSIGDB
		up_regulated	168	ACTIN_CYTOSKELETON_ORGANIZATION_AND_BIOGENESIS	22	5	0.0113212	0.333936	-229.326	-131.459	-115.951	RAC1,RAC3,ARHGDIB,RHOA,CXCL1	MSIGDB
		up_regulated	168	RESPONSE_TO_EXTERNAL_STIMULUS	135	16	0.0116448	0.333936	-298.896	-248.504	-182.945	CXCL14,RAC1,PF4,TNFRSF1A,C2,CCL5,S100A12,CXCL1,C5,CXCL9,F10,DEFA1,CXCL10,APCS,CRP,CCL22	MSIGDB
		up_regulated	168	SMALL_GTPASE_MEDIATED_SIGNAL_TRANSDUCTION	22	5	0.0113212	0.333936	-144.295	-125.056	-115.951	RAC1,CRKL,ARHGDIB,RHOA,GRB2	MSIGDB
		up_regulated	168	RHO_PROTEIN_SIGNAL_TRANSDUCTION	8	3	0.0116314	0.333936	-128.835	-124.364	-115.951	RAC1,ARHGDIB,RHOA	MSIGDB
		up_regulated	168	MORF_RAB6A	8	3	0.0116314	0.333936	-144.295	-117.796	-95.3376	METAP1,RAC1,RTN4	MSIGDB
		up_regulated	168	GNF2_INPP5D	8	3	0.0116314	0.333936	-167.485	-151.937	-126.258	ARHGDIB,CSK,VAV1	MSIGDB
		up_regulated	168	KEGG_ADHERENS_JUNCTION	30	6	0.0107252	0.333936	-126.258	-114.29	-81.1658	SMAD2,PTPN6,RAC1,ACTN1,RAC3,RHOA	MSIGDB
		up_regulated	168	KEGG_EPITHELIAL_CELL_SIGNALING_IN_HELICOBACTER_PYLORI_INFECTION	22	5	0.0113212	0.333936	-217.73	-148.64	-117.239	RAC1,LYN,CSK,CCL5,CXCL1	MSIGDB
		up_regulated	168	BIOCARTA_PTDINS_PATHWAY	8	3	0.0116314	0.333936	-136.565	-121.762	-115.951	RAC1,LYN,BTK	MSIGDB
		up_regulated	168	BIOCARTA_TCR_PATHWAY	22	5	0.0113212	0.333936	-167.485	-145.448	-115.951	RAC1,PRKCB,GRB2,PRKCA,VAV1	MSIGDB
		up_regulated	168	BIOCARTA_TRKA_PATHWAY	8	3	0.0116314	0.333936	-157.178	-145.648	-136.565	PRKCB,GRB2,PRKCA	MSIGDB
		up_regulated	168	SIG_PIP3_SIGNALING_IN_B_LYMPHOCYTES	8	3	0.0116314	0.333936	-167.485	-133.289	-118.528	LYN,BTK,VAV1	MSIGDB
		up_regulated	168	MODULE_16	112	14	0.011491	0.333936	-167.485	-140.76	-126.258	METAP1,ACTN1,RAC3,ARHGDIB,SERPINB1,CELF2,APEX1,CST7,PLEK,PRTN3,MMP9,TNFRSF1B,CCL5,TNFRSF25	MSIGDB
		up_regulated	168	MODULE_279	22	5	0.0113212	0.333936	-298.896	-192.784	-159.755	SERPINA3,DSG2,CLSTN3,S100A12,CXCL10	MSIGDB
		up_regulated	168	PID_WNT_NONCANONICAL_PATHWAY	8	3	0.0116314	0.333936	-133.988	-127.045	-115.951	RAC1,RHOA,CAMK2A	MSIGDB
		up_regulated	168	PID_INTEGRIN3_PATHWAY	22	5	0.0113212	0.333936	-894	-345.909	-136.565	SPHK1,THBS1,LAMA4,PDGFB,FGG	MSIGDB
		up_regulated	168	PID_IL8CXCR2_PATHWAY	8	3	0.0116314	0.333936	-157.178	-131.495	-118.528	LYN,PRKCB,PRKCA	MSIGDB
		up_regulated	168	PID_THROMBIN_PAR1_PATHWAY	8	3	0.0116314	0.333936	-157.178	-139.962	-128.835	RHOA,PRKCB,PRKCA	MSIGDB
		up_regulated	168	REACTOME_TIE2_SIGNALING	8	3	0.0116314	0.333936	-365.89	-187.408	-97.9143	ANGPT4,GRB2,ANGPT1	MSIGDB
		up_regulated	168	REACTOME_CD28_DEPENDENT_VAV1_PATHWAY	8	3	0.0116314	0.333936	-167.485	-142.492	-115.951	RAC1,GRB2,VAV1	MSIGDB
		up_regulated	168	TAKEDA_TARGETS_OF_NUP98_HOXA9_FUSION_10D_DN	39	7	0.010921	0.333936	-644.173	-313.163	-154.602	CST7,BPI,MMP9,CXCL1,MMP12,PPBP,MMP1	MSIGDB
		up_regulated	168	ENK_UV_RESPONSE_EPIDERMIS_UP	58	9	0.0107407	0.333936	-229.326	-169.831	-126.258	ACTN1,ARHGDIB,SERPINB1,DSG2,STAT3,SERPINA1,MANF,WARS,TNFRSF25	MSIGDB
		up_regulated	168	LUI_TARGETS_OF_PAX8_PPARG_FUSION	8	3	0.0116314	0.333936	-249.939	-167.084	-126.258	HSP90AB1,RTN4,B2M	MSIGDB
		up_regulated	168	SHI_SPARC_TARGETS_UP	8	3	0.0116314	0.333936	-762.701	-311.485	-136.565	PRKCB,MDM2,MMP1	MSIGDB
		up_regulated	168	DIRMEIER_LMP1_RESPONSE_LATE_DN	8	3	0.0116314	0.333936	-275.706	-205.666	-126.258	ARHGDIB,COX8A,GAPDH	MSIGDB
		up_regulated	168	PASQUALUCCI_LYMPHOMA_BY_GC_STAGE_DN	22	5	0.0113212	0.333936	-139.141	-132.795	-126.258	ARHGDIB,SERPINB1,CELF2,PRKCB,CLIC1	MSIGDB
		up_regulated	168	DER_IFN_BETA_RESPONSE_UP	22	5	0.0113212	0.333936	-273.129	-237.732	-92.7609	EIF2B1,IL6,B2M,STAT1,C1S	MSIGDB
		up_regulated	168	SANA_RESPONSE_TO_IFNG_DN	30	6	0.0107252	0.333936	-139.141	-126.65	-117.239	EIF4G2,TPT1,HSP90AB1,ARHGDIB,APEX1,RTN4	MSIGDB
		up_regulated	168	PENG_GLUTAMINE_DEPRIVATION_DN	68	10	0.0106309	0.333936	-180.368	-139.798	-126.258	PTPN6,EIF4G2,HSP90AB1,PPIF,BTK,PRDX4,CLIC1,MANF,PDIA6,STAT1	MSIGDB
		up_regulated	168	JIANG_AGING_CEREBRAL_CORTEX_UP	8	3	0.0116314	0.333936	-175.215	-126.683	-108.221	PPIA,TPT1,TIMP3	MSIGDB
		up_regulated	168	VERRECCHIA_RESPONSE_TO_TGFB1_C4	8	3	0.0116314	0.333936	-762.701	-317.906	-115.951	RAC1,THBS1,MMP1	MSIGDB
		up_regulated	168	VERRECCHIA_RESPONSE_TO_TGFB1_C3	8	3	0.0116314	0.333936	-270.553	-208.788	-128.835	RHOA,LAMA4,IGFBP2	MSIGDB
		up_regulated	168	KRIGE_AMINO_ACID_DEPRIVATION	8	3	0.0116314	0.333936	-255.092	-200.294	-90.1842	CLEC7A,WARS,RETN	MSIGDB
		up_regulated	168	MARTINELLI_IMMATURE_NEUTROPHIL_UP	8	3	0.0116314	0.333936	-286.013	-180.582	-123.681	CAMP,BPI,DEFA1	MSIGDB
		up_regulated	168	RUTELLA_RESPONSE_TO_HGF_UP	112	14	0.011491	0.333936	-298.896	-242.721	-173.927	GNS,PPIF,SPHK1,MMP9,C3,CXCL1,MMP12,STAT1,CXCL9,C1S,CXCL10,CD84,CCL22,CTBS	MSIGDB
		up_regulated	168	COLINA_TARGETS_OF_4EBP1_AND_4EBP2	79	11	0.0112566	0.333936	-233.191	-194.217	-168.773	RNASE4,CELF2,PRKCA,THBS1,C3,GRN,C4BPA,CCL5,IGFBP2,B2M,STAT1	MSIGDB
		up_regulated	168	HIRSCH_CELLULAR_TRANSFORMATION_SIGNATURE_UP	68	10	0.0106309	0.333936	-249.939	-186.969	-131.411	SERPINE2,CFH,SERPINB1,STAT3,SERPINA1,GRN,IL6,WARS,C1S,CTBS	MSIGDB
		up_regulated	168	CHYLA_CBFA2T3_TARGETS_UP	90	12	0.01156	0.333936	-270.553	-190.327	-131.411	PPIA,ARHGDIB,SERPINB1,CELF2,CST7,PRTN3,TNFRSF1A,APP,HP,F10,H6PD,PPBP	MSIGDB
		up_regulated	168	YAP1_UP	8	3	0.0116314	0.333936	-208.712	-147.047	-103.068	SIAE,YWHAZ,COX8A	MSIGDB
		up_regulated	168	GSE1432_1H_VS_6H_IFNG_MICROGLIA_DN	39	7	0.010921	0.333936	-262.823	-239.926	-170.062	DUSP3,STAT3,WARS,STAT1,CFB,CXCL9,C1S	MSIGDB
		up_regulated	168	GSE360_L_DONOVANI_VS_M_TUBERCULOSIS_DC_DN	49	8	0.0117904	0.33493	-175.215	-147.715	-126.258	HSP90AB1,RNASE4,PRKCB,GRB2,PLEK,SERPINA3,TIMP3,CD163	MSIGDB
		up_regulated	168	GSE6269_E_COLI_VS_STREP_PNEUMO_INF_PBMC_DN	59	9	0.0119888	0.336308	-260.246	-200.868	-154.602	CAMP,RNASE4,BPI,PRTN3,MMP9,APLP2,HP,RETN,CD163	MSIGDB
		up_regulated	168	MORF_EI24	31	6	0.0126053	0.34331	-140.43	-116.849	-95.3376	METAP1,ATP5O,RAC1,G3BP2,PRDX4,RTN4	MSIGDB
		up_regulated	168	MODULE_165	31	6	0.0126053	0.34331	-262.823	-179.253	-121.105	LYN,PLEK,PRTN3,FCN1,CXCL9,CXCL10	MSIGDB
		up_regulated	168	PID_TCR_PATHWAY	31	6	0.0126053	0.34331	-162.332	-148.269	-119.816	PTPN6,PRKCB,GRB2,PRKCA,CSK,VAV1	MSIGDB
		up_regulated	168	PID_PTP1BPATHWAY	31	6	0.0126053	0.34331	-170.062	-148.714	-121.105	LYN,RHOA,GRB2,CSK,STAT3,PDGFB	MSIGDB
		up_regulated	168	PENG_RAPAMYCIN_RESPONSE_DN	40	7	0.0125362	0.34331	-180.368	-141.323	-126.258	EIF4G2,HSP90AB1,PPIF,BTK,RTN4,MANF,PDIA6	MSIGDB
		up_regulated	168	QI_PLASMACYTOMA_UP	80	11	0.0123369	0.34331	-407.117	-180.05	-143.006	PTPN6,ARHGDIB,CST7,GRB2,PLEK,PRTN3,VAV1,PF4,CCL5,PPBP,PDGFB	MSIGDB
		up_regulated	168	HOSHIDA_LIVER_CANCER_SUBCLASS_S3	80	11	0.0123369	0.34331	-337.547	-244.116	-159.755	CFH,RNASE4,SERPINA3,LONP1,C4BPA,CFB,C1S,CECR1,APCS,PLA2G2A,FGG	MSIGDB
		up_regulated	168	GSE14308_TH1_VS_NAIVE_CD4_TCELL_UP	31	6	0.0126053	0.34331	-249.939	-192.376	-121.105	PPIA,LONP1,TNFRSF1B,WARS,B2M,SGCB	MSIGDB
		up_regulated	168	GSE15930_NAIVE_VS_48H_IN_VITRO_STIM_CD8_TCELL_DN	31	6	0.0126053	0.34331	-181.657	-146.811	-94.0492	EIF2B1,METAP1,PRDX4,LONP1,MANF,PDIA6	MSIGDB
		up_regulated	168	GSE3982_NEUTROPHIL_VS_NKCELL_UP	31	6	0.0126053	0.34331	-252.516	-161.741	-118.528	EPS15L1,LYN,BTK,MMP9,IGFBP2,STAT1	MSIGDB
		up_regulated	168	GSE9988_LPS_VS_LPS_AND_ANTI_TREM1_MONOCYTE_UP	31	6	0.0126053	0.34331	-231.902	-178.476	-130.123	RAC1,GRB2,VAV1,THBS1,CXCL1,C1QTNF1	MSIGDB
		down_regulated	243	NEURON_DIFFERENTIATION	30	10	0.000234234	0.353832	-391.657	-215.788	-152.025	PCSK9,ROBO2,CNTN4,NRXN1,SHH,NRCAM,NLGN1,LRRC4C,APOE,GDNF	MSIGDB
		down_regulated	243	V$NKX22_01	20	8	0.000240585	0.353832	-275.706	-188.562	-115.951	SCARF2,EPHB2,NEO1,NOTCH1,ALB,CD36,NLGN2,CCDC126	MSIGDB
		up_regulated	168	MORF_JUND	15	4	0.0130463	0.354384	-139.141	-125.055	-115.951	EIF4G2,TPT1,RHOA,CLIC1	MSIGDB
		up_regulated	168	DEURIG_T_CELL_PROLYMPHOCYTIC_LEUKEMIA_DN	60	9	0.0133425	0.359623	-508.897	-247.916	-144.295	PRKCB,CST7,RTN4,STAT3,TNFRSF1B,CCL5,CD84,SGCB,PPBP	MSIGDB
		up_regulated	168	BOQUEST_STEM_CELL_CULTURED_VS_FRESH_UP	114	14	0.0133439	0.359623	-298.896	-201.132	-128.835	SERPINE2,CFH,RNASE4,ARHGDIB,CELF2,SERPINA3,THBS1,CXCL1,WARS,F10,CXCL10,PRELP,MMP1,CFI	MSIGDB
		up_regulated	168	GSE24634_TEFF_VS_TCONV_DAY3_IN_CULTURE_DN	60	9	0.0133425	0.359623	-409.694	-214.556	-177.792	GNS,SERPINA1,THBS1,C2,FCN1,APLP2,CECR1,CD84,CD163	MSIGDB
		up_regulated	168	GCM_APEX1	23	5	0.0137276	0.36708	-137.853	-129.906	-114.663	PPIA,RHOA,APEX1,YWHAZ,CLIC1	MSIGDB
		up_regulated	168	PID_IL23PATHWAY	23	5	0.0137276	0.36708	-262.823	-233.475	-170.062	STAT3,IL6,CXCL1,STAT1,CXCL9	MSIGDB
		up_regulated	168	GSE15659_CD45RA_NEG_CD4_TCELL_VS_ACTIVATED_TREG_UP	23	5	0.0137276	0.36708	-193.252	-138.908	-97.9143	ANGPT4,CXCL14,ERLEC1,BPI,BDNF	MSIGDB
		up_regulated	168	MODULE_223	71	10	0.0142743	0.378898	-626.136	-315.413	-239.632	GRN,IL6,CXCL1,B2M,HP,PDGFA,CXCL10,PPBP,PDGFB,FGG	MSIGDB
		up_regulated	168	ACEVEDO_LIVER_CANCER_DN	115	14	0.0143536	0.378898	-479.265	-255.417	-177.792	TPT1,CSK,LONP1,TNFRSF1B,C1orf162,TNFRSF1A,C3,APLP2,C5,HAMP,CRP,C9,CFI,PLA2G2A	MSIGDB
		up_regulated	168	KIM_GLIS2_TARGETS_UP	41	7	0.0143171	0.378898	-270.553	-195.235	-143.006	CXCL14,CFH,PF4,C3,CCL5,IGFBP2,CXCL10	MSIGDB
		up_regulated	168	GSE17721_4H_VS_24H_POLYIC_BMDM_UP	41	7	0.0143171	0.378898	-182.945	-142.675	-100.491	CLEC7A,PRKCI,CAMP,RNASE4,TNFRSF1A,PDIA6,MMP12	MSIGDB
		up_regulated	168	GSE2197_CPG_DNA_VS_UNTREATED_IN_DC_UP	41	7	0.0143171	0.378898	-270.553	-243.857	-190.675	MANF,MDM2,BDNF,STAT1,HP,F10,CCL22	MSIGDB
		up_regulated	168	MORF_DEK	51	8	0.0149127	0.381907	-136.565	-119.28	-95.3376	METAP1,ATP5O,SUMO3,G3BP2,CRKL,EIF4H,YWHAZ,RTN4	MSIGDB
		up_regulated	168	MODULE_44	104	13	0.0146901	0.381907	-244.979	-177.626	-128.835	METAP1,PTPN6,ACTN1,ARHGDIB,CELF2,MMP9,TNFRSF1B,GRN,C2,IGFBP2,STAT1,C1S,CD163	MSIGDB
		up_regulated	168	REACTOME_SIGNALING_BY_THE_B_CELL_RECEPTOR_BCR	32	6	0.0147057	0.381907	-167.485	-140.418	-121.105	LYN,BTK,PRKCB,GRB2,VAV1,MDM2	MSIGDB
		up_regulated	168	BORCZUK_MALIGNANT_MESOTHELIOMA_UP	51	8	0.0149127	0.381907	-157.178	-135.984	-115.951	SMAD2,RAC1,HSP90AB1,YWHAZ,PRDX4,GRB2,PRKCA,STAT3	MSIGDB
		up_regulated	168	GSE1460_DP_VS_CD4_THYMOCYTE_DN	51	8	0.0149127	0.381907	-310.491	-225.055	-118.528	TPT1,ACTN1,PRKCA,APP,STAT1,PDGFA,APCS,TNFRSF25	MSIGDB
		up_regulated	168	GSE17721_PAM3CSK4_VS_CPG_1H_BMDM_DN	32	6	0.0147057	0.381907	-334.97	-235.468	-163.62	BTK,MDM2,IL6,B2M,RETN,PRELP	MSIGDB
		up_regulated	168	GSE17721_POLYIC_VS_GARDIQUIMOD_4H_BMDM_DN	32	6	0.0147057	0.381907	-608.099	-217.633	-128.835	DNAJB11,RHOA,ERLEC1,TNFRSF1B,APP,PPBP	MSIGDB
		up_regulated	168	GSE24634_TEFF_VS_TCONV_DAY7_IN_CULTURE_DN	61	9	0.0148066	0.381907	-313.068	-158.965	-105.644	GNS,CLEC7A,LYN,ACTN1,PLEK,APLP2,C1S,CD84,CCL22	MSIGDB
		up_regulated	168	GSE29615_CTRL_VS_DAY7_LAIV_FLU_VACCINE_PBMC_UP	32	6	0.0147057	0.381907	-608.099	-244.609	-167.485	BPI,MMP9,PF4,C4BPA,CXCL1,PPBP	MSIGDB
		up_regulated	168	GSE360_HIGH_DOSE_B_MALAYI_VS_M_TUBERCULOSIS_DC_DN	61	9	0.0148066	0.381907	-414.847	-202.765	-154.602	CST7,BPI,MMP9,SERPINA1,MANF,WARS,MMP12,PRELP,CD163	MSIGDB
		up_regulated	168	GSE360_T_GONDII_VS_M_TUBERCULOSIS_MAC_DN	51	8	0.0149127	0.381907	-283.436	-231.157	-203.559	RHOA,GRPEL1,CCL5,IL6,CXCL1,CFB,PDGFA,CD163	MSIGDB
		up_regulated	168	GSE6269_E_COLI_VS_STREP_AUREUS_INF_PBMC_DN	51	8	0.0149127	0.381907	-216.442	-174.383	-126.258	RAC1,RNASE4,MMP9,STAT3,GRN,PDIA6,APLP2,GAPDH	MSIGDB
		up_regulated	168	SIGNAL_TRANSDUCTION	327	31	0.0149741	0.382527	-213.865	-161.891	-136.565	SMAD2,CLEC7A,PTPN6,CXCL14,RAC1,LYN,CRKL,ARHGDIB,RHOA,BTK,SPHK1,YWHAZ,PRDX4,CLIC1,VAPA,CLEC1B,PF4,TNFRSF1A,C3,LILRA3,CCL5,GP6,KIR2DL4,IL6,CXCL1,C5,CXCL9,PDGFA,CXCL10,CCL22,TNFRSF25	MSIGDB
		up_regulated	168	TRANSLATIONAL_INITIATION	9	3	0.0166293	0.384715	-131.411	-113.791	-92.7609	EIF2B1,EIF4G2,EIF4H	MSIGDB
		up_regulated	168	ACTIN_FILAMENT_BASED_PROCESS	24	5	0.0164565	0.384715	-229.326	-131.845	-115.951	RAC1,RAC3,ARHGDIB,RHOA,CXCL1	MSIGDB
		up_regulated	168	RIBONUCLEOPROTEIN_COMPLEX_BIOGENESIS_AND_ASSEMBLY	9	3	0.0166293	0.384715	-131.411	-113.814	-92.7609	EIF2B1,EIF4G2,EIF4H	MSIGDB
		up_regulated	168	PROTEIN_RNA_COMPLEX_ASSEMBLY	9	3	0.0166293	0.384715	-131.411	-113.277	-92.7609	EIF2B1,EIF4G2,EIF4H	MSIGDB
		up_regulated	168	GTPASE_ACTIVITY	9	3	0.0166293	0.384715	-128.835	-123.14	-115.951	RAC1,RAC3,RHOA	MSIGDB
		up_regulated	168	UNFOLDED_PROTEIN_BINDING	9	3	0.0166293	0.384715	-337.547	-180.236	-108.221	PPIA,GRPEL1,APCS	MSIGDB
		up_regulated	168	ATGGYGGA_UNKNOWN	9	3	0.0166293	0.384715	-193.252	-147.991	-118.528	CRKL,YWHAZ,BDNF	MSIGDB
		up_regulated	168	V$SREBP1_01	16	4	0.0165364	0.384715	-193.252	-156.208	-113.374	PIAS4,APEX1,GRN,BDNF	MSIGDB
		up_regulated	168	GTTRYCATRR_UNKNOWN	16	4	0.0165364	0.384715	-275.706	-162.149	-133.988	CAMK2A,YWHAZ,DUSP3,GAPDH	MSIGDB
		up_regulated	168	RYAAAKNNNNNNTTGW_UNKNOWN	9	3	0.0166293	0.384715	-414.847	-253.814	-180.368	MANF,LAMA4,PRELP	MSIGDB
		up_regulated	168	GCM_MSN	9	3	0.0166293	0.384715	-136.565	-130.087	-126.258	ARHGDIB,RHOA,YWHAZ	MSIGDB
		up_regulated	168	GCM_NPM1	24	5	0.0164565	0.384715	-136.565	-124.525	-113.374	PPIA,TPT1,HSP90AB1,APEX1,CLIC1	MSIGDB
		up_regulated	168	BIOCARTA_CBL_PATHWAY	9	3	0.0166293	0.384715	-157.178	-145.72	-136.565	PRKCB,GRB2,PRKCA	MSIGDB
		up_regulated	168	BIOCARTA_CCR3_PATHWAY	9	3	0.0166293	0.384715	-157.178	-139.895	-128.835	RHOA,PRKCB,PRKCA	MSIGDB
		up_regulated	168	BIOCARTA_GH_PATHWAY	16	4	0.0165364	0.384715	-157.178	-136.483	-103.068	PTPN6,PRKCB,GRB2,PRKCA	MSIGDB
		up_regulated	168	BIOCARTA_IL10_PATHWAY	9	3	0.0166293	0.384715	-252.516	-219.248	-170.062	STAT3,IL6,STAT1	MSIGDB
		up_regulated	168	BIOCARTA_EIF4_PATHWAY	9	3	0.0166293	0.384715	-157.178	-136.255	-115.951	EIF4G2,PRKCB,PRKCA	MSIGDB
		up_regulated	168	BIOCARTA_CARDIACEGF_PATHWAY	9	3	0.0166293	0.384715	-157.178	-140.525	-128.835	RHOA,PRKCB,PRKCA	MSIGDB
		up_regulated	168	ST_MYOCYTE_AD_PATHWAY	9	3	0.0166293	0.384715	-255.092	-155.595	-115.951	RAC1,CAMP,CFB	MSIGDB
		up_regulated	168	PID_MTOR_4PATHWAY	16	4	0.0165364	0.384715	-157.178	-134.181	-115.951	RAC1,RHOA,YWHAZ,PRKCA	MSIGDB
		up_regulated	168	PID_IL8CXCR1_PATHWAY	9	3	0.0166293	0.384715	-157.178	-131.451	-118.528	LYN,PRKCB,PRKCA	MSIGDB
		up_regulated	168	PID_EPHA2_FWDPATHWAY	9	3	0.0166293	0.384715	-144.295	-129.686	-115.951	RAC1,RHOA,GRB2	MSIGDB
		up_regulated	168	PID_TGFBRPATHWAY	16	4	0.0165364	0.384715	-144.295	-121.852	-59.2639	SMAD2,RHOA,CAMK2A,GRB2	MSIGDB
		up_regulated	168	REACTOME_COMMON_PATHWAY	9	3	0.0166293	0.384715	-894	-400.677	-175.215	PF4,F10,FGG	MSIGDB
		up_regulated	168	REACTOME_NEUROTRANSMITTER_RECEPTOR_BINDING_AND_DOWNSTREAM_TRANSMISSION_IN_THE_POSTSYNAPTIC_CELL	16	4	0.0165364	0.384715	-190.675	-152.292	-133.988	CAMK2A,PRKCB,PRKCA,MDM2	MSIGDB
		up_regulated	168	KORKOLA_SEMINOMA_UP	9	3	0.0166293	0.384715	-275.706	-158.745	-103.068	PTPN6,ARHGDIB,GAPDH	MSIGDB
		up_regulated	168	HOLLMANN_APOPTOSIS_VIA_CD40_UP	24	5	0.0164565	0.384715	-502.455	-170.443	-126.258	PDGFD,BTK,PRKCA,VAV1,SGCB	MSIGDB
		up_regulated	168	TIEN_INTESTINE_PROBIOTICS_6HR_UP	16	4	0.0165364	0.384715	-275.706	-163.553	-108.221	PPIA,TPT1,B2M,GAPDH	MSIGDB
		up_regulated	168	WAMUNYOKOLI_OVARIAN_CANCER_GRADES_1_2_DN	16	4	0.0165364	0.384715	-894	-270.071	-126.258	PDGFD,CELF2,C3,CFI	MSIGDB
		up_regulated	168	MAHADEVAN_RESPONSE_TO_MP470_UP	9	3	0.0166293	0.384715	-298.896	-242.277	-206.135	CCL5,CXCL1,CXCL10	MSIGDB
		up_regulated	168	SIMBULAN_PARP1_TARGETS_UP	16	4	0.0165364	0.384715	-200.982	-175.649	-118.528	SERPINE2,TIMP3,MDM2,APP	MSIGDB
		up_regulated	168	SU_LIVER	16	4	0.0165364	0.384715	-479.265	-397.452	-293.743	SERPIND1,APCS,CRP,C9	MSIGDB
		up_regulated	168	FINETTI_BREAST_CANCER_KINOME_GREEN	9	3	0.0166293	0.384715	-136.565	-128.316	-118.528	LYN,BTK,PRKCB	MSIGDB
		up_regulated	168	AUJLA_IL22_AND_IL17A_SIGNALING	9	3	0.0166293	0.384715	-262.823	-236.578	-221.595	S100A12,CXCL1,CXCL9	MSIGDB
		up_regulated	168	ZHENG_IL22_SIGNALING_UP	24	5	0.0164565	0.384715	-261.534	-224.646	-177.792	PF4,C3,CCL5,HP,CFB	MSIGDB
		up_regulated	168	BOYLAN_MULTIPLE_MYELOMA_C_D_DN	62	9	0.0163864	0.384715	-226.749	-179.934	-155.89	CAMP,PLEK,PRTN3,MMP9,DSG2,C3,APP,CCL5,HP	MSIGDB
		up_regulated	168	GU_PDEF_TARGETS_UP	24	5	0.0164565	0.384715	-293.743	-155.216	-59.2639	SMAD2,RAC3,PRKCA,SERPINA1,SERPIND1	MSIGDB
		up_regulated	168	HINATA_NFKB_TARGETS_KERATINOCYTE_UP	42	7	0.0162721	0.384715	-298.896	-208.586	-126.258	RAC1,ARHGDIB,MMP9,CCL5,IL6,CXCL10,MMP1	MSIGDB
		up_regulated	168	BOYAULT_LIVER_CANCER_SUBCLASS_G5_DN	9	3	0.0166293	0.384715	-252.516	-163.107	-126.258	ARHGDIB,CELF2,STAT1	MSIGDB
		up_regulated	168	GSE29617_DAY3_VS_DAY7_TIV_FLU_VACCINE_PBMC_2008_UP	42	7	0.0162721	0.384715	-226.749	-185.849	-144.295	RAC1,PLEK,CSK,C1orf162,KIR2DL4,IL6,CXCL10	MSIGDB
		up_regulated	168	GSE29618_MONOCYTE_VS_PDC_UP	62	9	0.0163864	0.384715	-275.706	-188.16	-126.258	CLEC7A,ARHGDIB,PPIF,TNFRSF1B,SERPINA1,APLP2,S100A12,GAPDH,CD163	MSIGDB
		up_regulated	168	GSE9988_LOW_LPS_VS_VEHICLE_TREATED_MONOCYTE_DN	16	4	0.0165364	0.384715	-180.368	-166.287	-139.141	CLIC1,CSK,TNFRSF1A,GRN	MSIGDB
		up_regulated	168	V$EGR1_01	33	6	0.0170381	0.389794	-436.749	-190.858	-131.411	RHOA,CAMK2A,GRB2,APP,APLP2,PDGFB	MSIGDB
		up_regulated	168	PID_ERBB1_DOWNSTREAM_PATHWAY	33	6	0.0170381	0.389794	-211.289	-153.763	-126.258	RAC1,YWHAZ,GRB2,PRKCA,STAT3,STAT1	MSIGDB
		up_regulated	168	PID_VEGFR1_2_PATHWAY	33	6	0.0170381	0.389794	-150.736	-133.203	-114.663	PTPN6,HSP90AB1,RHOA,PRKCB,GRB2,PRKCA	MSIGDB
		up_regulated	168	GSE17721_POLYIC_VS_GARDIQUIMOD_16H_BMDM_UP	33	6	0.0170381	0.389794	-556.565	-270.744	-104.356	CLEC7A,CRKL,CCL5,F10,SGCB,KCNE2	MSIGDB
		up_regulated	168	GSE18791_CTRL_VS_NEWCASTLE_VIRUS_DC_12H_DN	33	6	0.0170381	0.389794	-229.326	-203.077	-121.105	LYN,STAT3,IL6,CXCL1,WARS,CXCL9	MSIGDB
		up_regulated	168	MARTENS_BOUND_BY_PML_RARA_FUSION	73	10	0.0171772	0.392106	-213.865	-147.691	-121.105	PTPN6,LYN,SERPINB1,CELF2,PLEK,CSK,MMP9,FCN1,APLP2,H6PD	MSIGDB
		up_regulated	168	REACTOME_CYTOKINE_SIGNALING_IN_IMMUNE_SYSTEM	95	12	0.0173934	0.396162	-170.062	-141.715	-118.528	PTPN6,EIF4G2,LYN,CRKL,CAMK2A,YWHAZ,GRB2,VAV1,STAT3,IL6,B2M,STAT1	MSIGDB
		up_regulated	168	BERTUCCI_MEDULLARY_VS_DUCTAL_BREAST_CANCER_UP	43	7	0.0184095	0.414718	-252.516	-179.26	-103.068	CLEC7A,PTPN6,PPIF,TNFRSF1B,WARS,STAT1,C1S	MSIGDB
		up_regulated	168	MARTINEZ_TP53_TARGETS_UP	142	16	0.0183783	0.414718	-275.706	-217.285	-144.295	CXCL14,SERPINB1,EIF4H,CELF2,RTN4,THBS1,SPON2,APP,WARS,B2M,RETN,GAPDH,PDGFA,PRELP,CD163,CTBS	MSIGDB
		up_regulated	168	GSE2706_UNSTIM_VS_8H_LPS_AND_R848_DC_DN	43	7	0.0184095	0.414718	-262.823	-180.239	-124.97	LYN,SERPINB1,SERPINA1,LILRA3,WARS,CXCL9,CXCL10	MSIGDB
		up_regulated	168	GSE34205_HEALTHY_VS_RSV_INF_INFANT_PBMC_DN	43	7	0.0184095	0.414718	-255.092	-201.123	-154.602	CAMP,BPI,PRTN3,MMP9,S100A12,HP,RETN	MSIGDB
		up_regulated	168	GSE360_L_MAJOR_VS_B_MALAYI_HIGH_DOSE_DC_UP	43	7	0.0184095	0.414718	-190.675	-167.266	-141.718	G3BP2,CST7,BPI,MMP9,TNFRSF1B,FGL1,H6PD	MSIGDB
		up_regulated	168	GAUSSMANN_MLL_AF4_FUSION_TARGETS_G_UP	53	8	0.0185976	0.416222	-365.89	-210.641	-180.368	LY6G6C,THBS1,C3,SPON2,APP,CXCL1,ANGPT1,TNFRSF25	MSIGDB
		up_regulated	168	RUTELLA_RESPONSE_TO_HGF_DN	53	8	0.0185976	0.416222	-221.595	-194.649	-131.411	RNASE4,CELF2,PRKCB,GRPEL1,FCN1,APLP2,S100A12,CD163	MSIGDB
		up_regulated	168	GSE1460_INTRATHYMIC_T_PROGENITOR_VS_CD4_THYMOCYTE_DN	53	8	0.0185976	0.416222	-337.547	-220.784	-142.394	G3BP2,ACTN1,VAV1,TNFRSF1B,STAT1,PDGFA,APCS,TNFRSF25	MSIGDB
		up_regulated	168	PID_TXA2PATHWAY	25	5	0.0195241	0.430408	-146.871	-126.722	-117.239	RAC1,LYN,RHOA,PRKCB,PRKCA	MSIGDB
		up_regulated	168	LAIHO_COLORECTAL_CANCER_SERRATED_UP	25	5	0.0195241	0.430408	-502.455	-247.473	-146.871	VAPA,PDIA6,B2M,C1S,SGCB	MSIGDB
		up_regulated	168	LEE_LIVER_CANCER_DENA_UP	25	5	0.0195241	0.430408	-626.136	-333.157	-162.332	PLEK,THBS1,MMP12,APCS,PPBP	MSIGDB
		up_regulated	168	BURTON_ADIPOGENESIS_5	25	5	0.0195241	0.430408	-203.559	-167.19	-126.258	TMX2,PPIF,C3,PDIA6,GRPEL1	MSIGDB
		up_regulated	168	GSE14769_UNSTIM_VS_60MIN_LPS_BMDM_UP	25	5	0.0195241	0.430408	-208.712	-137.434	-95.3376	METAP1,CRKL,TMX2,CLEC1B,COX8A	MSIGDB
		up_regulated	168	GSE17721_POLYIC_VS_GARDIQUIMOD_12H_BMDM_DN	25	5	0.0195241	0.430408	-239.632	-186.502	-115.951	EIF4G2,THBS1,MANF,COX8A,MMP12	MSIGDB
		up_regulated	168	GSE27786_LIN_NEG_VS_MONO_MAC_DN	25	5	0.0195241	0.430408	-208.712	-149.42	-115.951	RAC1,RAC3,YWHAZ,MDM2,COX8A	MSIGDB
		up_regulated	168	HAHTOLA_MYCOSIS_FUNGOIDES_SKIN_UP	34	6	0.0196137	0.43054	-158.467	-130.392	-109.509	PRKCI,CFH,PDGFD,APEX1,YWHAZ,TNFRSF1A	MSIGDB
		up_regulated	168	GSE339_CD4POS_VS_CD8POS_DC_IN_CULTURE_UP	34	6	0.0196137	0.43054	-204.847	-154.187	-126.258	RAC1,PRKCB,VAPA,CSK,LONP1,MMP12	MSIGDB
		up_regulated	168	FLECHNER_BIOPSY_KIDNEY_TRANSPLANT_OK_VS_DONOR_UP	108	13	0.0197149	0.431841	-216.442	-146.236	-118.528	PRKCI,RAC1,SERPINE2,ACTN1,RHOA,EIF4H,PRDX4,DUSP3,STAT3,APLP2,STAT1,CXCL9,C1S	MSIGDB
		up_regulated	168	PROTEIN_KINASE_CASCADE	64	9	0.0199122	0.433396	-252.516	-156.386	-121.105	LYN,CRKL,RHOA,PRDX4,VAPA,STAT3,TNFRSF1A,STAT1,C5	MSIGDB
		up_regulated	168	GSE29618_BCELL_VS_MDC_DAY7_FLU_VACCINE_DN	64	9	0.0199122	0.433396	-180.368	-138.754	-100.491	CLEC7A,PRKCI,ACTN1,PPIF,CST7,RTN4,DUSP3,GRN,GRPEL1	MSIGDB
		up_regulated	168	GSE29618_PDC_VS_MDC_DAY7_FLU_VACCINE_DN	64	9	0.0199122	0.433396	-275.706	-178.736	-118.528	CLEC7A,ACTN1,PPIF,CST7,SERPINA1,FCN1,APLP2,GAPDH,CD163	MSIGDB
		up_regulated	168	MODULE_562	17	4	0.0205594	0.441877	-762.701	-283.133	-167.485	MMP9,TIMP3,MMP12,MMP1	MSIGDB
		up_regulated	168	MANTOVANI_NFKB_TARGETS_UP	17	4	0.0205594	0.441877	-273.129	-239.382	-180.368	C3,CXCL1,CXCL9,C1S	MSIGDB
		up_regulated	168	MORI_IMMATURE_B_LYMPHOCYTE_UP	17	4	0.0205594	0.441877	-180.368	-117.371	-87.6075	GNS,PTPN6,LYN,GRN	MSIGDB
		up_regulated	168	ABBUD_LIF_SIGNALING_1_UP	17	4	0.0205594	0.441877	-894	-287.725	-110.798	CXCL14,STAT3,TNFRSF1A,FGG	MSIGDB
		up_regulated	168	KAAB_HEART_ATRIUM_VS_VENTRICLE_UP	75	10	0.0204967	0.441877	-297.608	-179.458	-131.411	CFH,ACTN1,RTN4,GRB2,TIMP3,GRN,MANF,F10,PRELP,PLA2G2A	MSIGDB
		up_regulated	168	IKEDA_MIR30_TARGETS_UP	17	4	0.0205594	0.441877	-193.252	-141.082	-118.528	ACTN1,CELF2,YWHAZ,BDNF	MSIGDB
		up_regulated	168	MORF_AP2M1	54	8	0.0206664	0.443252	-139.141	-122.56	-110.798	PPIA,SUMO3,RAC1,EIF4G2,HSP90AB1,YWHAZ,CLIC1,COX8A	MSIGDB
		up_regulated	168	GSE2706_UNSTIM_VS_8H_R848_DC_DN	44	7	0.0207372	0.443846	-298.896	-244.2	-180.368	THBS1,LILRA3,IL6,WARS,STAT1,CXCL10,GPHB5	MSIGDB
		up_regulated	168	JAK_STAT_CASCADE	10	3	0.0226462	0.453395	-252.516	-157.312	-118.528	LYN,STAT3,STAT1	MSIGDB
		up_regulated	168	ZINC_ION_BINDING	26	5	0.022945	0.453395	-762.701	-243.028	-167.485	MMP9,MDM2,S100A12,MMP12,MMP1	MSIGDB
		up_regulated	168	MORF_AP3D1	26	5	0.022945	0.453395	-182.945	-132.957	-95.3376	ATP5O,G3BP2,EIF4H,RTN4,PDIA6	MSIGDB
		up_regulated	168	MORF_DDB1	26	5	0.022945	0.453395	-208.712	-118.804	-59.2639	SMAD2,METAP1,RAC1,PRDX4,COX8A	MSIGDB
		up_regulated	168	MORF_SNRP70	10	3	0.0226462	0.453395	-157.178	-132.652	-115.951	EIF4G2,RHOA,CSK	MSIGDB
		up_regulated	168	KEGG_MAPK_SIGNALING_PATHWAY	98	12	0.0218267	0.453395	-238.344	-163.165	-130.123	RAC1,CRKL,RAC3,PRKCB,GRB2,DUSP3,PRKCA,TNFRSF1A,BDNF,PDGFA,PDGFB,PLA2G2A	MSIGDB
		up_regulated	168	KEGG_PROSTATE_CANCER	35	6	0.0224429	0.453395	-470.246	-194.913	-126.258	HSP90AB1,PDGFD,GRB2,MDM2,PDGFA,PDGFB	MSIGDB
		up_regulated	168	KEGG_ARRHYTHMOGENIC_RIGHT_VENTRICULAR_CARDIOMYOPATHY_ARVC	10	3	0.0226462	0.453395	-502.455	-237.595	-118.528	ACTN1,DSG2,SGCB	MSIGDB
		up_regulated	168	MODULE_238	35	6	0.0224429	0.453395	-283.436	-189.92	-119.816	PTPN6,PRKCB,VAV1,SPON2,CECR1,DEFA1	MSIGDB
		up_regulated	168	PID_S1P_S1P3_PATHWAY	10	3	0.0226462	0.453395	-657.056	-266.61	-115.951	RAC1,RHOA,PDGFB	MSIGDB
		up_regulated	168	PID_NEPHRIN_NEPH1_PATHWAY	10	3	0.0226462	0.453395	-144.295	-119.632	-100.491	PRKCI,RAC1,GRB2	MSIGDB
		up_regulated	168	PID_RAS_PATHWAY	10	3	0.0226462	0.453395	-157.178	-145.59	-136.565	PRKCB,GRB2,PRKCA	MSIGDB
		up_regulated	168	TAKEDA_TARGETS_OF_NUP98_HOXA9_FUSION_16D_DN	26	5	0.022945	0.453395	-515.338	-252.146	-161.043	BPI,MMP9,CXCL1,HP,MMP1	MSIGDB
		up_regulated	168	TIEN_INTESTINE_PROBIOTICS_2HR_UP	10	3	0.0226462	0.453395	-275.706	-225.338	-118.528	TPT1,B2M,GAPDH	MSIGDB
		up_regulated	168	WAMUNYOKOLI_OVARIAN_CANCER_LMP_DN	35	6	0.0224429	0.453395	-242.209	-160.936	-126.258	HSP90AB1,PDGFD,CELF2,TIMP3,LAMA4,C1S	MSIGDB
		up_regulated	168	CHIARADONNA_NEOPLASTIC_TRANSFORMATION_KRAS_CDC25_DN	26	5	0.022945	0.453395	-229.326	-185.733	-126.258	RNASE4,STAT3,C3,LAMA4,CXCL1	MSIGDB
		up_regulated	168	ZHANG_ANTIVIRAL_RESPONSE_TO_RIBAVIRIN_UP	10	3	0.0226462	0.453395	-273.129	-223.44	-118.528	CFH,STAT1,C1S	MSIGDB
		up_regulated	168	ZHOU_TNF_SIGNALING_30MIN	10	3	0.0226462	0.453395	-229.326	-205.423	-139.141	CLIC1,IL6,CXCL1	MSIGDB
		up_regulated	168	BLALOCK_ALZHEIMERS_DISEASE_INCIPIENT_DN	26	5	0.022945	0.453395	-203.559	-140.963	-92.7609	EIF2B1,ACTN1,HSP90AB1,PDIA6,GRPEL1	MSIGDB
		up_regulated	168	GSE17721_CTRL_VS_POLYIC_8H_BMDM_UP	26	5	0.022945	0.453395	-450.921	-180.223	-126.258	RNASE4,ARHGDIB,CLIC1,MMP12,SPTLC1	MSIGDB
		up_regulated	168	GSE25087_FETAL_VS_ADULT_TREG_UP	35	6	0.0224429	0.453395	-240.921	-166.889	-122.393	EIF4G2,RHOA,PPIF,PDIA6,CXCL1,STAT1	MSIGDB
		up_regulated	168	GSE360_DC_VS_MAC_M_TUBERCULOSIS_UP	55	8	0.0228942	0.453395	-409.694	-235.92	-150.736	HSP90AB1,CST7,TIMP3,CCL5,IL6,CXCL10,CD84,CCL22	MSIGDB
		up_regulated	168	GSE6566_STRONG_VS_WEAK_DC_STIMULATED_CD4_TCELL_DN	26	5	0.022945	0.453395	-762.701	-175.277	-59.2639	SMAD2,TPT1,PRKCA,CSK,MMP1	MSIGDB
		up_regulated	168	GSE9037_CTRL_VS_LPS_4H_STIM_IRAK4_KO_BMDM_DN	26	5	0.022945	0.453395	-273.129	-230.321	-167.485	MMP9,C3,STAT1,CFB,C1S	MSIGDB
		up_regulated	168	V$NF1_Q6	45	7	0.0232629	0.457044	-249.939	-186.029	-144.295	CAMP,STMN4,STAT3,CLSTN3,BDNF,B2M,ANGPT1	MSIGDB
		up_regulated	168	V$TCF11_01	45	7	0.0232629	0.457044	-193.252	-176.506	-136.565	TMX2,BTK,STAT3,THBS1,CLSTN3,BDNF,ANGPT1	MSIGDB
		up_regulated	168	MORF_GNB1	45	7	0.0232629	0.457044	-157.178	-136.7	-118.528	ATP5O,G3BP2,EIF4H,PPIF,RTN4,CSK,PDIA6	MSIGDB
		up_regulated	168	ENZYME_REGULATOR_ACTIVITY	66	9	0.0239583	0.46981	-270.553	-177.533	-126.258	EIF2B1,HSP90AB1,ARHGDIB,CST7,THBS1,APP,CXCL1,F10,CXCL10	MSIGDB
		up_regulated	168	V$STAT5B_01	56	8	0.0252864	0.485926	-280.859	-204.106	-136.565	BTK,OIT3,CLEC1B,BDNF,CCL5,C1QTNF1,HAMP,AMBN	MSIGDB
		up_regulated	168	V$MYB_Q3	36	6	0.0255353	0.485926	-193.252	-150.646	-121.105	LYN,CAMK2A,VAPA,VAV1,BDNF,CCL5	MSIGDB
		up_regulated	168	KEGG_LONG_TERM_DEPRESSION	18	4	0.0251346	0.485926	-894	-184.322	-118.528	LYN,PRKCB,PRKCA,PLA2G2A	MSIGDB
		up_regulated	168	BIOCARTA_IL2RB_PATHWAY	18	4	0.0251346	0.485926	-144.295	-117.062	-103.068	PTPN6,PPIA,CRKL,GRB2	MSIGDB
		up_regulated	168	MODULE_121	56	8	0.0252864	0.485926	-657.056	-407.063	-226.749	GRN,IL6,CXCL1,PDGFA,CXCL10,PPBP,PDGFB,FGG	MSIGDB
		up_regulated	168	PID_ERBB1_RECEPTOR_PROXIMAL_PATHWAY	18	4	0.0251346	0.485926	-252.516	-162.941	-103.068	PTPN6,GRB2,STAT3,STAT1	MSIGDB
		up_regulated	168	PID_PI3KCIPATHWAY	18	4	0.0251346	0.485926	-136.565	-123.366	-115.951	RAC1,LYN,RHOA,BTK	MSIGDB
		up_regulated	168	WATANABE_RECTAL_CANCER_RADIOTHERAPY_RESPONSIVE_UP	18	4	0.0251346	0.485926	-249.939	-187.173	-146.871	DUSP3,MANF,C2,B2M	MSIGDB
		up_regulated	168	SAMOLS_TARGETS_OF_KHSV_MIRNAS_DN	18	4	0.0251346	0.485926	-894	-315.623	-170.062	STAT3,THBS1,STAT1,CFI	MSIGDB
		up_regulated	168	GRAHAM_CML_DIVIDING_VS_NORMAL_QUIESCENT_UP	36	6	0.0255353	0.485926	-608.099	-197.844	-133.988	ACTN1,PPIF,PRDX4,CST7,PF4,PPBP	MSIGDB
		up_regulated	168	BLALOCK_ALZHEIMERS_DISEASE_UP	197	20	0.0255212	0.485926	-260.246	-197.588	-139.141	SMAD2,SUMO3,PIAS4,RAC1,RNASE4,SPHK1,CLIC1,SERPINA3,LONP1,TNFRSF1A,APP,LAMA4,S100A12,MMP12,C5,C1S,ANGPT1,PRELP,CD163,CTBS	MSIGDB
		up_regulated	168	ZHU_CMV_ALL_UP	36	6	0.0255353	0.485926	-264.111	-217.816	-191.964	MANF,GRPEL1,CCL5,IL6,WARS,CXCL10	MSIGDB
		up_regulated	168	LINDSTEDT_DENDRITIC_CELL_MATURATION_A	36	6	0.0255353	0.485926	-275.706	-227.997	-175.215	PLEK,CCL5,IL6,CXCL1,STAT1,CXCL10	MSIGDB
		up_regulated	168	GSE18791_UNSTIM_VS_NEWCATSLE_VIRUS_DC_10H_DN	36	6	0.0255353	0.485926	-280.859	-244.297	-228.037	IL6,CXCL1,WARS,STAT1,CXCL9,CXCL10	MSIGDB
		up_regulated	168	GSE9988_ANTI_TREM1_VS_VEHICLE_TREATED_MONOCYTES_DN	36	6	0.0255353	0.485926	-179.08	-153.888	-127.546	RAC1,CLIC1,GRB2,CSK,C1orf162,GRN	MSIGDB
		up_regulated	168	GSE9988_LPS_VS_CTRL_TREATED_MONOCYTE_DN	18	4	0.0251346	0.485926	-180.368	-149.248	-118.528	G3BP2,CLIC1,CSK,GRN	MSIGDB
		up_regulated	168	V$SREBP_Q3	46	7	0.0259936	0.491016	-414.847	-206.912	-128.835	EIF4G2,RHOA,GRN,CLSTN3,APP,PRELP,CEND1	MSIGDB
		up_regulated	168	MODULE_76	46	7	0.0259936	0.491016	-298.896	-249.245	-180.368	CXCL14,C3,S100A12,CXCL1,C5,CXCL9,CXCL10	MSIGDB
		up_regulated	168	GRAESSMANN_APOPTOSIS_BY_DOXORUBICIN_UP	160	17	0.0259412	0.491016	-252.516	-190.007	-123.681	GNS,ANGPT4,SERPINE2,CRKL,CAMP,PPIF,THBS1,CLSTN3,SPON2,MDM2,CXCL1,C1QTNF1,STAT1,C1S,PDGFA,CXCL10,PDGFB	MSIGDB
		up_regulated	168	GSE22886_NAIVE_CD4_TCELL_VS_NEUTROPHIL_DN	46	7	0.0259936	0.491016	-641.596	-232.063	-97.9143	CLEC7A,ANGPT4,LY6G6C,S100A12,CXCL1,CTBS,FCGR3B	MSIGDB
		up_regulated	168	V$AHR_Q5	27	5	0.0267321	0.498563	-193.252	-141.652	-128.835	RHOA,YWHAZ,PRDX4,RTN4,BDNF	MSIGDB
		up_regulated	168	MODULE_248	27	5	0.0267321	0.498563	-229.326	-157.614	-103.068	PTPN6,PLEK,PRKCA,VAV1,CXCL1	MSIGDB
		up_regulated	168	PID_UPA_UPAR_PATHWAY	27	5	0.0267321	0.498563	-894	-217.52	-115.951	RAC1,PDGFD,MMP9,MMP12,FGG	MSIGDB
		up_regulated	168	MANTOVANI_VIRAL_GPCR_SIGNALING_UP	27	5	0.0267321	0.498563	-273.129	-224.249	-167.485	DSG2,C3,CXCL1,CXCL9,C1S	MSIGDB
		up_regulated	168	CHAUHAN_RESPONSE_TO_METHOXYESTRADIOL_DN	27	5	0.0267321	0.498563	-249.939	-126.47	-95.3376	ATP5O,PTPN6,HSP90AB1,ARHGDIB,B2M	MSIGDB
		up_regulated	168	GSE27786_LSK_VS_BCELL_DN	27	5	0.0267321	0.498563	-153.313	-121.846	-112.086	PPIA,RAC1,CRKL,ARHGDIB,MANF	MSIGDB
		up_regulated	168	GSE27786_NKTCELL_VS_NEUTROPHIL_DN	27	5	0.0267321	0.498563	-314.356	-212.532	-170.062	STAT3,TNFRSF1A,MDM2,F10,TMX3	MSIGDB
