# Supplementary material for: Sequential inflammatory processes define human progression from M. tuberculosis infection to tuberculosis disease
Source: PLoS Pathog. 2017 Nov 16;13(11):e1006687. doi: 10.1371/journal.ppat.1006687 (PMC5689825; doi:10.1371/journal.ppat.1006687)
Supplement: S6 Table — T cells that were unstimulated or stimulated with Ag85A/B and ESAT-6/CFP-10 peptide pools were pooled in this analysis. (XLSX) [file ppat.1006687.s010.xlsx]

## Sheet: Table S6
		Table S6. Genes regulated in ACS signature of risk positive progressors vs ACS signature of risk negative controls in sorted T cells. T cells that were unstimulated or stimulated with Ag85A/B and ESAT-6/CFP-10 peptide pools were pooled in this analysis.
		pval,fdr: obtained by Mixed Modelling Strategy comparing the ACS signature of risk positive Cases vs ACS signature of risk negative Controls, while controlling for effects of Gender, Stimulation and Per Subject Variability
		CoRCoRPosCases_FC_est: fold change ACS signature of risk positive Cases vs ACS signature of risk negative Controls
		ensembl_geneID	gene_name	regulation_corposcase	pval	fdr	CoRCoRPosCases_FC_lowerCI	CoRCoRPosCases_FC_est	CoRCoRPosCases_FC_higherCI
		ENSG00000115457-IGFBP2	IGFBP2	down	0.000186414	0.0692694	-2.73005	-1.6293	-0.528549
		ENSG00000162433-AK4	AK4	down	4.36604e-05	0.0364661	-2.27584	-1.40919	-0.542539
		ENSG00000144290-SLC4A10	SLC4A10	down	4.29663e-05	0.0364661	-2.17328	-1.34932	-0.525361
		ENSG00000112116-IL17F	IL17F	down	0.00433155	0.255268	-2.49564	-1.31492	-0.134197
		ENSG00000162594-IL23R	IL23R	down	4.83059e-05	0.0364661	-2.07226	-1.28352	-0.494769
		ENSG00000164400-CSF2	CSF2	down	0.00109717	0.161494	-2.11747	-1.18928	-0.261083
		ENSG00000137673-MMP7	MMP7	down	0.00383623	0.243714	-2.22711	-1.17944	-0.131767
		ENSG00000122641-INHBA	INHBA	down	0.00123654	0.162542	-1.99124	-1.11261	-0.233985
		ENSG00000112715-VEGFA	VEGFA	down	3.74416e-05	0.0364661	-1.75438	-1.09088	-0.427375
		ENSG00000072682-P4HA2	P4HA2	down	1.71594e-06	0.00736825	-1.63378	-1.0798	-0.525807
		ENSG00000146250-PRSS35	PRSS35	down	0.000414475	0.106785	-1.79241	-1.04439	-0.296365
		ENSG00000157111-TMEM171	TMEM171	down	0.00389437	0.243714	-1.89745	-1.00526	-0.113081
		ENSG00000132704-FCRL2	FCRL2	down	0.000763175	0.140466	-1.72976	-0.985668	-0.241576
		ENSG00000196549-MME	MME	down	0.00115605	0.161494	-1.72454	-0.967407	-0.210276
		ENSG00000159208-C1orf51	C1orf51	down	0.000157227	0.0692694	-1.54554	-0.926075	-0.306605
		ENSG00000149557-FEZ1	FEZ1	down	0.000686093	0.135891	-1.56149	-0.893564	-0.225636
		ENSG00000163520-FBLN2	FBLN2	down	0.00317395	0.238606	-1.64644	-0.881706	-0.11697
		ENSG00000158481-CD1C	CD1C	down	0.00263453	0.210114	-1.45196	-0.785238	-0.118517
		ENSG00000180875-GREM2	GREM2	down	0.00553652	0.273262	-1.49855	-0.778023	-0.0574992
		ENSG00000106236-NPTX2	NPTX2	down	0.00447571	0.255268	-1.41954	-0.745718	-0.0718923
		ENSG00000164283-ESM1	ESM1	down	0.00318585	0.238606	-1.35704	-0.726038	-0.0950323
		ENSG00000121807-CCR2	CCR2	down	0.00451501	0.255268	-1.38128	-0.725826	-0.0703681
		ENSG00000177181-RIMKLA	RIMKLA	down	0.000493957	0.111428	-1.23521	-0.713975	-0.192743
		ENSG00000137101-CD72	CD72	down	0.000850973	0.144052	-1.22114	-0.693129	-0.165115
		ENSG00000163697-APBB2	APBB2	down	0.00495369	0.258354	-1.2984	-0.678433	-0.0584664
		ENSG00000168209-DDIT4	DDIT4	down	0.00108942	0.161494	-1.19	-0.668418	-0.14684
		ENSG00000147852-VLDLR	VLDLR	down	0.000272444	0.0877405	-1.13223	-0.667725	-0.20322
		ENSG00000122884-P4HA1	P4HA1	down	0.000184426	0.0692694	-1.05831	-0.631506	-0.204706
		ENSG00000113088-GZMK	GZMK	down	0.00195555	0.197189	-1.14541	-0.627651	-0.109888
		ENSG00000111907-TPD52L1	TPD52L1	down	0.000169893	0.0692694	-1.02751	-0.616707	-0.205902
		ENSG00000186352-ANKRD37	ANKRD37	down	5.0954e-05	0.0364661	-0.996698	-0.615354	-0.23401
		ENSG00000165905-GYLTL1B	GYLTL1B	down	0.000905778	0.144052	-1.06468	-0.603639	-0.142596
		ENSG00000114268-PFKFB4	PFKFB4	down	0.00407025	0.250876	-1.14246	-0.603442	-0.0644246
		ENSG00000163568-AIM2	AIM2	down	0.00431612	0.255268	-1.13942	-0.600207	-0.0609911
		ENSG00000188822-CNR2	CNR2	down	0.00224975	0.198475	-1.08363	-0.590862	-0.0980909
		ENSG00000161249-DMKN	DMKN	down	0.00383482	0.243714	-1.10783	-0.587782	-0.0677302
		ENSG00000170954-ZNF415	ZNF415	down	0.00512987	0.265393	-1.07222	-0.559035	-0.0458546
		ENSG00000184293-CLECL1	CLECL1	down	0.00618296	0.290689	-1.05575	-0.544592	-0.033433
		ENSG00000143365-RORC	RORC	down	0.00463167	0.255268	-1.03366	-0.542316	-0.0509713
		ENSG00000159399-HK2	HK2	down	0.00145457	0.178454	-0.971136	-0.538861	-0.106586
		ENSG00000185697-MYBL1	MYBL1	down	0.00128275	0.165244	-0.944073	-0.527047	-0.11002
		ENSG00000131188-PRR7	PRR7	down	0.00119841	0.161494	-0.91137	-0.510166	-0.108961
		ENSG00000188996-HUS1B	HUS1B	down	0.00230854	0.198535	-0.937238	-0.509838	-0.0824385
		ENSG00000188677-PARVB	PARVB	down	0.000965991	0.148142	-0.861696	-0.486454	-0.111211
		ENSG00000188511-C22orf34	C22orf34	down	0.00463938	0.255268	-0.873554	-0.458301	-0.043047
		ENSG00000140968-IRF8	IRF8	down	0.0026819	0.21066	-0.833715	-0.45022	-0.0667259
		ENSG00000102678-FGF9	FGF9	down	0.00120269	0.161494	-0.767444	-0.429098	-0.0907526
		ENSG00000184557-SOCS3	SOCS3	down	0.00325417	0.240549	-0.792328	-0.423312	-0.0542953
		ENSG00000152256-PDK1	PDK1	down	0.000136486	0.0651192	-0.702956	-0.422799	-0.142642
		ENSG00000164056-SPRY1	SPRY1	down	0.00160707	0.18033	-0.745387	-0.412499	-0.0796101
		ENSG00000186714-CCDC73	CCDC73	down	0.00243879	0.200615	-0.733525	-0.39882	-0.0641157
		ENSG00000121621-KIF18A	KIF18A	down	0.00017823	0.0692694	-0.656051	-0.391619	-0.127186
		ENSG00000059804-SLC2A3	SLC2A3	down	0.0009851	0.149295	-0.692475	-0.39042	-0.0883645
		ENSG00000176171-BNIP3	BNIP3	down	0.00194	0.197189	-0.695964	-0.381437	-0.0669096
		ENSG00000168811-IL12A	IL12A	down	0.00220328	0.198475	-0.699546	-0.380845	-0.0621445
		ENSG00000242114-MTFP1	MTFP1	down	0.00266399	0.210537	-0.69213	-0.373752	-0.055375
		ENSG00000141526-SLC16A3	SLC16A3	down	0.00370781	0.243714	-0.696968	-0.370112	-0.043257
		ENSG00000111669-TPI1	TPI1	down	0.00307663	0.233136	-0.665172	-0.35658	-0.0479891
		ENSG00000164120-HPGD	HPGD	down	0.00522283	0.266048	-0.684351	-0.356568	-0.0287847
		ENSG00000011105-TSPAN9	TSPAN9	down	0.00399934	0.248886	-0.658176	-0.348066	-0.0379566
		ENSG00000129757-CDKN1C	CDKN1C	down	0.00601282	0.288702	-0.639866	-0.330491	-0.0211174
		ENSG00000213397-HAUS7	HAUS7	down	0.00348088	0.242416	-0.607679	-0.323515	-0.0393509
		ENSG00000104765-BNIP3L	BNIP3L	down	0.0021453	0.198475	-0.590829	-0.322259	-0.0536897
		ENSG00000167695-FAM57A	FAM57A	down	0.00121603	0.161494	-0.548106	-0.306912	-0.0657177
		ENSG00000180834-MAP6D1	MAP6D1	down	0.000741295	0.140432	-0.521635	-0.298976	-0.0763165
		ENSG00000198538-ZNF28	ZNF28	down	0.00274378	0.211649	-0.545001	-0.293812	-0.0426234
		ENSG00000168556-ING2	ING2	down	0.00494244	0.258354	-0.560546	-0.292944	-0.0253415
		ENSG00000135766-EGLN1	EGLN1	down	0.000822228	0.144052	-0.490837	-0.278734	-0.066632
		ENSG00000006327-TNFRSF12A	TNFRSF12A	down	0.00632386	0.295159	-0.53615	-0.276343	-0.0165358
		ENSG00000145391-SETD7	SETD7	down	0.000896025	0.144052	-0.483245	-0.27364	-0.0640345
		ENSG00000079263-SP140	SP140	down	0.00450226	0.255268	-0.505933	-0.265799	-0.0256656
		ENSG00000161298-ZNF382	ZNF382	down	0.000656843	0.13221	-0.463436	-0.265594	-0.0677519
		ENSG00000119950-MXI1	MXI1	down	0.00209975	0.198475	-0.483718	-0.264109	-0.0445
		ENSG00000196357-ZNF565	ZNF565	down	0.00156159	0.18033	-0.471234	-0.260732	-0.0502296
		ENSG00000204856-C12orf24	C12orf24	down	0.00534992	0.268848	-0.496102	-0.258085	-0.0200682
		ENSG00000141562-NARF	NARF	down	0.000391044	0.105582	-0.438287	-0.255438	-0.0725899
		ENSG00000250565-ATP6V1E2	ATP6V1E2	down	0.00474924	0.255369	-0.487819	-0.255361	-0.022903
		ENSG00000148154-UGCG	UGCG	down	6.92773e-05	0.04697	-0.413626	-0.253601	-0.0935765
		ENSG00000152465-NMT2	NMT2	down	0.00540755	0.27	-0.476138	-0.247527	-0.0189167
		ENSG00000104375-STK3	STK3	down	0.00436892	0.255268	-0.462161	-0.243169	-0.0241772
		ENSG00000175105-ZNF654	ZNF654	down	8.05377e-05	0.0494041	-0.3934	-0.239915	-0.0864299
		ENSG00000186918-ZNF395	ZNF395	down	0.00546679	0.271904	-0.447737	-0.232611	-0.0174849
		ENSG00000125347-IRF1	IRF1	down	0.00438999	0.255268	-0.44072	-0.23192	-0.0231208
		ENSG00000214226-C17orf67	C17orf67	down	0.00475769	0.255369	-0.441977	-0.231426	-0.0208751
		ENSG00000165030-NFIL3	NFIL3	down	0.00115	0.161494	-0.406112	-0.227804	-0.0494968
		ENSG00000186088-PION	PION	down	0.00384519	0.243714	-0.42954	-0.227705	-0.0258702
		ENSG00000138134-STAMBPL1	STAMBPL1	down	0.000226813	0.0789676	-0.376975	-0.223457	-0.0699388
		ENSG00000154429-C1orf96	C1orf96	down	0.00159038	0.18033	-0.402393	-0.222456	-0.0425199
		ENSG00000154328-NEIL2	NEIL2	down	0.00240423	0.200615	-0.408255	-0.221341	-0.0344277
		ENSG00000147905-ZCCHC7	ZCCHC7	down	4.94652e-05	0.0364661	-0.351555	-0.216561	-0.0815663
		ENSG00000115295-CLIP4	CLIP4	down	0.000288017	0.0894427	-0.366927	-0.215966	-0.0650055
		ENSG00000153487-ING1	ING1	down	0.00010064	0.0563673	-0.350082	-0.21238	-0.0746786
		ENSG00000091127-PUS7	PUS7	down	0.00533583	0.268848	-0.403532	-0.20997	-0.016409
		ENSG00000229729-RP11-159G9.5	RP11	down	0.00422984	0.255268	-0.398788	-0.209913	-0.0210373
		ENSG00000116679-IVNS1ABP	IVNS1ABP	down	0.000516797	0.112837	-0.359466	-0.20746	-0.0554533
		ENSG00000166704-ZNF606	ZNF606	down	0.00153862	0.180186	-0.373721	-0.207137	-0.0405528
		ENSG00000185022-MAFF	MAFF	down	0.00363293	0.243714	-0.389002	-0.206646	-0.02429
		ENSG00000117394-SLC2A1	SLC2A1	down	0.00606596	0.288702	-0.399571	-0.206342	-0.0131132
		ENSG00000154359-LONRF1	LONRF1	down	0.000116483	0.0623786	-0.339184	-0.205185	-0.0711872
		ENSG00000203326-ZNF525	ZNF525	down	0.00519664	0.266048	-0.382069	-0.199108	-0.0161462
		ENSG00000167766-ZNF83	ZNF83	down	0.0021267	0.198475	-0.360849	-0.196878	-0.0329059
		ENSG00000082068-WDR70	WDR70	down	0.000291616	0.0894427	-0.331077	-0.194851	-0.0586251
		ENSG00000135049-AGTPBP1	AGTPBP1	down	0.00222912	0.198475	-0.356196	-0.193797	-0.031398
		ENSG00000165113-GKAP1	GKAP1	down	4.96441e-05	0.0364661	-0.308979	-0.191101	-0.0732217
		ENSG00000188283-ZNF383	ZNF383	down	0.0007033	0.135891	-0.312404	-0.178474	-0.0445431
		ENSG00000033867-SLC4A7	SLC4A7	down	0.00478434	0.255734	-0.33863	-0.177204	-0.0157794
		ENSG00000183647-ZNF530	ZNF530	down	0.000464151	0.111428	-0.304593	-0.177039	-0.0494854
		ENSG00000013441-CLK1	CLK1	down	0.000960219	0.148142	-0.312935	-0.176695	-0.0404537
		ENSG00000137193-PIM1	PIM1	down	0.00471617	0.255268	-0.334207	-0.175048	-0.0158892
		ENSG00000108861-DUSP3	DUSP3	down	0.00358247	0.243714	-0.326984	-0.17386	-0.0207357
		ENSG00000165752-STK32C	STK32C	down	0.000882371	0.144052	-0.304735	-0.172756	-0.0407767
		ENSG00000165689-SDCCAG3	SDCCAG3	down	0.00338805	0.241132	-0.319516	-0.170443	-0.0213707
		ENSG00000185753-CXorf38	CXorf38	down	0.00146977	0.178619	-0.300105	-0.16618	-0.032254
		ENSG00000151883-PARP8	PARP8	down	0.00536361	0.268848	-0.317077	-0.164935	-0.0127938
		ENSG00000198276-UCKL1	UCKL1	down	0.00465812	0.255268	-0.304803	-0.159809	-0.0148152
		ENSG00000104290-FZD3	FZD3	down	0.00594886	0.288702	-0.30789	-0.159233	-0.0105767
		ENSG00000172732-MUS81	MUS81	down	0.00460125	0.255268	-0.300714	-0.157721	-0.0147281
		ENSG00000174652-ZNF266	ZNF266	down	0.000501693	0.111428	-0.271715	-0.157176	-0.042638
		ENSG00000133302-ANKRD32	ANKRD32	down	0.00610157	0.288972	-0.290542	-0.1499	-0.0092591
		ENSG00000145780-FEM1C	FEM1C	down	0.00404686	0.250633	-0.278253	-0.147063	-0.0158737
		ENSG00000172530-BANP	BANP	down	0.000891981	0.144052	-0.259605	-0.147021	-0.0344357
		ENSG00000164118-CEP44	CEP44	down	0.00389731	0.243714	-0.277139	-0.146606	-0.0160718
		ENSG00000087206-UIMC1	UIMC1	down	0.000134141	0.0651192	-0.23458	-0.141571	-0.0485618
		ENSG00000106052-TAX1BP1	TAX1BP1	down	0.00337161	0.241132	-0.264423	-0.141076	-0.017729
		ENSG00000138709-LARP1B	LARP1B	down	0.00160974	0.18033	-0.253307	-0.140126	-0.0269449
		ENSG00000115073-ACTR1B	ACTR1B	down	0.00470222	0.255268	-0.263878	-0.13826	-0.0126423
		ENSG00000171606-ZNF274	ZNF274	down	0.00253148	0.205098	-0.2551	-0.138124	-0.0211473
		ENSG00000176896-TCEANC	TCEANC	down	0.00491933	0.258354	-0.264079	-0.13803	-0.0119813
		ENSG00000151702-FLI1	FLI1	down	0.00207023	0.198475	-0.248757	-0.135851	-0.0229451
		ENSG00000197619-ZNF615	ZNF615	down	0.00350408	0.242686	-0.250739	-0.13352	-0.0163015
		ENSG00000082512-TRAF5	TRAF5	down	0.00143762	0.178071	-0.23828	-0.132189	-0.0260974
		ENSG00000047579-DTNBP1	DTNBP1	down	0.00226985	0.198475	-0.242803	-0.132103	-0.0214038
		ENSG00000151694-ADAM17	ADAM17	down	0.00221118	0.198475	-0.242006	-0.131849	-0.0216909
		ENSG00000138433-CIR1	CIR1	down	0.00220915	0.198475	-0.236342	-0.128758	-0.0211742
		ENSG00000147854-UHRF2	UHRF2	down	0.00178413	0.190563	-0.231672	-0.127318	-0.0229645
		ENSG00000108599-AKAP10	AKAP10	down	0.000940894	0.147812	-0.220047	-0.124092	-0.0281369
		ENSG00000196967-ZNF585A	ZNF585A	down	0.00594598	0.288702	-0.239497	-0.123784	-0.00807057
		ENSG00000101189-C20orf20	C20orf20	down	0.00330516	0.240549	-0.231172	-0.123427	-0.0156816
		ENSG00000198393-ZNF26	ZNF26	down	0.00228026	0.198475	-0.22333	-0.121415	-0.0194996
		ENSG00000135655-USP15	USP15	down	0.0047066	0.255268	-0.231123	-0.121077	-0.0110317
		ENSG00000152242-C18orf25	C18orf25	down	0.00115457	0.161494	-0.21595	-0.12092	-0.0258902
		ENSG00000148660-CAMK2G	CAMK2G	down	0.00362781	0.243714	-0.222009	-0.117895	-0.0137809
		ENSG00000079616-KIF22	KIF22	down	0.00386487	0.243714	-0.221642	-0.117306	-0.0129701
		ENSG00000141627-DYM	DYM	down	0.00455975	0.255268	-0.206592	-0.108433	-0.0102742
		ENSG00000168710-AHCYL1	AHCYL1	down	0.00352444	0.24279	-0.203127	-0.108069	-0.0130117
		ENSG00000147316-MCPH1	MCPH1	down	0.00441777	0.255268	-0.204915	-0.107728	-0.0105417
		ENSG00000136444-RSAD1	RSAD1	down	0.00204313	0.198475	-0.196168	-0.10722	-0.0182722
		ENSG00000144224-UBXN4	UBXN4	down	0.00148932	0.179303	-0.184429	-0.102108	-0.0197877
		ENSG00000132275-RRP8	RRP8	down	0.00389713	0.243714	-0.188927	-0.100049	-0.011171
		ENSG00000164631-ZNF12	ZNF12	down	0.00458742	0.255268	-0.188884	-0.0990375	-0.00919155
		ENSG00000070950-RAD18	RAD18	down	0.00426676	0.255268	-0.17897	-0.0941752	-0.00938019
		ENSG00000137656-BUD13	BUD13	down	0.000496305	0.111428	-0.161728	-0.093537	-0.0253463
		ENSG00000105968-H2AFV	H2AFV	up	0.00279887	0.214613	0.0119218	0.0834986	0.155075
		ENSG00000143319-ISG20L2	ISG20L2	up	0.00355664	0.243706	0.0104846	0.0872431	0.164002
		ENSG00000106609-C7orf42	C7orf42	up	0.00379906	0.243714	0.00995899	0.0876563	0.165354
		ENSG00000144815-FAM55C	FAM55C	up	0.00347206	0.242416	0.0115597	0.0930607	0.174562
		ENSG00000169188-APEX2	APEX2	up	0.00088876	0.144052	0.0232928	0.0994364	0.17558
		ENSG00000157184-CPT2	CPT2	up	0.000845318	0.144052	0.0254752	0.106477	0.187479
		ENSG00000071553-ATP6AP1	ATP6AP1	up	0.00440188	0.255268	0.011025	0.112129	0.213234
		ENSG00000125818-PSMF1	PSMF1	up	0.000214996	0.0769326	0.0357675	0.113978	0.192188
		ENSG00000266173-NA	NA	up	0.000456338	0.111428	0.0316213	0.113994	0.196367
		ENSG00000183624-C3orf37	C3orf37	up	0.00292914	0.223273	0.0159903	0.114644	0.213298
		ENSG00000133318-RTN3	RTN3	up	0.00604025	0.288702	0.0074651	0.11748	0.227495
		ENSG00000188997-KCTD21	KCTD21	up	0.00223774	0.198475	0.0202505	0.122984	0.225718
		ENSG00000110917-MLEC	MLEC	up	0.00216327	0.198475	0.0205483	0.123782	0.227017
		ENSG00000126767-ELK1	ELK1	up	0.000840336	0.144052	0.0313024	0.132705	0.234107
		ENSG00000158019-BRE	BRE	up	0.00376156	0.243714	0.0153779	0.13321	0.251042
		ENSG00000134287-ARF3	ARF3	up	0.000813235	0.144052	0.032025	0.133565	0.235105
		ENSG00000144043-TEX261	TEX261	up	0.0018261	0.192819	0.0253652	0.141977	0.258588
		ENSG00000140497-SCAMP2	SCAMP2	up	0.000763281	0.140466	0.0350735	0.1446	0.254127
		ENSG00000214160-ALG3	ALG3	up	0.00136084	0.171866	0.0292114	0.145508	0.261804
		ENSG00000040531-CTNS	CTNS	up	0.00242246	0.200615	0.0227928	0.147217	0.271641
		ENSG00000167925-GHDC	GHDC	up	0.00389223	0.243714	0.0168897	0.150794	0.284698
		ENSG00000162511-LAPTM5	LAPTM5	up	0.00150879	0.179965	0.0295785	0.151327	0.273076
		ENSG00000169105-CHST14	CHST14	up	0.00348137	0.242416	0.0184804	0.152195	0.285909
		ENSG00000175215-CTDSP2	CTDSP2	up	0.00464659	0.255268	0.0143579	0.15412	0.293882
		ENSG00000204619-PPP1R11	PPP1R11	up	0.000182333	0.0692694	0.0520968	0.160503	0.268908
		ENSG00000170989-S1PR1	S1PR1	up	0.00321937	0.239722	0.0218346	0.167514	0.313193
		ENSG00000131844-MCCC2	MCCC2	up	0.000484356	0.111428	0.0458958	0.168095	0.290294
		ENSG00000012174-MBTPS2	MBTPS2	up	0.00603019	0.288702	0.0109848	0.1694	0.327815
		ENSG00000175155-YPEL2	YPEL2	up	0.00200375	0.198475	0.0298895	0.171476	0.313063
		ENSG00000176087-SLC35A4	SLC35A4	up	0.00630513	0.295159	0.0101316	0.171873	0.333614
		ENSG00000108375-RNF43	RNF43	up	0.00261054	0.210114	0.0255666	0.172254	0.318942
		ENSG00000182107-TMEM30B	TMEM30B	up	0.0061805	0.290689	0.0108956	0.178157	0.345419
		ENSG00000128340-RAC2	RAC2	up	0.000706776	0.135891	0.0459145	0.183761	0.321607
		ENSG00000104381-GDAP1	GDAP1	up	0.00328648	0.240549	0.0240041	0.187408	0.350811
		ENSG00000198851-CD3E	CD3E	up	1.4107e-05	0.0227158	0.082009	0.19158	0.301152
		ENSG00000221988-PPT2	PPT2	up	0.00245115	0.200615	0.0302332	0.192198	0.354163
		ENSG00000075624-ACTB	ACTB	up	0.0016753	0.182892	0.0361099	0.192503	0.348896
		ENSG00000153575-TUBGCP5	TUBGCP5	up	0.00272068	0.211131	0.0285413	0.193048	0.357554
		ENSG00000157837-SPPL3	SPPL3	up	0.00231177	0.198535	0.0313072	0.195705	0.360104
		ENSG00000168000-BSCL2	BSCL2	up	0.000149614	0.068833	0.0666016	0.197542	0.328483
		ENSG00000163297-ANTXR2	ANTXR2	up	0.006006	0.288702	0.0128483	0.197979	0.38311
		ENSG00000198715-C1orf85	C1orf85	up	0.00527163	0.267359	0.0161905	0.203161	0.390131
		ENSG00000143851-PTPN7	PTPN7	up	0.00335682	0.241132	0.0262551	0.207072	0.387889
		ENSG00000145022-TCTA	TCTA	up	0.00432807	0.255268	0.021024	0.210356	0.399689
		ENSG00000173208-ABCD2	ABCD2	up	0.00456272	0.255268	0.0201908	0.210767	0.401344
		ENSG00000174007-CEP19	CEP19	up	0.00243351	0.200615	0.0335212	0.213736	0.393951
		ENSG00000099204-ABLIM1	ABLIM1	up	0.00551064	0.273031	0.0161127	0.214967	0.413822
		ENSG00000089280-FUS	FUS	up	0.00563309	0.275914	0.0154331	0.21545	0.415466
		ENSG00000064666-CNN2	CNN2	up	0.00517431	0.266048	0.017883	0.218869	0.419855
		ENSG00000089327-FXYD5	FXYD5	up	0.000794179	0.144052	0.0539363	0.223087	0.392238
		ENSG00000177628-GBA	GBA	up	0.000247648	0.0839527	0.0700753	0.227594	0.385113
		ENSG00000134575-ACP2	ACP2	up	7.69046e-05	0.0494041	0.0831169	0.229504	0.37589
		ENSG00000158769-F11R	F11R	up	0.00189944	0.197189	0.0422157	0.237852	0.433489
		ENSG00000142669-SH3BGRL3	SH3BGRL3	up	0.000383493	0.105582	0.0686427	0.240386	0.41213
		ENSG00000154122-ANKH	ANKH	up	0.00328805	0.240549	0.0311971	0.242936	0.454675
		ENSG00000102245-CD40LG	CD40LG	up	0.00199717	0.198475	0.043745	0.25205	0.460354
		ENSG00000175567-UCP2	UCP2	up	0.00127253	0.165244	0.0549785	0.263721	0.472464
		ENSG00000196230-TUBB	TUBB	up	0.00164534	0.181156	0.0543651	0.290018	0.525671
		ENSG00000145386-CCNA2	CCNA2	up	0.000579263	0.120356	0.0839023	0.299826	0.51575
		ENSG00000158373-HIST1H2BD	HIST1H2BD	up	0.00270487	0.211131	0.0453842	0.306924	0.568464
		ENSG00000166311-SMPD1	SMPD1	up	8.76349e-07	0.00736825	0.154404	0.30802	0.461637
		ENSG00000198804-MT-CO1	MT	up	0.00607345	0.288702	0.0208133	0.326754	0.632695
		ENSG00000198938-MT-CO3	MT	up	0.00192505	0.197189	0.0617356	0.349388	0.637041
		ENSG00000117399-CDC20	CDC20	up	0.0048798	0.258354	0.0317901	0.353298	0.674806
		ENSG00000144152-FBLN7	FBLN7	up	0.00224911	0.198475	0.0585656	0.358692	0.658818
		ENSG00000033627-ATP6V0A1	ATP6V0A1	up	4.92765e-05	0.0364661	0.140181	0.366384	0.592588
		ENSG00000198712-MT-CO2	MT	up	0.00153539	0.180186	0.0723334	0.371736	0.671139
		ENSG00000168675-C18orf1	C18orf1	up	2.08999e-05	0.0299147	0.155214	0.374087	0.59296
		ENSG00000026025-VIM	VIM	up	0.00121531	0.161494	0.0812503	0.38268	0.684109
		ENSG00000161955-TNFSF13	TNFSF13	up	0.00436781	0.255268	0.039671	0.392519	0.745367
		ENSG00000156535-CD109	CD109	up	0.00371163	0.243714	0.0474435	0.409964	0.772484
		ENSG00000198899-MT-ATP6	MT	up	0.0020754	0.198475	0.0747835	0.439925	0.805067
		ENSG00000212907-MT-ND4L	MT	up	0.00115715	0.161494	0.0985489	0.456425	0.814301
		ENSG00000228594-RP11-345P4.5	RP11	up	0.00486959	0.258354	0.04045	0.457691	0.874933
		ENSG00000142945-KIF2C	KIF2C	up	0.0013158	0.167823	0.100635	0.466844	0.833053
		ENSG00000143110-C1orf162	C1orf162	up	1.67208e-06	0.00736825	0.231033	0.475049	0.719065
		ENSG00000255823-MTRNR2L8	MTRNR2L8	up	0.00559757	0.275221	0.0356284	0.480713	0.925798
		ENSG00000173198-CYSLTR1	CYSLTR1	up	2.66314e-05	0.0343065	0.19843	0.488872	0.779313
		ENSG00000198727-MT-CYB	MT	up	0.000393414	0.105582	0.139628	0.490687	0.841747
		ENSG00000140807-NKD1	NKD1	up	0.00372428	0.243714	0.0587139	0.499775	0.940836
		ENSG00000198888-MT-ND1	MT	up	0.000407499	0.106785	0.142244	0.502548	0.862853
		ENSG00000198763-MT-ND2	MT	up	0.000264314	0.0873051	0.15453	0.504148	0.853766
		ENSG00000089012-SIRPG	SIRPG	up	0.00235955	0.200615	0.0809291	0.509093	0.937256
		ENSG00000118513-MYB	MYB	up	0.000188203	0.0692694	0.16775	0.518456	0.869162
		ENSG00000131831-RAI2	RAI2	up	0.00453539	0.255268	0.0508572	0.528491	1.00612
		ENSG00000111424-VDR	VDR	up	0.00195934	0.197189	0.0928733	0.531101	0.969328
		ENSG00000112414-GPR126	GPR126	up	0.00367344	0.243714	0.0634958	0.536654	1.00981
		ENSG00000111261-MANSC1	MANSC1	up	0.0044069	0.255268	0.0521212	0.537596	1.02307
		ENSG00000198886-MT-ND4	MT	up	0.0011921	0.161494	0.115417	0.53999	0.964563
		ENSG00000133019-CHRM3	CHRM3	up	0.00452813	0.255268	0.0535637	0.550348	1.04713
		ENSG00000104833-TUBB4A	TUBB4A	up	0.00364948	0.243714	0.0703465	0.596484	1.12262
		ENSG00000154146-NRGN	NRGN	up	0.00208041	0.198475	0.102669	0.604654	1.10664
		ENSG00000135047-CTSL1	CTSL1	up	0.000553108	0.118752	0.17142	0.643936	1.11645
		ENSG00000123453-SARDH	SARDH	up	0.000373384	0.105582	0.187087	0.644665	1.10224
		ENSG00000100985-MMP9	MMP9	up	0.00639596	0.297447	0.0371147	0.649028	1.26094
		ENSG00000138180-CEP55	CEP55	up	0.00142095	0.177716	0.136478	0.657535	1.17859
		ENSG00000169169-CPT1C	CPT1C	up	0.00342863	0.242416	0.0844514	0.665057	1.24566
		ENSG00000174307-PHLDA3	PHLDA3	up	9.74307e-05	0.0563673	0.244609	0.689694	1.13478
		ENSG00000171848-RRM2	RRM2	up	0.00451317	0.255268	0.0701672	0.709013	1.34786
		ENSG00000197093-GAL3ST4	GAL3ST4	up	0.00162383	0.18033	0.137486	0.720146	1.30281
		ENSG00000179750-APOBEC3B	APOBEC3B	up	0.00460097	0.255268	0.0690872	0.735408	1.40173
		ENSG00000182885-GPR97	GPR97	up	0.00522514	0.266048	0.0604762	0.743933	1.42739
		ENSG00000168497-SDPR	SDPR	up	0.0020805	0.198475	0.132294	0.767149	1.402
		ENSG00000007968-E2F2	E2F2	up	0.00178542	0.190563	0.143346	0.771764	1.40018
		ENSG00000169385-RNASE2	RNASE2	up	0.0018436	0.193083	0.142317	0.804482	1.46665
		ENSG00000089685-BIRC5	BIRC5	up	0.00161087	0.18033	0.156757	0.804724	1.45269
		ENSG00000174059-CD34	CD34	up	0.00503998	0.261794	0.0685256	0.813574	1.55862
		ENSG00000157456-CCNB2	CCNB2	up	7.29806e-06	0.0188027	0.384332	0.829324	1.27432
		ENSG00000119535-CSF3R	CSF3R	up	0.00238983	0.200615	0.130406	0.83623	1.54205
		ENSG00000085265-FCN1	FCN1	up	0.00178995	0.190563	0.153901	0.848294	1.54269
		ENSG00000178999-AURKB	AURKB	up	1.38369e-05	0.0227158	0.379201	0.858981	1.33876
		ENSG00000113140-SPARC	SPARC	up	0.0011047	0.161494	0.192216	0.872281	1.55235
		ENSG00000215475-SIAH3	SIAH3	up	0.00031243	0.0935983	0.271565	0.898185	1.5248
		ENSG00000087245-MMP2	MMP2	up	0.0033445	0.241132	0.113492	0.901307	1.68912
		ENSG00000175063-UBE2C	UBE2C	up	1.11231e-05	0.0227158	0.403878	0.90992	1.41596
		ENSG00000162747-FCGR3B	FCGR3B	up	0.00492786	0.258354	0.0800173	0.913843	1.74767
		ENSG00000163221-S100A12	S100A12	up	0.000392009	0.105582	0.269605	0.939983	1.61036
		ENSG00000182379-NXPH4	NXPH4	up	0.000121058	0.0623786	0.348722	1.00602	1.66332
		ENSG00000163736-PPBP	PPBP	up	0.00246058	0.200615	0.180085	1.14147	2.10285
		ENSG00000163220-S100A9	S100A9	up	0.000495079	0.111428	0.344785	1.26472	2.18465
		ENSG00000188536-HBA2	HBA2	up	0.00264233	0.210114	0.201499	1.35105	2.5006
		ENSG00000163737-PF4	PF4	up	2.28841e-06	0.00736984	0.659399	1.36619	2.07298
		ENSG00000206172-HBA1	HBA1	up	0.000612282	0.125197	0.360636	1.38998	2.41933
		ENSG00000143546-S100A8	S100A8	up	0.000495025	0.111428	0.389069	1.43096	2.47286
		ENSG00000244734-HBB	HBB	up	0.000565694	0.119463	0.5621	2.13171	3.70132
