# Supplementary material for: Sequential inflammatory processes define human progression from M. tuberculosis infection to tuberculosis disease
Source: PLoS Pathog. 2017 Nov 16;13(11):e1006687. doi: 10.1371/journal.ppat.1006687 (PMC5689825; doi:10.1371/journal.ppat.1006687)
Supplement: S7 Table — (XLSX) [file ppat.1006687.s011.xlsx]

## Sheet: Table S7
	Table S7. List of gene modules enriched in genes differentially expressed by sorted T cells between ACS signature of risk positive progressors vs ACS signature of risk negative controls.
	Three modules sets, Chaussabel, BTM and MSIGDB, were considered in this analysis
	cluster	cluster.num	geneset	geneset.num	clusterInGeneset.num	pval	fdr	genes	module
	cor.pos.down_p.adj	152	FARDIN_HYPOXIA_11	31	15	1.55999e-21	1.60601e-17	SLC2A3,P4HA2,BNIP3L,TPI1,VEGFA,PFKFB4,MXI1,EGLN1,PDK1,AK4,DDIT4,BNIP3,ANKRD37,ZNF395,MTFP1	MSIGDB
	cor.pos.down_p.adj	152	LEONARD_HYPOXIA	41	14	1.52265e-17	7.83783e-14	SLC2A3,P4HA2,VEGFA,PFKFB4,SLC2A1,MXI1,P4HA1,CDKN1C,SLC16A3,HK2,AK4,NFIL3,DDIT4,BNIP3	MSIGDB
	cor.pos.down_p.adj	152	ELVIDGE_HYPOXIA_UP	140	20	1.98249e-16	5.25895e-13	P4HA2,BNIP3L,VEGFA,SLC2A1,MXI1,P4HA1,EGLN1,PIM1,VLDLR,PDK1,HK2,AK4,SPRY1,NFIL3,DDIT4,ZNF654,BNIP3,MAFF,ZNF395,C12orf24	MSIGDB
	cor.pos.down_p.adj	152	ELVIDGE_HYPOXIA_BY_DMOG_UP	104	18	2.0433e-16	5.25895e-13	P4HA2,BNIP3L,VEGFA,SLC2A1,MXI1,P4HA1,EGLN1,PIM1,VLDLR,PDK1,HK2,AK4,SPRY1,NFIL3,DDIT4,BNIP3,MAFF,ZNF395	MSIGDB
	cor.pos.down_p.adj	152	ELVIDGE_HIF1A_AND_HIF2A_TARGETS_DN	85	14	1.05295e-12	2.16803e-09	P4HA2,BNIP3L,VEGFA,SLC2A1,MXI1,P4HA1,EGLN1,VLDLR,PDK1,HK2,AK4,ZNF654,BNIP3,ZNF395	MSIGDB
	cor.pos.down_p.adj	152	MENSE_HYPOXIA_UP	89	14	2.03145e-12	3.48563e-09	SLC2A3,P4HA2,BNIP3L,VEGFA,PFKFB4,MXI1,P4HA1,EGLN1,PDK1,HK2,NFIL3,BNIP3,MAFF,ANKRD37	MSIGDB
	cor.pos.down_p.adj	152	ELVIDGE_HIF1A_TARGETS_DN	75	13	3.54576e-12	5.2148e-09	P4HA2,BNIP3L,SLC2A1,MXI1,P4HA1,EGLN1,VLDLR,PDK1,HK2,AK4,BNIP3,MAFF,ZNF395	MSIGDB
	cor.pos.down_p.adj	152	GSE37416_CTRL_VS_6H_F_TULARENSIS_LVS_NEUTROPHIL_DN	179	17	3.47168e-11	4.46762e-08	CLK1,C20orf20,BNIP3L,DUSP3,TPI1,P4HA1,NARF,FEM1C,PDK1,HK2,DDIT4,ZNF654,BNIP3,RIMKLA,ANKRD37,ZNF395,MTFP1	MSIGDB
	cor.pos.down_p.adj	152	MANALO_HYPOXIA_UP	163	16	8.23905e-11	9.42456e-08	SLC2A3,P4HA2,BNIP3L,VEGFA,MXI1,INHBA,P4HA1,CDKN1C,EGLN1,NARF,VLDLR,AK4,DDIT4,BNIP3,MAFF,ZNF395	MSIGDB
	cor.pos.down_p.adj	152	WINTER_HYPOXIA_METAGENE	195	17	1.3539e-10	1.39384e-07	CLK1,SLC2A3,P4HA2,BNIP3L,TPI1,VEGFA,PFKFB4,IGFBP2,SLC2A1,MXI1,P4HA1,PIM1,MMP7,HK2,NFIL3,DDIT4,BNIP3	MSIGDB
	cor.pos.down_p.adj	152	GSE37416_CTRL_VS_3H_F_TULARENSIS_LVS_NEUTROPHIL_DN	148	15	2.09855e-10	1.96405e-07	CLK1,C20orf20,TPI1,IVNS1ABP,P4HA1,FEM1C,VLDLR,PDK1,HK2,ZNF12,DDIT4,ZNF654,BNIP3,ANKRD37,MTFP1	MSIGDB
	cor.pos.up_p.adj	117	GRAHAM_CML_DIVIDING_VS_NORMAL_QUIESCENT_UP	168	14	3.52501e-10	2.18563e-06	BIRC5,CDC20,CEP55,KIF2C,CCNA2,CCNB2,PPBP,PF4,RNASE2,RRM2,UBE2C,AURKB,APOBEC3B,HBB	MSIGDB
	cor.pos.up_p.adj	117	GNF2_ESPL1	33	8	4.246e-10	2.18563e-06	BIRC5,CDC20,KIF2C,CCNA2,CCNB2,RRM2,UBE2C,AURKB	MSIGDB
	cor.pos.down_p.adj	152	SEMENZA_HIF1_TARGETS	28	8	8.07859e-10	6.93076e-07	SLC2A3,P4HA2,TPI1,VEGFA,IGFBP2,SLC2A1,HK2,BNIP3	MSIGDB
	cor.pos.down_p.adj	152	QI_HYPOXIA	120	13	1.55599e-09	1.23222e-06	P4HA2,VEGFA,SLC2A1,MXI1,P4HA1,EGLN1,VLDLR,PDK1,C1orf51,HK2,FAM57A,DDIT4,BNIP3	MSIGDB
	cor.pos.up_p.adj	117	LEE_EARLY_T_LYMPHOCYTE_UP	83	10	3.6803e-09	1.09153e-05	E2F2,BIRC5,MYB,CEP55,KIF2C,CCNB2,C18orf1,RRM2,UBE2C,TUBB	MSIGDB
	cor.pos.up_p.adj	117	SOTIRIOU_BREAST_CANCER_GRADE_1_VS_3_UP	138	12	4.24101e-09	1.09153e-05	BIRC5,H2AFV,CDC20,CEP55,KIF2C,CCNA2,CCNB2,RRM2,UBE2C,AURKB,APOBEC3B,C3orf37	MSIGDB
	cor.pos.down_p.adj	152	FARDIN_HYPOXIA_9	7	5	4.459e-09	3.27896e-06	VEGFA,PDK1,AK4,DDIT4,BNIP3	MSIGDB
	cor.pos.up_p.adj	117	M3.3_Hematopoietic Precursors	44	8	4.98733e-09	1.64582e-07	CDC20,CEP55,CCNA2,CCNB2,RRM2,UBE2C,AURKB,APOBEC3B	Chaussabel
	cor.pos.down_p.adj	152	GSE37416_CTRL_VS_12H_F_TULARENSIS_LVS_NEUTROPHIL_DN	186	15	5.1396e-09	3.52748e-06	C20orf20,BNIP3L,AKAP10,DUSP3,TPI1,MXI1,NARF,ADAM17,PDK1,HK2,ZNF12,ZNF654,RIMKLA,ZNF395,MTFP1	MSIGDB
	cor.pos.up_p.adj	117	M4.0_cell cycle and transcription	283	16	5.45416e-09	1.43444e-06	E2F2,FCN1,BIRC5,CDC20,CSF3R,CEP55,KIF2C,CCNA2,CCNB2,TNFSF13,S100A9,S100A12,RRM2,UBE2C,AURKB,APOBEC3B	BTM
	cor.pos.up_p.adj	117	MONTERO_THYROID_CANCER_POOR_SURVIVAL_UP	9	5	7.01475e-09	1.44434e-05	BIRC5,CEP55,CCNB2,RRM2,UBE2C	MSIGDB
	cor.pos.up_p.adj	117	GAL_LEUKEMIC_STEM_CELL_DN	185	13	1.24994e-08	2.14469e-05	E2F2,FCN1,BIRC5,MMP9,VDR,CDC20,S100A8,CCNA2,CCNB2,S100A9,S100A12,RNASE2,RRM2	MSIGDB
	cor.pos.up_p.adj	117	GNF2_CDC20	51	8	1.69947e-08	2.49943e-05	BIRC5,CDC20,KIF2C,CCNA2,CCNB2,RRM2,UBE2C,AURKB	MSIGDB
	cor.pos.up_p.adj	117	NAKAYAMA_SOFT_TISSUE_TUMORS_PCA2_UP	54	8	2.71464e-08	3.27488e-05	BIRC5,CDC20,CEP55,KIF2C,CCNA2,CCNB2,RRM2,UBE2C	MSIGDB
	cor.pos.up_p.adj	117	MILI_PSEUDOPODIA_HAPTOTAXIS_DN	614	22	2.86293e-08	3.27488e-05	E2F2,ATP6V0A1,CTNS,ATP6AP1,MMP2,C7orf42,MLEC,SPARC,CDC20,RTN3,CTSL1,SCAMP2,TEX261,ANKH,CD109,SPPL3,SMPD1,CHST14,CD34,GBA,C1orf85,ALG3	MSIGDB
	cor.pos.up_p.adj	117	GNF2_CENPE	38	7	4.31501e-08	4.03845e-05	BIRC5,CDC20,CCNA2,CCNB2,RRM2,UBE2C,AURKB	MSIGDB
	cor.pos.up_p.adj	117	GNF2_RRM2	38	7	4.31501e-08	4.03845e-05	BIRC5,CDC20,CCNA2,CCNB2,RRM2,UBE2C,AURKB	MSIGDB
	cor.pos.down_p.adj	152	SMIRNOV_RESPONSE_TO_IR_6HR_DN	107	11	5.14022e-08	3.30741e-05	SLC2A3,TRAF5,P4HA1,EGLN1,SLC16A3,PDK1,HK2,AIM2,BNIP3,MAFF,ZNF395	MSIGDB
	cor.pos.down_p.adj	152	PRAMOONJAGO_SOX4_TARGETS_UP	47	8	6.75956e-08	4.09351e-05	CLK1,SLC2A3,VEGFA,MXI1,AK4,NFIL3,BNIP3,MAFF	MSIGDB
	cor.pos.up_p.adj	117	GRAHAM_NORMAL_QUIESCENT_VS_NORMAL_DIVIDING_DN	85	9	7.24867e-08	6.21875e-05	BIRC5,CDC20,CEP55,KIF2C,CCNA2,CCNB2,RRM2,APOBEC3B,HBB	MSIGDB
	cor.pos.down_p.adj	152	VANDESLUIS_COMMD1_TARGETS_GROUP_2_UP	11	5	9.44131e-08	5.3999e-05	VEGFA,PDK1,HK2,BNIP3,MAFF	MSIGDB
	cor.pos.up_p.adj	117	GNF2_HMMR	43	7	1.06119e-07	7.87372e-05	BIRC5,CDC20,CCNA2,CCNB2,RRM2,UBE2C,AURKB	MSIGDB
	cor.pos.up_p.adj	117	RHODES_UNDIFFERENTIATED_CANCER	64	8	1.07073e-07	7.87372e-05	BIRC5,TUBB4A,CDC20,CTSL1,KIF2C,CCNA2,UBE2C,TUBB	MSIGDB
	cor.pos.up_p.adj	117	TANG_SENESCENCE_TP53_TARGETS_DN	45	7	1.47216e-07	0.000101039	BIRC5,CDC20,CCNA2,NRGN,CCNB2,UBE2C,AURKB	MSIGDB
	cor.pos.down_p.adj	152	NUYTTEN_EZH2_TARGETS_UP	896	30	1.66124e-07	9.0013e-05	TSPAN9,P4HA2,SP140,DUSP3,TPI1,VEGFA,PFKFB4,SLC2A1,MXI1,INHBA,P4HA1,IRF1,USP15,EGLN1,MMP7,SLC16A3,PRSS35,ADAM17,PARP8,PDK1,HK2,AIM2,APBB2,ESM1,CSF2,DDIT4,ZNF654,BNIP3,ANKRD37,ZNF395	MSIGDB
	cor.pos.up_p.adj	117	GNF2_BUB1B	46	7	1.72342e-07	0.000110891	CDC20,CEP55,CCNA2,CCNB2,RRM2,UBE2C,AURKB	MSIGDB
	cor.pos.up_p.adj	117	ROSTY_CERVICAL_CANCER_PROLIFERATION_CLUSTER	130	10	2.81956e-07	0.000170749	BIRC5,CDC20,CEP55,KIF2C,CCNA2,CCNB2,RRM2,UBE2C,AURKB,APOBEC3B	MSIGDB
	cor.pos.up_p.adj	117	M4.1_cell cycle (I)	131	10	3.02946e-07	3.98374e-05	E2F2,BIRC5,CDC20,CEP55,KIF2C,CCNA2,CCNB2,RRM2,UBE2C,AURKB	BTM
	cor.pos.up_p.adj	117	GNF2_CCNB2	51	7	3.59054e-07	0.000205359	BIRC5,CDC20,KIF2C,CCNA2,CCNB2,RRM2,UBE2C	MSIGDB
	cor.pos.down_p.adj	152	WINTER_HYPOXIA_UP	79	9	3.623e-07	0.000186494	C20orf20,TPI1,VEGFA,PFKFB4,SLC2A1,P4HA1,AK4,BNIP3,ANKRD37	MSIGDB
	cor.pos.down_p.adj	152	KRIEG_HYPOXIA_NOT_VIA_KDM3A	643	24	5.07876e-07	0.00024898	P4HA2,UIMC1,C20orf20,BNIP3L,TPI1,SLC2A1,MXI1,P4HA1,PRR7,EGLN1,NARF,PDK1,ING1,HK2,AK4,SPRY1,NFIL3,FAM57A,DDIT4,ING2,BNIP3,RIMKLA,MAFF,MTFP1	MSIGDB
	cor.pos.up_p.adj	117	GSE24634_TREG_VS_TCONV_POST_DAY7_IL4_CONVERSION_UP	175	11	5.40739e-07	0.000290055	BIRC5,CDC20,MYB,RAC2,CEP55,KIF2C,CCNA2,CCNB2,RRM2,UBE2C,AURKB	MSIGDB
	cor.pos.down_p.adj	152	HARRIS_HYPOXIA	61	8	5.50433e-07	0.000250397	SLC2A3,BNIP3L,VEGFA,IGFBP2,SLC2A1,P4HA1,HK2,BNIP3	MSIGDB
	cor.pos.down_p.adj	152	MARTORIATI_MDM4_TARGETS_NEUROEPITHELIUM_UP	135	11	5.5941e-07	0.000250397	SLC2A3,TPI1,TPD52L1,VEGFA,SLC2A1,P4HA1,EGLN1,HK2,DDIT4,BNIP3,ANKRD37	MSIGDB
	cor.pos.up_p.adj	117	GRAHAM_CML_QUIESCENT_VS_NORMAL_QUIESCENT_UP	79	8	5.63487e-07	0.000290055	CDC20,CTSL1,CEP55,CCNB2,PF4,RRM2,APOBEC3B,HBB	MSIGDB
	cor.pos.up_p.adj	117	GSE24634_IL4_VS_CTRL_TREATED_NAIVE_CD4_TCELL_DAY7_UP	179	11	6.775e-07	0.000325487	BIRC5,CDC20,MYB,KIF2C,CCNA2,CCNB2,RRM2,UBE2C,UCP2,AURKB,TUBB	MSIGDB
	cor.pos.up_p.adj	117	BUYTAERT_PHOTODYNAMIC_THERAPY_STRESS_DN	562	19	6.95552e-07	0.000325487	MBTPS2,CNN2,BIRC5,MANSC1,SPARC,RAC2,MCCC2,ARF3,TEX261,TCTA,CCNA2,NRGN,LAPTM5,BSCL2,APEX2,RRM2,UCP2,AURKB,TUBB	MSIGDB
	cor.pos.up_p.adj	117	GNF2_CKS1B	36	6	7.78849e-07	0.00033808	BIRC5,CDC20,KIF2C,CCNA2,UBE2C,AURKB	MSIGDB
	cor.pos.up_p.adj	117	KEGG_LYSOSOME	112	9	7.88142e-07	0.00033808	ATP6V0A1,CTNS,ATP6AP1,ACP2,CTSL1,LAPTM5,SMPD1,GBA,PPT2	MSIGDB
	cor.pos.up_p.adj	117	GAVIN_FOXP3_TARGETS_CLUSTER_P6	83	8	8.26571e-07	0.000340382	BIRC5,CDC20,CEP55,KIF2C,CCNA2,CCNB2,RRM2,AURKB	MSIGDB
	cor.pos.up_p.adj	117	GNF2_CCNA2	59	7	9.96395e-07	0.000394534	BIRC5,CDC20,CCNA2,CCNB2,RRM2,UBE2C,AURKB	MSIGDB
	cor.pos.up_p.adj	117	MODULE_53	316	14	1.03872e-06	0.000396059	MMP2,MMP9,CDC20,MYB,RAC2,KIF2C,S100A8,PTPN7,CCNA2,CCNB2,LAPTM5,RRM2,UBE2C,CD3E	MSIGDB
	cor.pos.up_p.adj	117	MODULE_54	229	12	1.12936e-06	0.000412216	BIRC5,CDC20,CEP55,KIF2C,CCNA2,CCNB2,APEX2,RRM2,UBE2C,AURKB,APOBEC3B,HBB	MSIGDB
	cor.pos.up_p.adj	117	GSE24634_TEFF_VS_TCONV_DAY7_IN_CULTURE_UP	189	11	1.16117e-06	0.000412216	SIRPG,VDR,CDC20,MYB,MCCC2,CEP55,KIF2C,CCNA2,CCNB2,RRM2,UBE2C	MSIGDB
	cor.pos.up_p.adj	117	HORIUCHI_WTAP_TARGETS_DN	274	13	1.20961e-06	0.000415098	MBTPS2,CNN2,BIRC5,H2AFV,CDC20,CEP55,KIF2C,CCNA2,CCNB2,RRM2,UBE2C,AURKB,APOBEC3B	MSIGDB
	cor.pos.up_p.adj	117	GSE36476_CTRL_VS_TSST_ACT_40H_MEMORY_CD4_TCELL_YOUNG_DN	191	11	1.28809e-06	0.000427771	BIRC5,VDR,CDC20,CEP55,KIF2C,PTPN7,CCNB2,RRM2,UBE2C,AURKB,TUBB	MSIGDB
	cor.pos.up_p.adj	117	GNATENKO_PLATELET_SIGNATURE	40	6	1.48999e-06	0.000479359	ACTB,SPARC,NRGN,PPBP,PF4,HBB	MSIGDB
	cor.pos.up_p.adj	117	GNF2_MKI67	24	5	2.12157e-06	0.00065003	BIRC5,CDC20,CCNA2,RRM2,UBE2C	MSIGDB
	cor.pos.up_p.adj	117	SERVITJA_LIVER_HNF1A_TARGETS_UP	94	8	2.14677e-06	0.00065003	CDC20,KIF2C,CCNA2,CCNB2,ABCD2,UBE2C,UCP2,AURKB	MSIGDB
	cor.pos.down_p.adj	152	MARTORIATI_MDM4_TARGETS_FETAL_LIVER_UP	189	12	2.43509e-06	0.00102756	SLC2A3,P4HA2,BNIP3L,P4HA1,EGLN1,VLDLR,PDK1,C1orf51,HK2,DDIT4,BNIP3,ANKRD37	MSIGDB
	cor.pos.down_p.adj	152	HIRSCH_CELLULAR_TRANSFORMATION_SIGNATURE_UP	224	13	2.49528e-06	0.00102756	SLC2A3,VEGFA,IVNS1ABP,P4HA1,EGLN1,NARF,UBXN4,UGCG,PARP8,BNIP3,SOCS3,MME,UCKL1	MSIGDB
	cor.pos.up_p.adj	117	SHEPARD_CRUSH_AND_BURN_MUTANT_DN	129	9	2.58384e-06	0.000752896	BIRC5,CDC20,CTSL1,CEP55,KIF2C,CCNB2,S1PR1,UCP2,AURKB	MSIGDB
	cor.pos.up_p.adj	117	GNF2_BUB1	25	5	2.63276e-06	0.000752896	CDC20,KIF2C,CCNB2,RRM2,AURKB	MSIGDB
	cor.pos.up_p.adj	117	REACTOME_CELL_CYCLE_MITOTIC	296	13	2.85421e-06	0.000794163	E2F2,BIRC5,TUBB4A,CDC20,PSMF1,KIF2C,CCNA2,TUBGCP5,CCNB2,RRM2,UBE2C,AURKB,TUBB	MSIGDB
	cor.pos.up_p.adj	117	REACTOME_CELL_CYCLE	352	14	3.68875e-06	0.000999361	E2F2,BIRC5,TUBB4A,CDC20,PSMF1,KIF2C,CCNA2,TUBGCP5,CCNB2,HIST1H2BD,RRM2,UBE2C,AURKB,TUBB	MSIGDB
	cor.pos.down_p.adj	152	WACKER_HYPOXIA_TARGETS_OF_VHL	10	4	3.73364e-06	0.00144108	VEGFA,P4HA1,PDK1,HK2	MSIGDB
	cor.pos.down_p.adj	152	KIM_HYPOXIA	21	5	3.77943e-06	0.00144108	BNIP3L,TPI1,VEGFA,SLC2A1,BNIP3	MSIGDB
	cor.pos.up_p.adj	117	LE_NEURONAL_DIFFERENTIATION_DN	13	4	4.37422e-06	0.00115468	E2F2,CDC20,CCNB2,UBE2C	MSIGDB
	cor.pos.up_p.adj	117	MODULE_118	309	13	4.5725e-06	0.00117685	MMP2,MMP9,CDC20,MYB,RAC2,S100A8,PTPN7,CCNA2,CCNB2,LAPTM5,RRM2,UBE2C,PPT2	MSIGDB
	cor.pos.up_p.adj	117	MORI_PRE_BI_LYMPHOCYTE_UP	74	7	4.69716e-06	0.00117945	H2AFV,CDC20,CCNB2,RRM2,UBE2C,GPR97,TUBB	MSIGDB
	cor.pos.up_p.adj	117	SHETH_LIVER_CANCER_VS_TXNIP_LOSS_PAM1	178	10	4.9979e-06	0.00122508	ATP6V0A1,MANSC1,CDC20,CEP55,SH3BGRL3,NRGN,F11R,APEX2,RRM2,CD34	MSIGDB
	cor.pos.down_p.adj	152	DAUER_STAT3_TARGETS_UP	38	6	5.00092e-06	0.00183873	SLC4A7,SLC2A3,FEM1C,UGCG,SOCS3,MAFF	MSIGDB
	cor.pos.up_p.adj	117	CROONQUIST_NRAS_VS_STROMAL_STIMULATION_DN	75	7	5.14203e-06	0.00122921	SPARC,CDC20,KIF2C,CCNA2,CCNB2,UBE2C,AURKB	MSIGDB
	cor.pos.up_p.adj	117	GSE15750_DAY6_VS_DAY10_EFF_CD8_TCELL_UP	179	10	5.25354e-06	0.00122921	VIM,BIRC5,CDC20,CEP55,KIF2C,CD109,CCNB2,RRM2,UBE2C,AURKB	MSIGDB
	cor.pos.up_p.adj	117	GNF2_H2AFX	29	5	5.7161e-06	0.00128199	BIRC5,CDC20,CCNA2,CCNB2,RRM2	MSIGDB
	cor.pos.up_p.adj	117	SHEPARD_BMYB_TARGETS	50	6	5.72819e-06	0.00128199	BIRC5,CDC20,CTSL1,S1PR1,UCP2,AURKB	MSIGDB
	cor.pos.down_p.adj	152	OSWALD_HEMATOPOIETIC_STEM_CELL_IN_COLLAGEN_GEL_DN	242	13	5.83441e-06	0.00207121	SLC2A3,P4HA2,SP140,TPI1,MXI1,CCR2,P4HA1,SLC16A3,FEM1C,VLDLR,UGCG,BANP,BNIP3	MSIGDB
	cor.pos.up_p.adj	117	LY_AGING_MIDDLE_DN	14	4	6.08091e-06	0.00133198	CDC20,KIF2C,CCNA2,UBE2C	MSIGDB
	cor.pos.up_p.adj	117	GNF2_MCM4	51	6	6.44407e-06	0.00138212	CDC20,CCNA2,CCNB2,RRM2,UBE2C,AURKB	MSIGDB
	cor.pos.up_p.adj	117	POOLA_INVASIVE_BREAST_CANCER_UP	226	11	6.57854e-06	0.00138216	BIRC5,MMP9,CDC20,CEP55,KIF2C,CCNA2,CCNB2,LAPTM5,FCGR3B,RRM2,APOBEC3B	MSIGDB
	cor.pos.up_p.adj	117	CHIANG_LIVER_CANCER_SUBCLASS_PROLIFERATION_UP	145	9	6.76926e-06	0.00139379	BIRC5,MMP9,CDC20,CEP55,KIF2C,CCNA2,CCNB2,UBE2C,AURKB	MSIGDB
	cor.pos.down_p.adj	152	BUYTAERT_PHOTODYNAMIC_THERAPY_STRESS_UP	756	24	8.54573e-06	0.00293261	CLK1,SLC4A7,SLC2A3,P4HA2,STK3,VEGFA,MXI1,INHBA,IRF1,CDKN1C,PIM1,CIR1,FEM1C,UGCG,ADAM17,ING1,HPGD,CSF2,NFIL3,ZNF83,DDIT4,ZNF274,MAFF,ZNF395	MSIGDB
	cor.pos.up_p.adj	117	MODULE_128	81	7	8.61249e-06	0.00173854	VIM,MMP2,MMP9,SPARC,CTSL1,TNFSF13,HBA2	MSIGDB
	cor.pos.up_p.adj	117	GSE3982_DC_VS_MAC_LPS_STIM_DN	151	9	9.41293e-06	0.00181417	FCN1,MMP2,CDC20,CTSL1,CEP55,TNFSF13,PPBP,APOBEC3B,GAL3ST4	MSIGDB
	cor.pos.up_p.adj	117	GSE36476_CTRL_VS_TSST_ACT_72H_MEMORY_CD4_TCELL_OLD_DN	192	10	9.76502e-06	0.00181417	VDR,CDC20,MYB,CEP55,CCNA2,CCNB2,RRM2,UBE2C,AURKB,TUBB	MSIGDB
	cor.pos.up_p.adj	117	GNF2_CDC2	55	6	1.00704e-05	0.00181417	BIRC5,CDC20,CCNA2,CCNB2,RRM2,UBE2C	MSIGDB
	cor.pos.up_p.adj	117	GNF2_RRM1	83	7	1.01308e-05	0.00181417	BIRC5,CDC20,CCNA2,CCNB2,RRM2,UBE2C,AURKB	MSIGDB
	cor.pos.up_p.adj	117	MODULE_79	83	7	1.01308e-05	0.00181417	VIM,MMP2,MMP9,SPARC,CTSL1,TNFSF13,HBA2	MSIGDB
	cor.pos.up_p.adj	117	MODULE_170	83	7	1.01308e-05	0.00181417	VIM,MMP2,MMP9,SPARC,CTSL1,TNFSF13,HBA2	MSIGDB
	cor.pos.up_p.adj	117	JAATINEN_HEMATOPOIETIC_STEM_CELL_DN	193	10	1.02207e-05	0.00181417	FCN1,MMP9,S100A8,FBLN7,FCGR3B,S100A9,S100A12,PPBP,PF4,HBB	MSIGDB
	cor.pos.up_p.adj	117	GSE36476_CTRL_VS_TSST_ACT_72H_MEMORY_CD4_TCELL_YOUNG_DN	194	10	1.06945e-05	0.0018513	BIRC5,MLEC,VDR,CDC20,MYB,CEP55,KIF2C,CCNB2,RRM2,UBE2C	MSIGDB
	cor.pos.up_p.adj	117	BAKER_HEMATOPOIESIS_STAT3_TARGETS	16	4	1.09016e-05	0.0018513	MMP2,BIRC5,MMP9,CCNA2	MSIGDB
	cor.pos.up_p.adj	117	MORI_IMMATURE_B_LYMPHOCYTE_DN	84	7	1.09693e-05	0.0018513	H2AFV,CDC20,CCNA2,CCNB2,RRM2,UBE2C,TUBB	MSIGDB
	cor.pos.up_p.adj	117	GNF2_CENPF	56	6	1.11958e-05	0.00185904	BIRC5,CDC20,CCNA2,CCNB2,RRM2,UBE2C	MSIGDB
	cor.pos.down_p.adj	152	MAINA_VHL_TARGETS_DN	13	4	1.23648e-05	0.00410631	VEGFA,MXI1,SLC16A3,BNIP3	MSIGDB
	cor.pos.up_p.adj	117	LENAOUR_DENDRITIC_CELL_MATURATION_DN	119	8	1.25242e-05	0.00204567	FCN1,MMP9,S100A8,S100A9,S100A12,PPBP,PF4,ALG3	MSIGDB
	cor.pos.up_p.adj	117	GSE9006_HEALTHY_VS_TYPE_1_DIABETES_PBMC_AT_DX_DN	157	9	1.2894e-05	0.00204567	MANSC1,CDC20,S100A8,CCNA2,CCNB2,BSCL2,S1PR1,GPR97,HBB	MSIGDB
	cor.pos.up_p.adj	117	BURTON_ADIPOGENESIS_PEAK_AT_24HR	34	5	1.29159e-05	0.00204567	CDC20,S100A8,CCNA2,UBE2C,AURKB	MSIGDB
	cor.pos.up_p.adj	117	OHASHI_AURKB_TARGETS	6	3	1.44067e-05	0.00224722	VIM,KIF2C,AURKB	MSIGDB
	cor.pos.down_p.adj	152	BASAKI_YBX1_TARGETS_DN	304	14	1.47261e-05	0.00462689	VEGFA,MXI1,P4HA1,MMP7,UBXN4,VLDLR,PARP8,PDK1,HK2,AK4,SPRY1,DDIT4,MAFF,ZNF615	MSIGDB
	cor.pos.down_p.adj	152	GSE37416_0H_VS_12H_F_TULARENSIS_LVS_NEUTROPHIL_DN	189	11	1.48312e-05	0.00462689	SLC2A3,BNIP3L,AKAP10,DUSP3,MXI1,PDK1,BANP,RIMKLA,MAFF,ZNF395,MTFP1	MSIGDB
	cor.pos.up_p.adj	117	PID_FOXM1PATHWAY	35	5	1.49595e-05	0.00226483	MMP2,BIRC5,CCNA2,CCNB2,AURKB	MSIGDB
	cor.pos.up_p.adj	117	AMUNDSON_GAMMA_RADIATION_RESPONSE	35	5	1.49595e-05	0.00226483	KIF2C,CCNA2,CCNB2,UBE2C,AURKB	MSIGDB
	cor.pos.down_p.adj	152	REACTOME_GENERIC_TRANSCRIPTION_PATHWAY	306	14	1.58501e-05	0.00479932	RORC,ZNF382,ZNF12,ZNF606,ZNF415,ZNF274,ZNF266,ZNF530,ZNF383,ZNF565,ZNF585A,ZNF615,ZNF26,ZNF28	MSIGDB
	cor.pos.up_p.adj	117	CASORELLI_ACUTE_PROMYELOCYTIC_LEUKEMIA_DN	636	18	1.66842e-05	0.00248932	ACTB,FUS,BIRC5,ABLIM1,CDC20,RTN3,ARF3,CTSL1,CEP55,KIF2C,CCNA2,CCNB2,LAPTM5,RNASE2,RRM2,AURKB,C3orf37,TUBB	MSIGDB
	cor.pos.down_p.adj	152	GROSS_ELK3_TARGETS_DN	28	5	1.70745e-05	0.00502233	VLDLR,PDK1,BNIP3,SOCS3,MAFF	MSIGDB
	cor.pos.up_p.adj	117	MODULE_45	460	15	1.78086e-05	0.00261914	FCN1,MMP9,CSF3R,RAC2,S100A8,PTPN7,NRGN,LAPTM5,FCGR3B,S100A9,PPBP,PF4,RNASE2,CD34,CD3E	MSIGDB
	cor.pos.up_p.adj	117	GSE2826_XID_VS_BTK_KO_BCELL_DN	165	9	1.9201e-05	0.00278415	S100A8,TEX261,CCNB2,F11R,S100A9,SDPR,RRM2,HBA2,HBB	MSIGDB
	cor.pos.up_p.adj	117	CROONQUIST_IL6_DEPRIVATION_DN	94	7	2.30021e-05	0.00328897	CDC20,KIF2C,CCNA2,CCNB2,RRM2,UBE2C,AURKB	MSIGDB
	cor.pos.up_p.adj	117	MODULE_24	259	11	2.366e-05	0.00333671	CDC20,CSF3R,RAC2,S100A8,LAPTM5,S100A9,PPBP,PF4,RNASE2,UBE2C,NXPH4	MSIGDB
	cor.pos.up_p.adj	117	ODONNELL_TFRC_TARGETS_DN	95	7	2.46467e-05	0.00339418	FUS,BIRC5,CDC20,CEP55,CCNA2,RRM2,AURKB	MSIGDB
	cor.pos.up_p.adj	117	PATIL_LIVER_CANCER	655	18	2.47269e-05	0.00339418	E2F2,VIM,ATP6AP1,GDAP1,RNF43,SPARC,CDC20,RTN3,ARF3,CEP55,CCNA2,CD109,HIST1H2BD,RRM2,CD34,UBE2C,TUBB,PPT2	MSIGDB
	cor.pos.up_p.adj	117	ODONNELL_TARGETS_OF_MYC_AND_TFRC_DN	39	5	2.57728e-05	0.0034912	FUS,BIRC5,CDC20,CCNA2,AURKB	MSIGDB
	cor.pos.down_p.adj	152	GSE360_HIGH_DOSE_B_MALAYI_VS_M_TUBERCULOSIS_MAC_DN	165	10	2.59039e-05	0.00740778	CLK1,SLC4A7,SLC2A3,P4HA2,STK3,VEGFA,IRF1,PDK1,AIM2,DDIT4	MSIGDB
	cor.pos.up_p.adj	117	ALCALAY_AML_BY_NPM1_LOCALIZATION_DN	172	9	2.67106e-05	0.00357124	BIRC5,SPARC,CDC20,KIF2C,CCNA2,CCNB2,RRM2,CD34,UBE2C	MSIGDB
	cor.pos.up_p.adj	117	WHITFIELD_CELL_CYCLE_LITERATURE	41	5	3.30625e-05	0.00436382	BIRC5,CDC20,CCNA2,CCNB2,RRM2	MSIGDB
	cor.pos.down_p.adj	152	NAKAMURA_TUMOR_ZONE_PERIPHERAL_VS_CENTRAL_DN	512	18	3.43257e-05	0.00955088	CLK1,SLC2A3,BNIP3L,VEGFA,MXI1,P4HA1,ANKRD32,EGLN1,VLDLR,UGCG,ADAM17,PDK1,HK2,NFIL3,BNIP3,SOCS3,ANKRD37,ZNF395	MSIGDB
	cor.pos.up_p.adj	117	ADDYA_ERYTHROID_DIFFERENTIATION_BY_HEMIN	68	6	3.45376e-05	0.00450082	BIRC5,MYB,CTSL1,PTPN7,UCP2,HBA1	MSIGDB
	cor.pos.up_p.adj	117	MODULE_5	322	12	3.62058e-05	0.00465923	FCN1,ABLIM1,MMP9,CSF3R,RAC2,ACP2,S100A8,NRGN,LAPTM5,FCGR3B,S100A9,CD34	MSIGDB
	cor.pos.up_p.adj	117	CROONQUIST_NRAS_SIGNALING_DN	69	6	3.75485e-05	0.00477236	CDC20,KIF2C,CCNA2,CCNB2,UBE2C,AURKB	MSIGDB
	cor.pos.up_p.adj	117	GSE13411_PLASMA_CELL_VS_MEMORY_BCELL_UP	140	8	4.06999e-05	0.00510983	E2F2,CDC20,SCAMP2,CCNA2,CCNB2,RRM2,UBE2C,AURKB	MSIGDB
	cor.pos.up_p.adj	117	TAKEDA_TARGETS_OF_NUP98_HOXA9_FUSION_3D_DN	22	4	4.20049e-05	0.00521013	S100A8,S100A9,PPBP,GPR97	MSIGDB
	cor.pos.up_p.adj	117	CHEN_METABOLIC_SYNDROM_NETWORK	962	22	4.83922e-05	0.00593093	VIM,ATP6V0A1,MMP2,FXYD5,BIRC5,TUBB4A,SPARC,CSF3R,RAC2,ACP2,S100A8,FBLN7,CCNA2,LAPTM5,PF4,CHST14,CD34,GBA,APOBEC3B,C3orf37,TUBB,CD3E	MSIGDB
	cor.pos.up_p.adj	117	ZHOU_CELL_CYCLE_GENES_IN_IR_RESPONSE_24HR	107	7	5.31698e-05	0.00643981	BIRC5,H2AFV,CDC20,CEP55,CCNA2,CCNB2,UBE2C	MSIGDB
	cor.pos.down_p.adj	152	IL2_UP.V1_UP	145	9	5.50529e-05	0.014915	TNFRSF12A,SLC2A3,PUS7,PRR7,PIM1,HK2,AIM2,FAM57A,MAFF	MSIGDB
	cor.pos.up_p.adj	117	MCLACHLAN_DENTAL_CARIES_DN	189	9	5.59251e-05	0.00669476	FCN1,ABLIM1,MMP9,RAC2,S100A8,FCGR3B,S100A9,UCP2,HBB	MSIGDB
	cor.pos.down_p.adj	152	GSE29618_BCELL_VS_PDC_UP	181	10	5.70551e-05	0.0150611	SLC2A3,SP140,TRAF5,C20orf20,FCRL2,CD72,PDK1,HK2,AIM2,PION	MSIGDB
	cor.pos.up_p.adj	117	GRAHAM_CML_DIVIDING_VS_NORMAL_DIVIDING_UP	9	3	5.93102e-05	0.00699179	PPBP,PF4,RNASE2	MSIGDB
	cor.pos.up_p.adj	117	GOBERT_OLIGODENDROCYTE_DIFFERENTIATION_UP	511	15	5.98793e-05	0.00699179	E2F2,VIM,BIRC5,MLEC,GPR126,SPARC,CDC20,MYB,CEP55,KIF2C,CCNA2,CCNB2,RRM2,UBE2C,AURKB	MSIGDB
	cor.pos.up_p.adj	117	HOFFMANN_LARGE_TO_SMALL_PRE_BII_LYMPHOCYTE_UP	148	8	6.04439e-05	0.00699179	CDC20,KIF2C,CCNA2,CCNB2,RRM2,UBE2C,AURKB,TUBB	MSIGDB
	cor.pos.up_p.adj	117	MODULE_55	454	14	6.35167e-05	0.00726561	ATP6V0A1,MMP2,ABLIM1,CDC20,CSF3R,RAC2,S100A8,NRGN,LAPTM5,S100A9,PPBP,APEX2,RNASE2,UBE2C	MSIGDB
	cor.pos.up_p.adj	117	FRASOR_RESPONSE_TO_SERM_OR_FULVESTRANT_DN	47	5	6.47956e-05	0.00733044	CDC20,MYB,KIF2C,CCNA2,UBE2C	MSIGDB
	cor.pos.down_p.adj	152	WIERENGA_STAT5A_TARGETS_UP	185	10	6.85773e-05	0.0176501	SLC2A3,P4HA2,PFKFB4,CDKN1C,PIM1,C1orf51,AK4,CSF2,NFIL3,DDIT4	MSIGDB
	cor.pos.up_p.adj	117	GSE3982_DC_VS_MAC_DN	151	8	6.96546e-05	0.0077945	FCN1,MMP2,GDAP1,CCNA2,CCNB2,FCGR3B,RRM2,NXPH4	MSIGDB
	cor.pos.up_p.adj	117	GSE24634_NAIVE_CD4_TCELL_VS_DAY7_IL4_CONV_TREG_DN	195	9	7.12288e-05	0.00788495	BIRC5,MLEC,CDC20,RAC2,ACP2,KIF2C,CCNB2,BRE,RRM2	MSIGDB
	cor.pos.up_p.adj	117	CATION_BINDING	152	8	7.29726e-05	0.00792377	FCN1,MMP2,BIRC5,MMP9,SPARC,S100A8,S100A9,S100A12	MSIGDB
	cor.pos.up_p.adj	117	MODULE_88	460	14	7.31188e-05	0.00792377	ATP6V0A1,MMP2,ABLIM1,CDC20,CSF3R,RAC2,S100A8,NRGN,LAPTM5,S100A9,PPBP,APEX2,RNASE2,UBE2C	MSIGDB
	cor.pos.up_p.adj	117	MCLACHLAN_DENTAL_CARIES_UP	197	9	7.70553e-05	0.00826338	FCN1,MMP9,RAC2,S100A8,LAPTM5,FCGR3B,S100A9,UCP2,HBB	MSIGDB
	cor.pos.up_p.adj	117	ISHIDA_E2F_TARGETS	49	5	7.93908e-05	0.00842606	CDC20,CCNA2,CCNB2,RRM2,AURKB	MSIGDB
	cor.pos.up_p.adj	117	M11.0_enriched in monocytes (II)	154	8	8.00037e-05	0.00682967	FCN1,CSF3R,S100A8,NRGN,TNFSF13,S100A9,S100A12,RNASE2	BTM
	cor.pos.up_p.adj	117	FLECHNER_BIOPSY_KIDNEY_TRANSPLANT_REJECTED_VS_OK_UP	79	6	8.08675e-05	0.00849522	ACTB,FCN1,MMP9,RAC2,S100A8,LAPTM5	MSIGDB
	cor.pos.down_p.adj	152	PLASARI_TGFB1_TARGETS_10HR_UP	153	9	8.35203e-05	0.0209718	TNFRSF12A,VEGFA,IVNS1ABP,SLC2A1,INHBA,HK2,NFIL3,GREM2,MAFF	MSIGDB
	cor.pos.up_p.adj	117	KUMAMOTO_RESPONSE_TO_NUTLIN_3A_DN	10	3	8.41666e-05	0.00875247	CDC20,KIF2C,CCNA2	MSIGDB
	cor.pos.up_p.adj	117	MORI_LARGE_PRE_BII_LYMPHOCYTE_UP	80	6	8.67816e-05	0.00893417	H2AFV,CDC20,CCNA2,CCNB2,RRM2,TUBB	MSIGDB
	cor.pos.down_p.adj	152	GROSS_HYPOXIA_VIA_ELK3_AND_HIF1A_UP	123	8	0.000103829	0.0254504	TPI1,VEGFA,SLC2A1,MXI1,P4HA1,PDK1,HK2,BNIP3	MSIGDB
	cor.pos.up_p.adj	117	GSE360_CTRL_VS_M_TUBERCULOSIS_DC_DN	160	8	0.000104555	0.0106573	MMP9,MCCC2,ACP2,S100A8,FCGR3B,S100A9,AURKB,TUBB	MSIGDB
	cor.pos.up_p.adj	117	MODULE_44	254	10	0.00010617	0.0107159	ABLIM1,MMP9,RAC2,ACP2,S100A8,PTPN7,LAPTM5,S100A9,CD34,CD3E	MSIGDB
	cor.pos.up_p.adj	117	M2.1_extracellular matrix (II)	28	4	0.000112721	0.00682967	MMP2,CD40LG,SPARC,TNFSF13	BTM
	cor.pos.up_p.adj	117	BIOCARTA_AHSP_PATHWAY	11	3	0.000114961	0.0113801	HBA2,HBA1,HBB	MSIGDB
	cor.pos.up_p.adj	117	KANG_AR_TARGETS_UP	11	3	0.000114961	0.0113801	MMP2,MMP9,VDR	MSIGDB
	cor.pos.up_p.adj	117	GSE20366_EX_VIVO_VS_HOMEOSTATIC_CONVERSION_TREG_DN	163	8	0.000118993	0.011667	E2F2,BIRC5,CDC20,MYB,CCNA2,CCNB2,UBE2C,AURKB	MSIGDB
	cor.pos.down_p.adj	152	OXIDOREDUCTASE_ACTIVITY_GO_0016706	9	3	0.000129226	0.0309391	P4HA2,P4HA1,EGLN1	MSIGDB
	cor.pos.up_p.adj	117	M6_mitotic cell division	29	4	0.000129842	0.00682967	BIRC5,CDC20,KIF2C,AURKB	BTM
	cor.pos.up_p.adj	117	BLUM_RESPONSE_TO_SALIRASIB_DN	313	11	0.000130775	0.0127013	H2AFV,CDC20,MCCC2,KIF2C,CCNA2,ANKH,CCNB2,RRM2,UBE2C,AURKB,TUBB	MSIGDB
	cor.pos.up_p.adj	117	V$EGR1_01	212	9	0.000134927	0.0128864	CNN2,FUS,MYB,ARF3,ISG20L2,PTPN7,TCTA,ANKH,NRGN	MSIGDB
	cor.pos.up_p.adj	117	GSE6269_E_COLI_VS_STREP_PNEUMO_INF_PBMC_DN	124	7	0.000135185	0.0128864	MMP9,MANSC1,CSF3R,RTN3,ARF3,S100A9,BSCL2	MSIGDB
	cor.pos.up_p.adj	117	TARTE_PLASMA_CELL_VS_PLASMABLAST_UP	265	10	0.000150355	0.014201	ACTB,FCN1,MMP9,CTSL1,S100A8,FCGR3B,S100A9,SMPD1,CD34,CD3E	MSIGDB
	cor.pos.down_p.adj	152	VERHAAK_AML_WITH_NPM1_MUTATED_DN	204	10	0.000154179	0.0360743	TRAF5,VEGFA,CCR2,AGTPBP1,VLDLR,UGCG,CD1C,AK4,SPRY1,HPGD	MSIGDB
	cor.pos.up_p.adj	117	CONCANNON_APOPTOSIS_BY_EPOXOMICIN_DN	127	7	0.00015692	0.0146863	BIRC5,H2AFV,CDC20,MYB,CCNA2,UBE2C,AURKB	MSIGDB
	cor.pos.up_p.adj	117	CELL_ACTIVATION	57	5	0.000164519	0.0152587	SIRPG,CD40LG,TNFSF13,PF4,CD3E	MSIGDB
	cor.pos.down_p.adj	152	MUELLER_COMMON_TARGETS_OF_AML_FUSIONS_DN	24	4	0.000166049	0.0365653	STK3,PFKFB4,PIM1,CSF2	MSIGDB
	cor.pos.down_p.adj	152	VANTVEER_BREAST_CANCER_METASTASIS_DN	99	7	0.000168781	0.0365653	SLC2A3,STK3,VEGFA,IVNS1ABP,C1orf96,ESM1,BNIP3	MSIGDB
	cor.pos.up_p.adj	117	GNF2_SMC2L1	31	4	0.000169615	0.015591	BIRC5,CDC20,CCNA2,CCNB2	MSIGDB
	cor.pos.down_p.adj	152	PODAR_RESPONSE_TO_ADAPHOSTIN_UP	132	8	0.000169778	0.0365653	CLK1,P4HA2,VEGFA,MXI1,CDKN1C,ADAM17,DDIT4,MAFF	MSIGDB
	cor.pos.down_p.adj	152	GSE17974_CTRL_VS_ACT_IL4_AND_ANTI_IL12_12H_CD4_TCELL_UP	168	9	0.000170484	0.0365653	SLC2A3,BNIP3L,MXI1,AGTPBP1,PARP8,DDIT4,ING2,SOCS3,MAFF	MSIGDB
	cor.pos.up_p.adj	117	FURUKAWA_DUSP6_TARGETS_PCI35_DN	58	5	0.000178742	0.0162845	CEP55,KIF2C,CCNA2,CCNB2,AURKB	MSIGDB
	cor.pos.down_p.adj	152	CHEN_HOXA5_TARGETS_9HR_UP	208	10	0.000180639	0.0379525	CLK1,UIMC1,AKAP10,VEGFA,KIF18A,AGTPBP1,FEM1C,NFIL3,ZNF274,MAFF	MSIGDB
	cor.pos.up_p.adj	117	KOBAYASHI_EGFR_SIGNALING_24HR_DN	221	9	0.000184553	0.0166664	BIRC5,CDC20,CEP55,KIF2C,CCNA2,RRM2,UBE2C,AURKB,TUBB	MSIGDB
	cor.pos.up_p.adj	117	M37.1_enriched in neutrophils (I)	32	4	0.000192491	0.00843753	MANSC1,CSF3R,FCGR3B,GPR97	BTM
	cor.pos.down_p.adj	152	GSE17580_UNINFECTED_VS_S_MANSONI_INF_TEFF_DN	171	9	0.000194777	0.0401045	SLC4A7,KIF22,TPI1,GZMK,CCR2,CIR1,AIM2,ING2,SOCS3	MSIGDB
	cor.pos.up_p.adj	117	SHEPARD_BMYB_MORPHOLINO_DN	132	7	0.00019938	0.0177507	BIRC5,CDC20,SARDH,CTSL1,S1PR1,UCP2,AURKB	MSIGDB
	cor.pos.up_p.adj	117	LE_EGR2_TARGETS_UP	93	6	0.000200008	0.0177507	BIRC5,CDC20,KIF2C,CCNA2,CCNB2,RRM2	MSIGDB
	cor.pos.up_p.adj	117	DUTERTRE_ESTRADIOL_RESPONSE_24HR_UP	277	10	0.000215358	0.0189497	E2F2,BIRC5,MYB,CEP55,KIF2C,CCNA2,CCNB2,RRM2,UBE2C,AURKB	MSIGDB
	cor.pos.down_p.adj	152	GSE17974_0H_VS_6H_IN_VITRO_ACT_CD4_TCELL_UP	174	9	0.000221886	0.0447905	SLC2A3,AGTPBP1,PARP8,NMT2,GKAP1,DDIT4,ING2,SOCS3,MAFF	MSIGDB
	cor.pos.up_p.adj	117	GSE29618_MONOCYTE_VS_MDC_UP	180	8	0.000235456	0.0205426	FCN1,CSF3R,RTN3,CTSL1,S100A8,TNFSF13,S100A9,S100A12	MSIGDB
	cor.pos.up_p.adj	117	CYTOSKELETON	281	10	0.000241695	0.0206399	VIM,CNN2,ACTB,BIRC5,ABLIM1,CDC20,KIF2C,TUBGCP5,CCNB2,TUBB	MSIGDB
	cor.pos.up_p.adj	117	PID_AURORA_B_PATHWAY	34	4	0.00024479	0.0206399	VIM,BIRC5,KIF2C,AURKB	MSIGDB
	cor.pos.up_p.adj	117	ZHENG_IL22_SIGNALING_UP	34	4	0.00024479	0.0206399	S100A8,S100A9,PF4,HBA2	MSIGDB
	cor.pos.up_p.adj	117	MODULE_315	14	3	0.000248601	0.0206399	BIRC5,CDC20,CCNA2	MSIGDB
	cor.pos.up_p.adj	117	OZANNE_AP1_TARGETS_UP	14	3	0.000248601	0.0206399	MMP9,SPARC,CTSL1	MSIGDB
	cor.pos.up_p.adj	117	HONRADO_BREAST_CANCER_BRCA1_VS_BRCA2	14	3	0.000248601	0.0206399	VIM,BIRC5,CCNA2	MSIGDB
	cor.pos.down_p.adj	152	DE_YY1_TARGETS_UP	11	3	0.000249456	0.0489618	CDKN1C,CSF2,CNR2	MSIGDB
	cor.pos.down_p.adj	152	GSE17974_CTRL_VS_ACT_IL4_AND_ANTI_IL12_6H_CD4_TCELL_UP	177	9	0.000252062	0.0489618	SLC2A3,MXI1,AGTPBP1,PARP8,GKAP1,DDIT4,SOCS3,MAFF,PION	MSIGDB
	cor.pos.up_p.adj	117	GSE22886_NAIVE_BCELL_VS_NEUTROPHIL_DN	182	8	0.000253824	0.020905	FCN1,CSF3R,RTN3,S100A8,FCGR3B,S100A9,S100A12,GPR97	MSIGDB
	cor.pos.up_p.adj	117	GOLDRATH_EFF_VS_MEMORY_CD8_TCELL_UP	183	8	0.000263439	0.0215247	BIRC5,CDC20,KIF2C,S100A8,CCNA2,CCNB2,RRM2,AURKB	MSIGDB
	cor.pos.up_p.adj	117	MIKKELSEN_NPC_LCP_WITH_H3K4ME3	35	4	0.000274446	0.0222474	C7orf42,SARDH,GAL3ST4,C1orf85	MSIGDB
	cor.pos.up_p.adj	117	CALCIUM_ION_BINDING	64	5	0.000284799	0.0229063	FCN1,SPARC,S100A8,S100A9,S100A12	MSIGDB
	cor.pos.up_p.adj	117	GSE15930_STIM_VS_STIM_AND_IFNAB_48H_CD8_T_CELL_UP	186	8	0.000294091	0.0234703	CNN2,FXYD5,MYB,RAC2,NRGN,LAPTM5,CTDSP2,C3orf37	MSIGDB
	cor.pos.up_p.adj	117	GSE34205_HEALTHY_VS_RSV_INF_INFANT_PBMC_DN	141	7	0.000298955	0.0236749	E2F2,MMP9,S100A8,S100A9,S100A12,RNASE2,UBE2C	MSIGDB
	cor.pos.up_p.adj	117	GNF2_PCNA	65	5	0.000306312	0.0237163	BIRC5,CDC20,CCNA2,CCNB2,RRM2	MSIGDB
	cor.pos.up_p.adj	117	MODULE_16	404	12	0.000307777	0.0237163	MMP9,CDC20,MYB,RAC2,S100A8,PTPN7,CCNA2,LAPTM5,S100A9,RNASE2,UBE2C,AURKB	MSIGDB
	cor.pos.up_p.adj	117	METALLOENDOPEPTIDASE_ACTIVITY	15	3	0.000308693	0.0237163	MBTPS2,MMP2,MMP9	MSIGDB
	cor.pos.up_p.adj	117	VANDESLUIS_NORMAL_EMBRYOS_DN	15	3	0.000308693	0.0237163	VIM,PF4,HBA2	MSIGDB
	cor.pos.up_p.adj	117	WANG_ESOPHAGUS_CANCER_VS_NORMAL_UP	101	6	0.000313514	0.0239084	MMP9,SPARC,LAPTM5,PF4,CD34,UCP2	MSIGDB
	cor.pos.up_p.adj	117	GSE20715_0H_VS_6H_OZONE_TLR4_KO_LUNG_UP	143	7	0.000325748	0.0246587	FUS,TUBB4A,SARDH,RAC2,TEX261,S100A9,RRM2	MSIGDB
	cor.pos.up_p.adj	117	DARWICHE_SKIN_TUMOR_PROMOTER_UP	102	6	0.000330666	0.0248482	C7orf42,CTSL1,S100A8,S100A9,UBE2C,GBA	MSIGDB
	cor.pos.up_p.adj	117	GNF2_TTK	37	4	0.00034136	0.0251021	CDC20,KIF2C,CCNA2,CCNB2	MSIGDB
	cor.pos.up_p.adj	117	OLSSON_E2F3_TARGETS_DN	37	4	0.00034136	0.0251021	VIM,CCNA2,RRM2,UBE2C	MSIGDB
	cor.pos.up_p.adj	117	ZHAN_MULTIPLE_MYELOMA_PR_UP	37	4	0.00034136	0.0251021	BIRC5,CCNB2,RRM2,UBE2C	MSIGDB
	cor.pos.up_p.adj	117	LINDGREN_BLADDER_CANCER_CLUSTER_3_UP	294	10	0.000346715	0.0253151	BIRC5,H2AFV,RTN3,CEP55,KIF2C,CCNB2,HIST1H2BD,RRM2,UBE2C,APOBEC3B	MSIGDB
	cor.pos.up_p.adj	117	RAGHAVACHARI_PLATELET_SPECIFIC_GENES	67	5	0.000353011	0.0255933	SPARC,NRGN,PPBP,PF4,HBB	MSIGDB
	cor.pos.up_p.adj	117	M8_E2F transcription factor network	16	3	0.000377413	0.0138033	E2F2,CCNA2,UBE2C	BTM
	cor.pos.up_p.adj	117	CHEOK_RESPONSE_TO_HD_MTX_UP	16	3	0.000377413	0.0269714	ABLIM1,S100A8,S100A9	MSIGDB
	cor.pos.up_p.adj	117	SIMBULAN_PARP1_TARGETS_DN	16	3	0.000377413	0.0269714	CDC20,CCNA2,CCNB2	MSIGDB
	cor.pos.up_p.adj	117	BASAKI_YBX1_TARGETS_UP	244	9	0.000384064	0.0269714	BIRC5,H2AFV,CDC20,CEP55,KIF2C,CCNA2,CCNB2,UBE2C,AURKB	MSIGDB
	cor.pos.up_p.adj	117	ZHONG_RESPONSE_TO_AZACITIDINE_AND_TSA_UP	147	7	0.000385118	0.0269714	ATP6V0A1,MMP2,MLEC,NRGN,HIST1H2BD,F11R,APOBEC3B	MSIGDB
	cor.pos.up_p.adj	117	TAKEDA_TARGETS_OF_NUP98_HOXA9_FUSION_8D_DN	147	7	0.000385118	0.0269714	FCN1,MMP9,S100A8,S100A9,S100A12,PPBP,GPR97	MSIGDB
	cor.pos.up_p.adj	117	MORI_MATURE_B_LYMPHOCYTE_DN	69	5	0.000404907	0.0281656	H2AFV,MYB,KIF2C,CCNB2,RRM2	MSIGDB
	cor.pos.up_p.adj	117	MODULE_84	418	12	0.000418671	0.0285812	FCN1,MMP9,CSF3R,RAC2,S100A8,PTPN7,NRGN,LAPTM5,S100A9,PPBP,RNASE2,HBA2	MSIGDB
	cor.pos.up_p.adj	117	MODULE_438	39	4	0.000419209	0.0285812	BIRC5,TUBB4A,CDC20,KIF2C	MSIGDB
	cor.pos.up_p.adj	117	KHETCHOUMIAN_TRIM24_TARGETS_UP	39	4	0.000419209	0.0285812	VIM,SPARC,LAPTM5,UCP2	MSIGDB
	cor.pos.up_p.adj	117	M37.0_immune activation - generic cluster	247	9	0.000419872	0.0138033	MMP9,MANSC1,MYB,S100A8,NRGN,FCGR3B,RNASE2,GPR97,CD3E	BTM
	cor.pos.up_p.adj	117	MODULE_33	248	9	0.000432403	0.0292868	FCN1,MMP9,SPARC,RAC2,CTSL1,PPBP,PF4,RRM2,HBB	MSIGDB
	cor.pos.up_p.adj	117	MARKEY_RB1_ACUTE_LOF_DN	199	8	0.000462549	0.0311238	BIRC5,H2AFV,KIF2C,CCNA2,CCNB2,RRM2,CD34,TUBB	MSIGDB
	cor.pos.up_p.adj	117	ION_BINDING	202	8	0.000510844	0.0341502	FCN1,MMP2,BIRC5,MMP9,SPARC,S100A8,S100A9,S100A12	MSIGDB
	cor.pos.up_p.adj	117	MODULE_324	73	5	0.000525764	0.0349209	FCN1,MMP2,MMP9,SPARC,S100A9	MSIGDB
	cor.pos.up_p.adj	117	REACTOME_MITOTIC_G2_G2_M_PHASES	75	5	0.000595487	0.0392983	TUBB4A,CCNA2,TUBGCP5,CCNB2,TUBB	MSIGDB
	cor.pos.up_p.adj	117	GSE22886_NEUTROPHIL_VS_DC_UP	114	6	0.000599577	0.0393162	FCN1,BIRC5,CSF3R,FCGR3B,S100A12,GPR97	MSIGDB
	cor.pos.up_p.adj	117	PRAMOONJAGO_SOX4_TARGETS_DN	43	4	0.000611624	0.0393542	BIRC5,MLEC,MCCC2,UCP2	MSIGDB
	cor.pos.up_p.adj	117	DUNNE_TARGETS_OF_AML1_MTG8_FUSION_UP	43	4	0.000611624	0.0393542	CSF3R,S100A8,LAPTM5,RNASE2	MSIGDB
	cor.pos.up_p.adj	117	ROSS_AML_WITH_CBFB_MYH11_FUSION	43	4	0.000611624	0.0393542	SPARC,S100A8,TNFSF13,S100A9	MSIGDB
	cor.pos.up_p.adj	117	REACTOME_REGULATION_OF_MITOTIC_CELL_CYCLE	76	5	0.000632844	0.0398623	CDC20,PSMF1,CCNA2,UBE2C,AURKB	MSIGDB
	cor.pos.up_p.adj	117	POSITIVE_REGULATION_OF_LYMPHOCYTE_ACTIVATION	19	3	0.000640183	0.0398623	SIRPG,TNFSF13,CD3E	MSIGDB
	cor.pos.up_p.adj	117	FOURNIER_ACINAR_DEVELOPMENT_LATE_DN	19	3	0.000640183	0.0398623	ACTB,CEP55,RRM2	MSIGDB
	cor.pos.up_p.adj	117	WILLIAMS_ESR1_TARGETS_UP	19	3	0.000640183	0.0398623	CDC20,CEP55,CCNA2	MSIGDB
	cor.pos.up_p.adj	117	GRUETZMANN_PANCREATIC_CANCER_UP	318	10	0.000640941	0.0398623	ATP6AP1,MMP2,MMP9,SPARC,CTSL1,CCNA2,LAPTM5,UBE2C,HBA2,TUBB	MSIGDB
	cor.pos.up_p.adj	117	IMMUNE_SYSTEM_PROCESS	262	9	0.000642753	0.0398623	FCN1,SIRPG,MMP9,CD40LG,TNFSF13,FCGR3B,PF4,CD34,CD3E	MSIGDB
	cor.pos.up_p.adj	117	MEISSNER_BRAIN_HCP_WITH_H3K4ME3_AND_H3K27ME3	570	14	0.000661271	0.0407141	E2F2,VIM,CNN2,VDR,GPR126,MYB,FBLN7,F11R,ANTXR2,S1PR1,RRM2,UBE2C,UCP2,NXPH4	MSIGDB
	cor.pos.up_p.adj	117	SASAKI_ADULT_T_CELL_LEUKEMIA	161	7	0.000664397	0.0407141	MYB,KIF2C,CCNA2,CCNB2,C18orf1,UBE2C,TUBB	MSIGDB
	cor.pos.up_p.adj	117	HSIAO_HOUSEKEEPING_GENES	381	11	0.000699752	0.0426269	VIM,ACTB,FUS,ABLIM1,ARF3,CD34,UBE2C,CTDSP2,TUBB,CD3E,MTRNR2L8	MSIGDB
	cor.pos.up_p.adj	117	YANG_BCL3_TARGETS_UP	267	9	0.000735658	0.0445506	GPR126,CDC20,KIF2C,CCNA2,CCNB2,RRM2,UBE2C,UCP2,AURKB	MSIGDB
	cor.pos.up_p.adj	117	SCIAN_CELL_CYCLE_TARGETS_OF_TP53_AND_TP73_DN	20	3	0.000748177	0.0447508	CDC20,CCNA2,UBE2C	MSIGDB
	cor.pos.up_p.adj	117	MAGRANGEAS_MULTIPLE_MYELOMA_IGG_VS_IGA_DN	20	3	0.000748177	0.0447508	ACTB,MYB,CSF3R	MSIGDB
	cor.pos.up_p.adj	117	WILCOX_PRESPONSE_TO_ROGESTERONE_UP	119	6	0.000752005	0.0447508	GPR126,CDC20,CEP55,CCNB2,RRM2,HBB	MSIGDB
	cor.pos.up_p.adj	117	KEGG_LEUKOCYTE_TRANSENDOTHELIAL_MIGRATION	80	5	0.000800075	0.0473378	ACTB,MMP2,MMP9,RAC2,F11R	MSIGDB
	cor.pos.up_p.adj	117	M5.1_Inflammation	217	8	0.00081754	0.00966231	VIM,CNN2,ATP6AP1,ACTB,RAC2,LAPTM5,ANTXR2,KCTD21	Chaussabel
	cor.pos.up_p.adj	117	RUIZ_TNC_TARGETS_DN	121	6	0.000820739	0.0482829	BIRC5,KIF2C,CCNA2,RRM2,UBE2C,AURKB	MSIGDB
	cor.pos.up_p.adj	117	AFFAR_YY1_TARGETS_DN	168	7	0.000854313	0.0499725	FUS,BIRC5,KIF2C,CCNA2,ANKH,CCNB2,AURKB	MSIGDB
	cor.pos.up_p.adj	117	M103_cell cycle (III)	49	4	0.00100695	0.0294252	E2F2,CDC20,CCNA2,CCNB2	BTM
	cor.pos.up_p.adj	117	M1.1_Coagulation Cascade	51	4	0.00117119	0.00966231	SPARC,NRGN,PPBP,SDPR	Chaussabel
	cor.pos.up_p.adj	117	M4.1_T-cells	51	4	0.00117119	0.00966231	ABLIM1,CD40LG,GAL3ST4,CD3E	Chaussabel
	cor.pos.up_p.adj	117	M46_cell division stimulated CD4+ T cells	25	3	0.0014603	0.0366905	MYB,RRM2,APOBEC3B	BTM
	cor.pos.up_p.adj	117	S0_T cell surface signature	26	3	0.00163988	0.0366905	SIRPG,ANKH,CD3E	BTM
	cor.pos.up_p.adj	117	M140_"extracellular matrix, complement"	7	2	0.00167409	0.0366905	FCN1,MMP9	BTM
	cor.pos.up_p.adj	117	M0_targets of FOSL1/2	8	2	0.00221886	0.0424445	MMP2,MMP9	BTM
	cor.pos.up_p.adj	117	M7.3_T cell activation (II)	29	3	0.00225941	0.0424445	SIRPG,PTPN7,CD3E	BTM
