# Supplementary material for: Sequential inflammatory processes define human progression from M. tuberculosis infection to tuberculosis disease
Source: PLoS Pathog. 2017 Nov 16;13(11):e1006687. doi: 10.1371/journal.ppat.1006687 (PMC5689825; doi:10.1371/journal.ppat.1006687)
Supplement: S8 Table — (XLSX) [file ppat.1006687.s012.xlsx]

## Sheet: Table S8
		Table S8. Genes regulated in ACS signature of risk positive progressors vs ACS signature of risk negative controls in unstimulated and Mtb (H37Rv) stimulated monocytes.
		pval,fdr: obtained by Mixed Modelling Strategy comparing the ACS signature of risk positive Cases vs ACS signature of risk negative Controls, while controlling for effects of Gender, Stimulation and Per Subject Variability
		CoRCoRPosCases_FC_est: fold change between ACS signature of risk positive Cases vs ACS signature of risk negative Controls
		ensembl_geneID	gene_name	regulation_corposcase	pval	fdr	CoRCoRPosCases_FC_lowerCI	CoRCoRPosCases_FC_est	CoRCoRPosCases_FC_higherCI
		ENSG00000078589-P2RY10	P2RY10	down	4.02144e-07	0.0051032	-3.8179	-2.60734	-1.39678
		ENSG00000163069-SGCB	SGCB	down	0.000509026	0.169988	-2.83684	-1.64475	-0.452652
		ENSG00000172380-GNG12	GNG12	down	5.98382e-05	0.0759347	-2.62164	-1.62693	-0.632234
		ENSG00000150756-FAM173B	FAM173B	down	8.16733e-05	0.0797257	-2.62296	-1.61048	-0.597999
		ENSG00000134955-SLC37A2	SLC37A2	down	0.00047618	0.163317	-2.75267	-1.60497	-0.457276
		ENSG00000151490-PTPRO	PTPRO	down	0.00195198	0.296693	-2.84602	-1.55955	-0.273069
		ENSG00000120800-UTP20	UTP20	down	5.65352e-05	0.0759347	-2.48121	-1.52122	-0.561229
		ENSG00000102575-ACP5	ACP5	down	4.49359e-05	0.0759347	-2.43775	-1.50656	-0.575369
		ENSG00000075336-TIMM21	TIMM21	down	0.000610594	0.185016	-2.46688	-1.42098	-0.375074
		ENSG00000125810-CD93	CD93	down	0.00064263	0.18534	-2.47514	-1.41926	-0.363387
		ENSG00000237166-AC007163.3	AC007163.3	down	0.000283851	0.138541	-2.37257	-1.40179	-0.431005
		ENSG00000234191-RP11-157D23.2	RP11	down	0.000991117	0.244274	-2.44513	-1.38123	-0.31733
		ENSG00000188511-C22orf34	C22orf34	down	0.000272005	0.138541	-2.31974	-1.37921	-0.438683
		ENSG00000178234-GALNT11	GALNT11	down	0.000336309	0.15761	-2.31566	-1.37115	-0.426647
		ENSG00000184402-SS18L1	SS18L1	down	0.00188024	0.296693	-2.49062	-1.36791	-0.245207
		ENSG00000130695-CEP85	CEP85	down	0.000136214	0.104479	-2.26059	-1.36484	-0.469094
		ENSG00000123892-RAB38	RAB38	down	0.00081412	0.215233	-2.3636	-1.34479	-0.325974
		ENSG00000080298-RFX3	RFX3	down	3.62375e-05	0.0759347	-2.10508	-1.32939	-0.553695
		ENSG00000198146-ZNF770	ZNF770	down	0.00123095	0.251949	-2.35023	-1.31712	-0.284017
		ENSG00000144959-NCEH1	NCEH1	down	0.00045251	0.163317	-2.26615	-1.31005	-0.353961
		ENSG00000230417-LINC00856	LINC00856	down	0.000237218	0.138541	-2.16604	-1.29114	-0.416241
		ENSG00000103064-SLC7A6	SLC7A6	down	0.00141365	0.263813	-2.23831	-1.24776	-0.257213
		ENSG00000137522-RNF121	RNF121	down	0.00184565	0.296693	-2.25496	-1.2421	-0.229244
		ENSG00000110841-PPFIBP1	PPFIBP1	down	0.000139963	0.104479	-2.03317	-1.23706	-0.440954
		ENSG00000166192-SENP8	SENP8	down	0.00120102	0.251949	-2.188	-1.22252	-0.257052
		ENSG00000140403-DNAJA4	DNAJA4	down	0.00125215	0.252219	-2.15587	-1.20852	-0.261172
		ENSG00000136933-RABEPK	RABEPK	down	0.0017098	0.289707	-2.1696	-1.20169	-0.233772
		ENSG00000076043-REXO2	REXO2	down	7.64891e-05	0.0797257	-1.91682	-1.17767	-0.438517
		ENSG00000213780-GTF2H4	GTF2H4	down	0.00210116	0.299634	-2.12692	-1.1672	-0.207479
		ENSG00000048392-RRM2B	RRM2B	down	0.00068297	0.192598	-2.04306	-1.16471	-0.286352
		ENSG00000099139-PCSK5	PCSK5	down	0.000452824	0.163317	-1.96557	-1.13979	-0.314016
		ENSG00000175455-CCDC14	CCDC14	down	0.000626963	0.185027	-1.94205	-1.12912	-0.316193
		ENSG00000083642-PDS5B	PDS5B	down	0.00173505	0.289707	-2.01027	-1.11674	-0.223221
		ENSG00000164199-GPR98	GPR98	down	0.00131622	0.255899	-1.98589	-1.10836	-0.230826
		ENSG00000136169-SETDB2	SETDB2	down	0.000200485	0.133903	-1.81453	-1.08597	-0.357401
		ENSG00000211445-GPX3	GPX3	down	0.00121821	0.251949	-1.9216	-1.07787	-0.234142
		ENSG00000117593-DARS2	DARS2	down	0.00140673	0.263813	-1.93576	-1.07746	-0.219168
		ENSG00000131089-ARHGEF9	ARHGEF9	down	0.00200162	0.296693	-1.9354	-1.05911	-0.182813
		ENSG00000158417-EIF5B	EIF5B	down	0.000796279	0.214995	-1.85242	-1.05259	-0.252761
		ENSG00000164124-TMEM144	TMEM144	down	0.00210145	0.299634	-1.90417	-1.04336	-0.182544
		ENSG00000164828-SUN1	SUN1	down	0.00108769	0.246479	-1.85138	-1.04281	-0.234243
		ENSG00000167615-LENG8	LENG8	down	0.000123209	0.104479	-1.70896	-1.03393	-0.358897
		ENSG00000100104-SRRD	SRRD	down	0.00043478	0.163317	-1.76593	-1.02952	-0.29311
		ENSG00000261055-RP11-195M16.3	RP11	down	0.00107931	0.246479	-1.823	-1.02599	-0.228979
		ENSG00000260342-RP11-1035H13.3	RP11	down	0.000541368	0.176153	-1.75528	-1.01358	-0.271874
		ENSG00000135297-MTO1	MTO1	down	0.00171465	0.289707	-1.83363	-1.01062	-0.187603
		ENSG00000196754-S100A2	S100A2	down	0.00189732	0.296693	-1.83572	-1.00834	-0.180963
		ENSG00000180071-ANKRD18A	ANKRD18A	down	0.000728276	0.200909	-1.66167	-0.97488	-0.288092
		ENSG00000080603-SRCAP	SRCAP	down	0.00113793	0.251949	-1.68594	-0.948941	-0.211941
		ENSG00000124193-SRSF6	SRSF6	down	0.00106769	0.246479	-1.67039	-0.939743	-0.209093
		ENSG00000226950-DANCR	DANCR	down	0.000136943	0.104479	-1.55368	-0.939249	-0.324817
		ENSG00000135164-DMTF1	DMTF1	down	0.000368249	0.15761	-1.5574	-0.915965	-0.274531
		ENSG00000234912-SNHG20	SNHG20	down	0.00147314	0.268418	-1.62576	-0.903115	-0.18047
		ENSG00000213079-SCAF8	SCAF8	down	0.00200568	0.296693	-1.64415	-0.902183	-0.160219
		ENSG00000167302-ENTHD2	ENTHD2	down	0.00101939	0.244274	-1.58812	-0.892981	-0.197842
		ENSG00000111843-TMEM14C	TMEM14C	down	0.00187593	0.296693	-1.61503	-0.887818	-0.160609
		ENSG00000180354-MTURN	MTURN	down	0.000606649	0.185016	-1.54236	-0.88663	-0.230904
		ENSG00000198106-SNX29P2	SNX29P2	down	0.00150179	0.268418	-1.52039	-0.844123	-0.167852
		ENSG00000196284-SUPT3H	SUPT3H	down	0.00133092	0.255899	-1.40315	-0.789074	-0.174996
		ENSG00000172456-FGGY	FGGY	down	0.000369209	0.15761	-1.34625	-0.787692	-0.229134
		ENSG00000134152-KATNBL1	KATNBL1	down	0.00024439	0.138541	-1.29127	-0.770424	-0.249579
		ENSG00000145912-NHP2	NHP2	down	1.36974e-05	0.0759347	-1.18198	-0.756618	-0.331252
		ENSG00000109971-HSPA8	HSPA8	down	3.0279e-05	0.0759347	-1.03672	-0.646804	-0.256885
		ENSG00000122483-CCDC18	CCDC18	down	0.00202124	0.296693	-1.11882	-0.611004	-0.10319
		ENSG00000144136-SLC20A1	SLC20A1	down	0.00203406	0.296693	-1.10058	-0.602687	-0.104798
		ENSG00000163882-POLR2H	POLR2H	down	0.00115875	0.251949	-1.02038	-0.573768	-0.127158
		ENSG00000145494-NDUFS6	NDUFS6	down	6.98457e-05	0.0797257	-0.926699	-0.571108	-0.215516
		ENSG00000241163-LINC00877	LINC00877	down	0.000904595	0.234272	-0.933141	-0.527672	-0.122202
		ENSG00000116161-CACYBP	CACYBP	down	0.00130149	0.255899	-0.710894	-0.39729	-0.0836867
		ENSG00000100300-TSPO	TSPO	up	0.000260171	0.138541	0.218184	0.709399	1.20061
		ENSG00000129968-ABHD17A	ABHD17A	up	0.00102022	0.244274	0.177757	0.810897	1.44404
		ENSG00000105509-HAS1	HAS1	up	0.000612344	0.185016	0.234421	0.851403	1.46839
		ENSG00000175315-CST6	CST6	up	0.00149481	0.268418	0.175469	0.893968	1.61247
		ENSG00000185664-PMEL	PMEL	up	0.00192251	0.296693	0.161833	0.91776	1.67369
		ENSG00000109846-CRYAB	CRYAB	up	0.000455816	0.163317	0.256325	0.935168	1.61401
		ENSG00000103490-PYCARD	PYCARD	up	0.000372601	0.15761	0.276083	0.946047	1.61601
		ENSG00000020577-SAMD4A	SAMD4A	up	0.000961749	0.244092	0.2347	1.00987	1.78505
		ENSG00000270170-NCBP2-AS2	NCBP2	up	0.00200999	0.296693	0.175498	1.02192	1.86833
		ENSG00000198019-FCGR1B	FCGR1B	up	0.000192337	0.133903	0.345048	1.04017	1.7353
		ENSG00000158517-NCF1	NCF1	up	0.00122187	0.251949	0.221653	1.07217	1.92268
		ENSG00000188820-FAM26F	FAM26F	up	5.86936e-05	0.0759347	0.400584	1.09109	1.78161
		ENSG00000125900-SIRPD	SIRPD	up	0.000407795	0.163317	0.309688	1.11027	1.91085
		ENSG00000168899-VAMP5	VAMP5	up	0.000474187	0.163317	0.309905	1.13233	1.95475
		ENSG00000128383-APOBEC3A	APOBEC3A	up	2.04118e-05	0.0759347	0.491861	1.14194	1.79202
		ENSG00000179750-APOBEC3B	APOBEC3B	up	0.00157684	0.277919	0.27468	1.411	2.54732
		ENSG00000150337-FCGR1A	FCGR1A	up	2.39924e-05	0.0759347	0.646222	1.57088	2.49553
		ENSG00000149131-SERPING1	SERPING1	up	0.000276712	0.138541	0.585538	1.83659	3.08765
		ENSG00000105048-TNNT1	TNNT1	up	0.000246455	0.138541	0.598371	1.91409	3.2298
		ENSG00000108679-LGALS3BP	LGALS3BP	up	0.00166246	0.288995	0.400774	2.07587	3.75096
		Table S8B. List of gene modules enriched in genes differentially expressed by sorted monocytes between ACS signature of risk positive Cases vs ACS signature of risk negative Controls. Relates to Figure S2.
		Three modules sets, Chaussabel, BTM and MSIGDB, were considered in this analysis
		cluster	cluster.num	geneset	geneset.num	clusterInGeneset.num	pval	fdr	genes	module
		cor.pos.up_p.adj	20	FULCHER_INFLAMMATORY_RESPONSE_LECTIN_VS_LPS_DN	414	7	2.18202e-06	0.0198692	SAMD4A,LGALS3BP,APOBEC3A,SERPING1,VAMP5,APOBEC3B,FAM26F	MSIGDB
		cor.pos.up_p.adj	20	GSE13485_PRE_VS_POST_YF17D_VACCINATION_PBMC_DN	184	5	8.38361e-06	0.0198692	SAMD4A,LGALS3BP,APOBEC3A,SERPING1,FCGR1B	MSIGDB
		cor.pos.up_p.adj	20	GSE13485_DAY1_VS_DAY7_YF17D_VACCINE_PBMC_DN	185	5	8.60783e-06	0.0198692	SAMD4A,LGALS3BP,APOBEC3A,SERPING1,FAM26F	MSIGDB
		cor.pos.up_p.adj	20	GSE13485_CTRL_VS_DAY7_YF17D_VACCINE_PBMC_DN	188	5	9.30883e-06	0.0198692	SAMD4A,LGALS3BP,APOBEC3A,SERPING1,FCGR1B	MSIGDB
		cor.pos.up_p.adj	20	HECKER_IFNB1_TARGETS	87	4	9.64993e-06	0.0198692	LGALS3BP,APOBEC3A,SERPING1,APOBEC3B	MSIGDB
		cor.pos.up_p.adj	20	CAMPS_COLON_CANCER_COPY_NUMBER_DN	30	3	1.3737e-05	0.0213188	APOBEC3A,FCGR1A,APOBEC3B	MSIGDB
		cor.pos.up_p.adj	20	LY_AGING_OLD_UP	4	2	1.44956e-05	0.0213188	CRYAB,CST6	MSIGDB
		cor.pos.up_p.adj	20	REGULATION_OF_TRANSPORT	42	3	3.83709e-05	0.0493786	TSPO,CRYAB,NCBP2	MSIGDB
		cor.pos.up_p.adj	20	M4.0_cell cycle and transcription	277	5	6.01299e-05	0.0158142	APOBEC3A,FCGR1A,NCF1,APOBEC3B,FCGR1B	BTM
