# Supplementary material for: Sequential inflammatory processes define human progression from M. tuberculosis infection to tuberculosis disease
Source: PLoS Pathog. 2017 Nov 16;13(11):e1006687. doi: 10.1371/journal.ppat.1006687 (PMC5689825; doi:10.1371/journal.ppat.1006687)
Supplement: S9 Table — (XLSX) [file ppat.1006687.s013.xlsx]

## Sheet: Table S9
Table S9. Proteins and protein modules with differential abundance and deviation days that fall within deviation day IQR of genes within the ACS signature of risk of TB, Interferon and Inflammation modules
Protein Pathway: Chaussabel or BTM protein pathways with over-representation of proteins with deviation days within the mRNA transcript IQR, at hypothesis-generating p-value cut-off of 0.1 (p-value < 0.05 in boldface)
mRNA transcripts that map to ACS signature of risk of TB, Interferon and Inflammation pathways are those with significant spline fits, as shown in Table S2
Transcript Pathway (up-regulated transcripts)	IQR of deviation day range for transcripts	Proteins with deviation day within the mRNA transcript IQR	Protein Pathway	Direction of protein regulation	P-value	mRNA transcripts
ACS signature of risk of TB	-636 to -513	PPBP	M1.1_Coagulation Cascade	up	0.0926924	SCARF1|ETV7|GBP2|FCGR1B|FCGR1A|TAP1|ANKRD22|BATF2|SERPING1|APOL1|GBP1|STAT1|GBP5|GBP4|TRAFD1|SEPT4
Interferon	-409 to -225	CXCL10|STAT1|WARS	Interferon	up	0.00579091	ETV7|GBP6|SRBD1|GBP2|CEACAM1|TRIM21|TAP1|TNFSF10|BATF2|SERPING1|PARP9|GBP1|STAT1|GBP5|AIM2|DHRS9|IFIT3|UBE2L6|APOL6|TAP2|GBP4|LHFPL2|GBP3|EPSTI1|CASP1|IFIH1|RSAD2|IFIT2|PARP14|TNFAIP6|IFI16|LAMP3|TRIM6|LAP3|TRIM22|TRAFD1|PLSCR1|IFIT1|TRIM25|TCN2|SCO2|SP110|RHBDF2|PSMB9|XAF1|NMI|DDX60|IFIT5|SEPT4|ADAR|GADD45B|TRIM38|RTP4|DDX58|TMEM140|IFI44|EIF2AK2|FBXO6|IRF7|STAT2|TRIM5|HERC5|PML|IFI35|NTNG2|SAMD…
Interferon	-409 to -225	CXCL10|IL6	M13_innate activation by cytosolic DNA sensing	up	0.0878621	ETV7|GBP6|SRBD1|GBP2|CEACAM1|TRIM21|TAP1|TNFSF10|BATF2|SERPING1|PARP9|GBP1|STAT1|GBP5|AIM2|DHRS9|IFIT3|UBE2L6|APOL6|TAP2|GBP4|LHFPL2|GBP3|EPSTI1|CASP1|IFIH1|RSAD2|IFIT2|PARP14|TNFAIP6|IFI16|LAMP3|TRIM6|LAP3|TRIM22|TRAFD1|PLSCR1|IFIT1|TRIM25|TCN2|SCO2|SP110|RHBDF2|PSMB9|XAF1|NMI|DDX60|IFIT5|SEPT4|ADAR|GADD45B|TRIM38|RTP4|DDX58|TMEM140|IFI44|EIF2AK2|FBXO6|IRF7|STAT2|TRIM5|HERC5|PML|IFI35|NTNG2|SAMD…
Interferon	-409 to -225	CXCL10|CXCL9|CXCL1	M27.0_chemokine cluster (I)	up	0.077163	ETV7|GBP6|SRBD1|GBP2|CEACAM1|TRIM21|TAP1|TNFSF10|BATF2|SERPING1|PARP9|GBP1|STAT1|GBP5|AIM2|DHRS9|IFIT3|UBE2L6|APOL6|TAP2|GBP4|LHFPL2|GBP3|EPSTI1|CASP1|IFIH1|RSAD2|IFIT2|PARP14|TNFAIP6|IFI16|LAMP3|TRIM6|LAP3|TRIM22|TRAFD1|PLSCR1|IFIT1|TRIM25|TCN2|SCO2|SP110|RHBDF2|PSMB9|XAF1|NMI|DDX60|IFIT5|SEPT4|ADAR|GADD45B|TRIM38|RTP4|DDX58|TMEM140|IFI44|EIF2AK2|FBXO6|IRF7|STAT2|TRIM5|HERC5|PML|IFI35|NTNG2|SAMD…
Interferon	-409 to -225	CXCL10|CXCL9	M27.1_chemokine cluster (II)	up	0.0878621	ETV7|GBP6|SRBD1|GBP2|CEACAM1|TRIM21|TAP1|TNFSF10|BATF2|SERPING1|PARP9|GBP1|STAT1|GBP5|AIM2|DHRS9|IFIT3|UBE2L6|APOL6|TAP2|GBP4|LHFPL2|GBP3|EPSTI1|CASP1|IFIH1|RSAD2|IFIT2|PARP14|TNFAIP6|IFI16|LAMP3|TRIM6|LAP3|TRIM22|TRAFD1|PLSCR1|IFIT1|TRIM25|TCN2|SCO2|SP110|RHBDF2|PSMB9|XAF1|NMI|DDX60|IFIT5|SEPT4|ADAR|GADD45B|TRIM38|RTP4|DDX58|TMEM140|IFI44|EIF2AK2|FBXO6|IRF7|STAT2|TRIM5|HERC5|PML|IFI35|NTNG2|SAMD…
Inflammation	-245 to -158	S100A12|SERPINA1|MMP9	M4.2_Inflammation	up	0.0237357	CD44|STK3|IGSF6|RAB20|KREMEN1|FCGR1B|TOR1AIP1|STX11|FCGR1A|KCNJ15|CCR1|KCNJ2|ANXA5|HEXB|NOD2|ATG3|NLRP3|CASP5|LACTB|FPR2|MAPK14|TMEM185B|RAB5A|TNFSF13B|SPPL2A|YIPF4|GSTO1|TLR1|LMNB1|P2RY13|GRN|MCTP1|EIF4E3|TLR8|ATP6V1D|BST1|MS4A6A|ARPC3|LPGAT1|ANXA3|TBK1|RAB10|EDEM2|SIGLEC9|SERPINB1|PRCP|SRGN|C1GALT1C1|SFT2D1|OSTM1|CHMP2B|GADD45G|RAB1A|FNDC3B|ATP6V0E1|PLAUR|LRRFIP2|VNN2|SLPI|TLR4|LIMK2|DSE|TM9SF2…
Inflammation	-245 to -158	FCN1|MMP9|PRTN3	M140_extracellular matrix, complement	up	0.0237357	CD44|STK3|IGSF6|RAB20|KREMEN1|FCGR1B|TOR1AIP1|STX11|FCGR1A|KCNJ15|CCR1|KCNJ2|ANXA5|HEXB|NOD2|ATG3|NLRP3|CASP5|LACTB|FPR2|MAPK14|TMEM185B|RAB5A|TNFSF13B|SPPL2A|YIPF4|GSTO1|TLR1|LMNB1|P2RY13|GRN|MCTP1|EIF4E3|TLR8|ATP6V1D|BST1|MS4A6A|ARPC3|LPGAT1|ANXA3|TBK1|RAB10|EDEM2|SIGLEC9|SERPINB1|PRCP|SRGN|C1GALT1C1|SFT2D1|OSTM1|CHMP2B|GADD45G|RAB1A|FNDC3B|ATP6V0E1|PLAUR|LRRFIP2|VNN2|SLPI|TLR4|LIMK2|DSE|TM9SF2…
Inflammation	-245 to -158	CXCL1|LAMA4|GRN	M2.1_extracellular matrix (II)	up	0.075091	CD44|STK3|IGSF6|RAB20|KREMEN1|FCGR1B|TOR1AIP1|STX11|FCGR1A|KCNJ15|CCR1|KCNJ2|ANXA5|HEXB|NOD2|ATG3|NLRP3|CASP5|LACTB|FPR2|MAPK14|TMEM185B|RAB5A|TNFSF13B|SPPL2A|YIPF4|GSTO1|TLR1|LMNB1|P2RY13|GRN|MCTP1|EIF4E3|TLR8|ATP6V1D|BST1|MS4A6A|ARPC3|LPGAT1|ANXA3|TBK1|RAB10|EDEM2|SIGLEC9|SERPINB1|PRCP|SRGN|C1GALT1C1|SFT2D1|OSTM1|CHMP2B|GADD45G|RAB1A|FNDC3B|ATP6V0E1|PLAUR|LRRFIP2|VNN2|SLPI|TLR4|LIMK2|DSE|TM9SF2…
Inflammation	-245 to -158	S100A12|FCN1|GRN|SERPINA1	M4.0_cell cycle and transcription	up	0.0605827	CD44|STK3|IGSF6|RAB20|KREMEN1|FCGR1B|TOR1AIP1|STX11|FCGR1A|KCNJ15|CCR1|KCNJ2|ANXA5|HEXB|NOD2|ATG3|NLRP3|CASP5|LACTB|FPR2|MAPK14|TMEM185B|RAB5A|TNFSF13B|SPPL2A|YIPF4|GSTO1|TLR1|LMNB1|P2RY13|GRN|MCTP1|EIF4E3|TLR8|ATP6V1D|BST1|MS4A6A|ARPC3|LPGAT1|ANXA3|TBK1|RAB10|EDEM2|SIGLEC9|SERPINB1|PRCP|SRGN|C1GALT1C1|SFT2D1|OSTM1|CHMP2B|GADD45G|RAB1A|FNDC3B|ATP6V0E1|PLAUR|LRRFIP2|VNN2|SLPI|TLR4|LIMK2|DSE|TM9SF2…
Inflammation	-245 to -158	S100A12|FCN1|GRN|LILRA3|SERPINA1	M11.0_enriched in monocytes (II)	up	0.0830945	CD44|STK3|IGSF6|RAB20|KREMEN1|FCGR1B|TOR1AIP1|STX11|FCGR1A|KCNJ15|CCR1|KCNJ2|ANXA5|HEXB|NOD2|ATG3|NLRP3|CASP5|LACTB|FPR2|MAPK14|TMEM185B|RAB5A|TNFSF13B|SPPL2A|YIPF4|GSTO1|TLR1|LMNB1|P2RY13|GRN|MCTP1|EIF4E3|TLR8|ATP6V1D|BST1|MS4A6A|ARPC3|LPGAT1|ANXA3|TBK1|RAB10|EDEM2|SIGLEC9|SERPINB1|PRCP|SRGN|C1GALT1C1|SFT2D1|OSTM1|CHMP2B|GADD45G|RAB1A|FNDC3B|ATP6V0E1|PLAUR|LRRFIP2|VNN2|SLPI|TLR4|LIMK2|DSE|TM9SF2…
